# Supplementary material for: Regulation of the photophysical dynamics of metal nanoclusters by manipulating single-point defects
Source: Nat Commun. 2025 Nov 17;16:10065. doi: 10.1038/s41467-025-65024-3 (PMC12623803; doi:10.1038/s41467-025-65024-3)
Supplement: Supplementary file 3 — Supplementary Data 1 [file 41467_2025_65024_MOESM3_ESM.zip]

Archive with 5 entries (4 files):
- Supplementary Data 1/
- Supplementary Data 1/checkCIF Au21.pdf
- Supplementary Data 1/checkCIF Au22.pdf
- Supplementary Data 1/CIF file of Au21.cif
- Supplementary Data 1/CIF file of Au22.cif
