# Supplementary material for: Regulation of the photophysical dynamics of metal nanoclusters by manipulating single-point defects
Source: Nat Commun. 2025 Nov 17;16:10065. doi: 10.1038/s41467-025-65024-3 (PMC12623803; doi:10.1038/s41467-025-65024-3)
Supplement: Supplementary file 3 — Supplementary Data 1 [file 41467_2025_65024_MOESM3_ESM.zip › Supplementary Data 1/CIF file of Au21.cif]

data_aa_sq
_audit_creation_date               2024-02-19
_audit_creation_method
;
Olex2 1.5
(compiled 2022.04.07 svn.rca3783a0 for OlexSys, GUI svn.r6498)
;
_shelx_SHELXL_version_number       '2019/3'
_audit_contact_author_address      ?
_audit_contact_author_email        ?
_audit_contact_author_name         ''
_audit_contact_author_phone        ?
_publ_contact_author_id_orcid      ?
_publ_section_references
;
Dolomanov, O.V., Bourhis, L.J., Gildea, R.J, Howard, J.A.K. & Puschmann, H.
 (2009), J. Appl. Cryst. 42, 339-341.

Sheldrick, G.M. (2015). Acta Cryst. C71, 3-8.
;
_chemical_name_common              ?
_chemical_name_systematic          ?
_chemical_formula_moiety           'C171 H222 Au21 N3 P3 S12, 2(Br1)'
_chemical_formula_sum              'C171 H222 Au21 Br2 N3 P3 S12'
_chemical_formula_weight           7093.25
_chemical_melting_point            ?
loop_
  _atom_type_symbol
  _atom_type_description
  _atom_type_scat_dispersion_real
  _atom_type_scat_dispersion_imag
  _atom_type_scat_source
 'C' 'C' 0.0181 0.0091 'International Tables Vol C Tables 4.2.6.8 and 6.1.1.4'
 'H' 'H' 0.0000 0.0000 'International Tables Vol C Tables 4.2.6.8 and 6.1.1.4'
 'Au' 'Au' -4.4197 7.2980
 'International Tables Vol C Tables 4.2.6.8 and 6.1.1.4'
 'Br' 'Br' -0.6763 1.2805
 'International Tables Vol C Tables 4.2.6.8 and 6.1.1.4'
 'N' 'N' 0.0311 0.0180 'International Tables Vol C Tables 4.2.6.8 and 6.1.1.4'
 'P' 'P' 0.2955 0.4335 'International Tables Vol C Tables 4.2.6.8 and 6.1.1.4'
 'S' 'S' 0.3331 0.5567 'International Tables Vol C Tables 4.2.6.8 and 6.1.1.4'

_shelx_space_group_comment
;
The symmetry employed for this shelxl refinement is uniquely defined
by the following loop, which should always be used as a source of
symmetry information in preference to the above space-group names.
They are only intended as comments.
;
_space_group_crystal_system        'orthorhombic'
_space_group_IT_number             70
_space_group_name_H-M_alt          'F d d d'
_space_group_name_Hall             '-F 2uv 2vw'
loop_
  _space_group_symop_operation_xyz
 'x, y, z'
 '-x+1/4, -y+1/4, z'
 'x, -y+1/4, -z+1/4'
 '-x+1/4, y, -z+1/4'
 'x, y+1/2, z+1/2'
 '-x+1/4, -y+3/4, z+1/2'
 'x, -y+3/4, -z+3/4'
 '-x+1/4, y+1/2, -z+3/4'
 'x+1/2, y, z+1/2'
 '-x+3/4, -y+1/4, z+1/2'
 'x+1/2, -y+1/4, -z+3/4'
 '-x+3/4, y, -z+3/4'
 'x+1/2, y+1/2, z'
 '-x+3/4, -y+3/4, z'
 'x+1/2, -y+3/4, -z+1/4'
 '-x+3/4, y+1/2, -z+1/4'
 '-x, -y, -z'
 'x-1/4, y-1/4, -z'
 '-x, y-1/4, z-1/4'
 'x-1/4, -y, z-1/4'
 '-x, -y+1/2, -z+1/2'
 'x-1/4, y+1/4, -z+1/2'
 '-x, y+1/4, z+1/4'
 'x-1/4, -y+1/2, z+1/4'
 '-x+1/2, -y, -z+1/2'
 'x+1/4, y-1/4, -z+1/2'
 '-x+1/2, y-1/4, z+1/4'
 'x+1/4, -y, z+1/4'
 '-x+1/2, -y+1/2, -z'
 'x+1/4, y+1/4, -z'
 '-x+1/2, y+1/4, z-1/4'
 'x+1/4, -y+1/2, z-1/4'

_cell_length_a                     38.946(8)
_cell_length_b                     43.238(9)
_cell_length_c                     56.684(11)
_cell_angle_alpha                  90
_cell_angle_beta                   90
_cell_angle_gamma                  90
_cell_volume                       95454(33)
_cell_formula_units_Z              16
_cell_measurement_reflns_used      9906
_cell_measurement_temperature      120
_cell_measurement_theta_max        65.099
_cell_measurement_theta_min        5.740
_shelx_estimated_absorpt_T_max     0.785
_shelx_estimated_absorpt_T_min     0.150
_exptl_absorpt_coefficient_mu      25.408
_exptl_absorpt_correction_T_max    1.0000
_exptl_absorpt_correction_T_min    1.0000
_exptl_absorpt_correction_type     multi-scan
_exptl_absorpt_process_details
;
STOE X-Red32, absorption correction by Gaussian integration, analogous to
P. Coppens, "The Evaluation of Absorption and Extinction in Single-Crystal
Structure Analysis", published in: F. R. Ahmed (Editor), "Crystallographic
Computing", Munksgaard, Copenhagen (1970), 255 - 270. Afterwards scaling of
reflection intensities was performed within STOE LANA. J. Koziskova, F. Hahn,
J. Richter, J. Kozisek, Acta Chimica Slovaca, vol. 9, no. 2, 2016, pp. 136-140.
;
_exptl_absorpt_special_details     ?
_exptl_crystal_colour              ?
_exptl_crystal_density_diffrn      1.974
_exptl_crystal_density_meas        ?
_exptl_crystal_density_method      ?
_exptl_crystal_description         block
_exptl_crystal_F_000               51760
_exptl_crystal_size_max            0.12
_exptl_crystal_size_mid            0.08
_exptl_crystal_size_min            0.01
_exptl_transmission_factor_max     ?
_exptl_transmission_factor_min     ?
_diffrn_reflns_av_R_equivalents    0.1344
_diffrn_reflns_av_unetI/netI       0.0841
_diffrn_reflns_Laue_measured_fraction_full  0.993
_diffrn_reflns_Laue_measured_fraction_max  0.982
_diffrn_reflns_limit_h_max         46
_diffrn_reflns_limit_h_min         -31
_diffrn_reflns_limit_k_max         39
_diffrn_reflns_limit_k_min         -52
_diffrn_reflns_limit_l_max         60
_diffrn_reflns_limit_l_min         -67
_diffrn_reflns_number              201599
_diffrn_reflns_point_group_measured_fraction_full  0.993
_diffrn_reflns_point_group_measured_fraction_max  0.982
_diffrn_reflns_theta_full          67.679
_diffrn_reflns_theta_max           69.573
_diffrn_reflns_theta_min           5.740
_diffrn_ambient_temperature       120
_diffrn_detector_area_resol_mean   5.81
_diffrn_detector                   'Pilatus300K'
_diffrn_detector_type              'DECTRIS PILATUS 300K'
_diffrn_measured_fraction_theta_full  0.993
_diffrn_measured_fraction_theta_max  0.982
_diffrn_measurement_device         'Eulerian 4-circle diffractometer'
_diffrn_measurement_device_type    'STOE STADIVARI'
_diffrn_measurement_method         'rotation method, \w scans'
_diffrn_radiation_collimation      '1.2 mm, 0.6 diameter'
_diffrn_radiation_monochromator    'Graded multilayer mirror'
_diffrn_radiation_polarisn_norm    270
_diffrn_radiation_type             CuK\a
_diffrn_radiation_wavelength       1.54178
_diffrn_source                     'GeniX 3D HF Cu'
_reflns_Friedel_coverage           0.000
_reflns_Friedel_fraction_full      .
_reflns_Friedel_fraction_max       .
_reflns_number_gt                  14678
_reflns_number_total               22077
_reflns_special_details
;
 Reflections were merged by SHELXL according to the crystal
 class for the calculation of statistics and refinement.
 
 Structure factors included contributions from the .fab file.
 
 _reflns_Friedel_fraction is defined as the number of unique
 Friedel pairs measured divided by the number that would be
 possible theoretically, ignoring centric projections and
 systematic absences.
;
_reflns_threshold_expression       'I > 2\s(I)'
_computing_cell_refinement         'X-Area Recipe 1.37.0.0 (STOE, 2021)'
_computing_data_collection         'X-Area Pilatus3_SV 1.31.186.0 (STOE, 2022)'
_computing_data_reduction          'X-Area Integrate 2.5.3.0 (STOE, 2021); X-Area LANA 2.7.5.0 (STOE, 2022)'
_computing_molecular_graphics      'Olex2 1.5 (Dolomanov et al., 2009)'
_computing_publication_material    'Olex2 1.5 (Dolomanov et al., 2009)'
_computing_structure_refinement    'SHELXL 2019/3 (Sheldrick, 2015)'
_computing_structure_solution      'SHELXT 2018/2 (Sheldrick, 2014)'
_refine_diff_density_max           5.212
_refine_diff_density_min           -2.451
_refine_diff_density_rms           0.373
_refine_ls_extinction_coef         .
_refine_ls_extinction_method       none
_refine_ls_goodness_of_fit_ref     0.970
_refine_ls_hydrogen_treatment      constr
_refine_ls_matrix_type             full
_refine_ls_number_parameters       1222
_refine_ls_number_reflns           22077
_refine_ls_number_restraints       1084
_refine_ls_R_factor_all            0.1032
_refine_ls_R_factor_gt             0.0749
_refine_ls_restrained_S_all        0.963
_refine_ls_shift/su_max            0.002
_refine_ls_shift/su_mean           0.000
_refine_ls_structure_factor_coef   Fsqd
_refine_ls_weighting_details      
 'w=1/[\s^2^(Fo^2^)+(0.1430P)^2^] where P=(Fo^2^+2Fc^2^)/3'
_refine_ls_weighting_scheme        calc
_refine_ls_wR_factor_gt            0.1946
_refine_ls_wR_factor_ref           0.2117
_refine_special_details            ?
_olex2_refinement_description
;
1. Restrained distances
2. Uiso/Uaniso restraints and constraints
: within 2A with sigma of 0.01 and sigma for terminal atoms of 0.02 within 2A
: within 2A with sigma of 0.01 and sigma for terminal atoms of 0.02 within 2A
Uanis(Au3A) = Uanis(Au3)
Uanis(Br1) = Uanis(Br1A)
3. Others
 Sof(Au6A)=1-FVAR(1)
 Sof(Au6)=FVAR(1)
 Sof(Au4A)=1-FVAR(2)
 Sof(Au4)=FVAR(2)
 Sof(Au3A)=0.5*(1-FVAR(4))
 Sof(Au3)=0.5*FVAR(4)
 Sof(Au15)=1-FVAR(4)
 Sof(Au16)=FVAR(4)
 Sof(Br1A)=0.5*(1-FVAR(6))
 Sof(Br1)=0.5*FVAR(6)
 Fixed Sof: Au1(0.5) Au2(0.5) P1(0.5) C2(0.5) H2(0.5) C1(0.5) N1(0.5) C5(0.5)
 H5(0.5) C4(0.5) H4(0.5) C3(0.5) H3(0.5) C7(0.5) H7(0.5) C6(0.5) C11(0.5)
 H11(0.5) C10(0.5) H10(0.5) C9(0.5) H9(0.5) C8(0.5) H8(0.5) C15(0.5) H15(0.5)
 C16(0.5) H16(0.5) C17(0.5) H17(0.5) C12(0.5) C13(0.5) H13(0.5) C14(0.5)
 H14(0.5) S1(0.5) C1(0.5) H1(0.5) C2(0.5) H2(0.5) C3(0.5) H3A(0.5) H3B(0.5)
 C4(0.5) H4(0.5) C5(0.5) H5A(0.5) H5B(0.5) C6(0.5) H6(0.5) C7(0.5) H7A(0.5)
 H7B(0.5) C8(0.5) H8(0.5) C9(0.5) H9A(0.5) H9B(0.5) C10(0.5) H10A(0.5)
 H10B(0.5) S1(0.5) C1(0.5) H1(0.5) C2(0.5) H2(0.5) C3(0.5) H3A(0.5) H3B(0.5)
 C4(0.5) H4(0.5) C5(0.5) H5A(0.5) H5B(0.5) C6(0.5) H6(0.5) C7(0.5) H7A(0.5)
 H7B(0.5) C8(0.5) H8(0.5) C9(0.5) H9A(0.5) H9B(0.5) C10(0.5) H10A(0.5)
 H10B(0.5) S1(0.5) C1(0.5) H1(0.5) C2(0.5) H2(0.5) C3(0.5) H3A(0.5) H3B(0.5)
 C4(0.5) H4(0.5) C5(0.5) H5A(0.5) H5B(0.5) C6(0.5) H6(0.5) C7(0.5) H7A(0.5)
 H7B(0.5) C8(0.5) H8(0.5) C9(0.5) H9A(0.5) H9B(0.5) C10(0.5) H10A(0.5)
 H10B(0.5) S1(0.5) C1(0.5) H1(0.5) C2(0.5) H2(0.5) C3(0.5) H3A(0.5) H3B(0.5)
 C4(0.5) H4(0.5) C5(0.5) H5A(0.5) H5B(0.5) C6(0.5) H6(0.5) C7(0.5) H7A(0.5)
 H7B(0.5) C8(0.5) H8(0.5) C9(0.5) H9A(0.5) H9B(0.5) C10(0.5) H10A(0.5) H10B(0.5)
4.a Ternary CH refined with riding coordinates:
 C1(H1), C2(H2), C4(H4), C6(H6), C8(H8), C1(H1), C2(H2), C4(H4), C6(H6),
 C8(H8), C1(H1), C2(H2), C4(H4), C6(H6), C8(H8), C1(H1), C2(H2), C4(H4), C6(H6),
  C8(H8), C1(H1), C2(H2), C4(H4), C6(H6), C8(H8), C1(H1), C2(H2), C4(H4),
 C6(H6), C8(H8), C1(H1), C2(H2), C4(H4), C6(H6), C8(H8), C1(H1), C2(H2), C4(H4),
  C6(H6), C8(H8)
4.b Secondary CH2 refined with riding coordinates:
 C3(H3A,H3B), C5(H5A,H5B), C7(H7A,H7B), C9(H9A,H9B), C10(H10A,H10B), C3(H3A,
 H3B), C5(H5A,H5B), C7(H7A,H7B), C9(H9A,H9B), C10(H10A,H10B), C3(H3A,H3B),
 C5(H5A,H5B), C7(H7A,H7B), C9(H9A,H9B), C10(H10A,H10B), C3(H3A,H3B), C5(H5A,
 H5B), C7(H7A,H7B), C9(H9A,H9B), C10(H10A,H10B), C3(H3A,H3B), C5(H5A,H5B),
 C7(H7A,H7B), C9(H9A,H9B), C10(H10A,H10B), C3(H3A,H3B), C5(H5A,H5B), C7(H7A,
 H7B), C9(H9A,H9B), C10(H10A,H10B), C3(H3A,H3B), C5(H5A,H5B), C7(H7A,H7B),
 C9(H9A,H9B), C10(H10A,H10B), C3(H3A,H3B), C5(H5A,H5B), C7(H7A,H7B), C9(H9A,
 H9B), C10(H10A,H10B)
4.c Aromatic/amide H refined with riding coordinates:
 C1(H1), C2(H2), C3(H3), C4(H4), C11(H11), C7(H7), C8(H8), C9(H9), C10(H10),
 C17(H17), C13(H13), C14(H14), C15(H15), C16(H16), C2(H2), C5(H5), C4(H4),
 C3(H3), C7(H7), C11(H11), C10(H10), C9(H9), C8(H8), C15(H15), C16(H16),
 C17(H17), C13(H13), C14(H14)
4.d Fitted hexagon refined as free rotating group:
 C5(N1,C1,C2,C3,C4), C11(C6,C7,C8,C9,C10), C17(C12,C13,C14,C15,C16), C2(C1,N1,
 C5,C4,C3), C7(C6,C11,C10,C9,C8), C15(C16,C17,C12,C13,C14)
;
_atom_sites_solution_hydrogens     geom
_atom_sites_solution_primary       ?
_atom_sites_solution_secondary     ?
loop_
  _atom_site_label
  _atom_site_type_symbol
  _atom_site_fract_x
  _atom_site_fract_y
  _atom_site_fract_z
  _atom_site_U_iso_or_equiv
  _atom_site_adp_type
  _atom_site_occupancy
  _atom_site_site_symmetry_order
  _atom_site_calc_flag
  _atom_site_refinement_flags_posn
  _atom_site_refinement_flags_adp
  _atom_site_refinement_flags_occupancy
  _atom_site_disorder_assembly
  _atom_site_disorder_group
 Au1 Au 0.88708(4) 0.86955(3) 0.19011(2) 0.0374(4) Uani 0.5 1 d . . P . .
 Au2 Au 0.91571(4) 0.82685(3) 0.15526(2) 0.0237(3) Uani 0.5 1 d . . P A .
 Au3 Au 0.86578(18) 0.87620(10) 0.13738(7) 0.0150(6) Uani 0.334(8) 1 d . . P A
 1
 Au3A Au 0.875000 0.875000 0.1326(2) 0.0150(6) Uani 0.332(16) 2 d S T P A 2
 Au4 Au 0.91070(5) 0.8312(2) 0.10696(3) 0.0179(10) Uani 0.58(2) 1 d . . P A 1
 Au4A Au 0.91238(7) 0.8174(3) 0.10658(4) 0.0261(12) Uani 0.42(2) 1 d . . P A
 2
 Au5 Au 0.83467(2) 0.83647(2) 0.09562(2) 0.01983(14) Uani 1 1 d . . . . .
 Au6 Au 0.80093(10) 0.87657(8) 0.13035(3) 0.0273(6) Uani 0.581(11) 1 d . . P A
 1
 Au6A Au 0.78826(15) 0.86529(15) 0.13293(4) 0.0292(13) Uani 0.419(11) 1 d . . P A
 2
 Au7 Au 0.74195(2) 0.87927(2) 0.09696(2) 0.0428(2) Uani 1 1 d . . . . .
 Au8 Au 0.80658(2) 0.88458(2) 0.07074(2) 0.02800(16) Uani 1 1 d . . . . .
 Au9 Au 0.84363(2) 0.93604(2) 0.04605(2) 0.02918(17) Uani 1 1 d . . . . .
 Au10 Au 0.875000 0.875000 0.06990(2) 0.01869(18) Uani 1 2 d S T P A .
 Au11 Au 0.875000 0.875000 0.01348(2) 0.02307(19) Uani 1 2 d S T P A .
 Au12 Au 0.83383(2) 0.83485(2) 0.04679(2) 0.02650(16) Uani 1 1 d . . . . .
 Au15 Au 0.8237(3) 0.82551(15) 0.15839(9) 0.0270(14) Uani 0.427(19) 1 d . . P A
 2
 Au16 Au 0.8373(2) 0.81876(10) 0.15400(8) 0.0248(11) Uani 0.573(19) 1 d . . P A
 1
 Br1 Br 0.67566(19) 0.85579(19) 0.26375(13) 0.0548(15) Uani 0.326(5) 1 d . . P B
 1
 Br1A Br 0.7022(4) 0.8524(4) 0.2590(2) 0.0548(15) Uani 0.174(5) 1 d . . P B 2
 Br2 Br 0.68415(13) 0.625000 0.125000 0.0855(14) Uani 1 2 d S T P . .
 P1_7 P 0.79965(11) 0.80149(11) 0.02615(7) 0.0300(9) Uani 1 1 d . U . . .
 C5_7 C 0.7977(3) 0.8077(3) -0.00516(15) 0.038(3) Uani 1 1 d G U . . .
 N1_7 N 0.7983(3) 0.7828(2) -0.0207(2) 0.045(3) Uani 1 1 d G U . . .
 C1_7 C 0.7959(3) 0.7880(3) -0.04486(18) 0.047(3) Uani 1 1 d G U . . .
 H1_7 H 0.796245 0.771362 -0.055266 0.056 Uiso 1 1 calc R U . . .
 C2_7 C 0.7929(4) 0.8180(3) -0.05346(15) 0.053(4) Uani 1 1 d G U . . .
 H2_7 H 0.791290 0.821413 -0.069615 0.064 Uiso 1 1 calc R U . . .
 C3_7 C 0.7923(4) 0.8428(2) -0.0379(2) 0.053(4) Uani 1 1 d G U . . .
 H3_7 H 0.790340 0.862888 -0.043657 0.063 Uiso 1 1 calc R U . . .
 C4_7 C 0.7947(4) 0.8377(2) -0.0138(2) 0.046(3) Uani 1 1 d G U . . .
 H4_7 H 0.794345 0.854311 -0.003349 0.056 Uiso 1 1 calc R U . . .
 C11_7 C 0.7894(2) 0.7384(3) 0.0365(3) 0.047(3) Uani 1 1 d G U . . .
 H11_7 H 0.766736 0.743057 0.040214 0.057 Uiso 1 1 calc R U . . .
 C6_7 C 0.8117(3) 0.7617(2) 0.0295(2) 0.040(3) Uani 1 1 d G U . . .
 C7_7 C 0.8456(3) 0.7546(3) 0.0240(3) 0.050(4) Uani 1 1 d G U . . .
 H7_7 H 0.860583 0.770243 0.019291 0.060 Uiso 1 1 calc R U . . .
 C8_7 C 0.8572(3) 0.7243(3) 0.0255(3) 0.061(4) Uani 1 1 d G U . . .
 H8_7 H 0.879887 0.719595 0.021871 0.074 Uiso 1 1 calc R U . . .
 C9_7 C 0.8349(4) 0.7010(2) 0.0326(3) 0.060(4) Uani 1 1 d G U . . .
 H9_7 H 0.842615 0.680678 0.033623 0.072 Uiso 1 1 calc R U . . .
 C10_7 C 0.8010(3) 0.7080(3) 0.0381(3) 0.053(4) Uani 1 1 d G U . . .
 H10_7 H 0.786040 0.692408 0.042794 0.064 Uiso 1 1 calc R U . . .
 C17_7 C 0.7282(3) 0.7960(4) 0.02183(17) 0.049(4) Uani 1 1 d G U . . .
 H17_7 H 0.732057 0.792600 0.005844 0.059 Uiso 1 1 calc R U . . .
 C12_7 C 0.7556(2) 0.8028(3) 0.0367(2) 0.038(3) Uani 1 1 d G U . . .
 C13_7 C 0.7499(3) 0.8080(3) 0.06055(19) 0.038(3) Uani 1 1 d G U . . .
 H13_7 H 0.768187 0.812515 0.070485 0.046 Uiso 1 1 calc R U . . .
 C14_7 C 0.7167(3) 0.8063(3) 0.06960(17) 0.046(3) Uani 1 1 d G U . . .
 H14_7 H 0.712907 0.809676 0.085580 0.056 Uiso 1 1 calc R U . . .
 C15_7 C 0.6894(2) 0.7994(3) 0.0548(2) 0.049(4) Uani 1 1 d G U . . .
 H15_7 H 0.667201 0.798300 0.060807 0.059 Uiso 1 1 calc R U . . .
 C16_7 C 0.6951(3) 0.7943(4) 0.0309(2) 0.056(4) Uani 1 1 d G U . . .
 H16_7 H 0.676776 0.789761 0.020939 0.067 Uiso 1 1 calc R U . . .
 P1_8 P 0.9441(2) 0.79230(19) 0.17928(14) 0.0285(16) Uani 0.5 1 d . U P . .
 C2_8 C 0.9917(5) 0.8148(7) 0.2138(4) 0.050(5) Uani 0.5 1 d G U P . .
 H2_8 H 1.010125 0.809918 0.204074 0.060 Uiso 0.5 1 calc R U P A .
 C1_8 C 0.9583(6) 0.8092(6) 0.2062(3) 0.042(4) Uani 0.5 1 d G U P A .
 N1_8 N 0.9307(5) 0.8165(6) 0.2207(4) 0.047(5) Uani 0.5 1 d G U P A .
 C5_8 C 0.9364(6) 0.8296(6) 0.2428(4) 0.051(5) Uani 0.5 1 d G U P A .
 H5_8 H 0.917981 0.834518 0.252452 0.062 Uiso 0.5 1 calc R U P . .
 C4_8 C 0.9698(7) 0.8353(6) 0.2503(4) 0.053(5) Uani 0.5 1 d G U P A .
 H4_8 H 0.973658 0.843981 0.265087 0.064 Uiso 0.5 1 calc R U P . .
 C3_8 C 0.9974(5) 0.8279(7) 0.2358(5) 0.053(5) Uani 0.5 1 d G U P A .
 H3_8 H 1.019730 0.831682 0.240899 0.063 Uiso 0.5 1 calc R U P . .
 C7_8 C 0.9271(7) 0.7439(6) 0.2081(4) 0.047(5) Uani 0.5 1 d G U P . .
 H7_8 H 0.942331 0.753103 0.218661 0.057 Uiso 0.5 1 calc R U P A .
 C6_8 C 0.9191(7) 0.7586(5) 0.1870(4) 0.041(4) Uani 0.5 1 d G U P A .
 C11_8 C 0.8963(7) 0.7449(6) 0.1713(4) 0.043(5) Uani 0.5 1 d G U P A .
 H11_8 H 0.890929 0.754688 0.157206 0.052 Uiso 0.5 1 calc R U P . .
 C10_8 C 0.8816(7) 0.7164(6) 0.1767(4) 0.048(5) Uani 0.5 1 d G U P A .
 H10_8 H 0.866372 0.707243 0.166190 0.058 Uiso 0.5 1 calc R U P . .
 C9_8 C 0.8896(7) 0.7017(5) 0.1978(5) 0.051(5) Uani 0.5 1 d G U P A .
 H9_8 H 0.879795 0.682728 0.201409 0.061 Uiso 0.5 1 calc R U P . .
 C8_8 C 0.9124(8) 0.7155(6) 0.2135(4) 0.052(5) Uani 0.5 1 d G U P A .
 H8_8 H 0.917774 0.705657 0.227645 0.062 Uiso 0.5 1 calc R U P . .
 C15_8 C 1.0482(6) 0.7648(7) 0.1475(5) 0.057(6) Uani 0.5 1 d G U P . .
 H15_8 H 1.069687 0.759812 0.141521 0.069 Uiso 0.5 1 calc R U P . .
 C16_8 C 1.0325(7) 0.7454(6) 0.1639(5) 0.055(6) Uani 0.5 1 d G U P A .
 H16_8 H 1.043554 0.727488 0.168812 0.066 Uiso 0.5 1 calc R U P . .
 C17_8 C 1.0004(7) 0.7529(6) 0.1729(5) 0.051(5) Uani 0.5 1 d G U P . .
 H17_8 H 0.989890 0.739941 0.183826 0.061 Uiso 0.5 1 calc R U P A .
 C12_8 C 0.9839(6) 0.7797(6) 0.1655(5) 0.041(4) Uani 0.5 1 d G U P A .
 C13_8 C 0.9995(7) 0.7991(5) 0.1492(5) 0.051(5) Uani 0.5 1 d G U P . .
 H13_8 H 0.988492 0.817043 0.144260 0.061 Uiso 0.5 1 calc R U P A .
 C14_8 C 1.0317(7) 0.7916(6) 0.1402(5) 0.056(6) Uani 0.5 1 d G U P A .
 H14_8 H 1.042156 0.804591 0.129245 0.068 Uiso 0.5 1 calc R U P . .
 S1_1 S 0.8155(4) 0.8486(3) 0.19400(19) 0.047(2) Uani 0.5 1 d . U P A 1
 C1_1 C 0.8358(8) 0.8193(7) 0.2161(5) 0.059(4) Uani 0.5 1 d D U P A 1
 H1_1 H 0.860968 0.819664 0.215706 0.071 Uiso 0.5 1 calc R U P A 1
 C2_1 C 0.8217(8) 0.8311(5) 0.2393(5) 0.064(5) Uani 0.5 1 d D U P A 1
 H2_1 H 0.830871 0.851770 0.242529 0.077 Uiso 0.5 1 calc R U P A 1
 C3_1 C 0.8344(8) 0.8086(7) 0.2577(5) 0.067(6) Uani 0.5 1 d D U P A 1
 H3A_1 H 0.827494 0.815659 0.273247 0.080 Uiso 0.5 1 calc R U P A 1
 H3B_1 H 0.859245 0.807721 0.257283 0.080 Uiso 0.5 1 calc R U P A 1
 C4_1 C 0.8198(8) 0.7765(6) 0.2533(5) 0.066(6) Uani 0.5 1 d D U P A 1
 H4_1 H 0.827454 0.762477 0.265843 0.079 Uiso 0.5 1 calc R U P A 1
 C5_1 C 0.8327(8) 0.7647(6) 0.2295(6) 0.065(6) Uani 0.5 1 d D U P A 1
 H5A_1 H 0.857576 0.763092 0.229606 0.078 Uiso 0.5 1 calc R U P A 1
 H5B_1 H 0.823306 0.744311 0.226267 0.078 Uiso 0.5 1 calc R U P A 1
 C6_1 C 0.8212(8) 0.7875(7) 0.2104(4) 0.061(5) Uani 0.5 1 d D U P A 1
 H6_1 H 0.829935 0.780700 0.195088 0.073 Uiso 0.5 1 calc R U P A 1
 C7_1 C 0.7824(8) 0.7888(7) 0.2096(4) 0.062(6) Uani 0.5 1 d D U P A 1
 H7A_1 H 0.774722 0.803116 0.197516 0.075 Uiso 0.5 1 calc R U P A 1
 H7B_1 H 0.772873 0.768554 0.206329 0.075 Uiso 0.5 1 calc R U P A 1
 C8_1 C 0.7716(8) 0.7998(6) 0.2336(5) 0.066(5) Uani 0.5 1 d D U P A 1
 H8_1 H 0.746424 0.800463 0.233306 0.079 Uiso 0.5 1 calc R U P A 1
 C9_1 C 0.7829(8) 0.8323(5) 0.2388(5) 0.066(6) Uani 0.5 1 d D U P A 1
 H9A_1 H 0.773953 0.839248 0.253827 0.080 Uiso 0.5 1 calc R U P A 1
 H9B_1 H 0.774995 0.846335 0.226541 0.080 Uiso 0.5 1 calc R U P A 1
 C10_1 C 0.7808(8) 0.7776(7) 0.2530(5) 0.066(6) Uani 0.5 1 d D U P A 1
 H10A_1 H 0.771409 0.757241 0.249702 0.080 Uiso 0.5 1 calc R U P A 1
 H10B_1 H 0.771975 0.784713 0.267995 0.080 Uiso 0.5 1 calc R U P A 1
 S1_2 S 0.7364(4) 0.8427(4) 0.1274(2) 0.048(3) Uani 0.5 1 d . U P A 1
 C1_2 C 0.7096(6) 0.8648(8) 0.1493(5) 0.054(5) Uani 0.5 1 d D U P A 1
 H1_2 H 0.714961 0.886747 0.147213 0.065 Uiso 0.5 1 calc R U P A 1
 C2_2 C 0.7172(6) 0.8566(7) 0.1748(5) 0.060(5) Uani 0.5 1 d D U P A 1
 H2_2 H 0.741748 0.859680 0.177947 0.072 Uiso 0.5 1 calc R U P A 1
 C3_2 C 0.7082(7) 0.8228(7) 0.1779(6) 0.061(6) Uani 0.5 1 d D U P A 1
 H3A_2 H 0.713710 0.816283 0.193815 0.073 Uiso 0.5 1 calc R U P A 1
 H3B_2 H 0.721542 0.810324 0.167010 0.073 Uiso 0.5 1 calc R U P A 1
 C4_2 C 0.6700(8) 0.8178(6) 0.1733(5) 0.063(6) Uani 0.5 1 d D U P A 1
 H4_2 H 0.664357 0.795940 0.175762 0.076 Uiso 0.5 1 calc R U P A 1
 C5_2 C 0.6618(8) 0.8267(7) 0.1478(5) 0.059(6) Uani 0.5 1 d D U P A 1
 H5A_2 H 0.637549 0.823762 0.144698 0.070 Uiso 0.5 1 calc R U P A 1
 H5B_2 H 0.674713 0.813709 0.137000 0.070 Uiso 0.5 1 calc R U P A 1
 C6_2 C 0.6715(7) 0.8606(7) 0.1441(4) 0.057(5) Uani 0.5 1 d D U P A 1
 H6_2 H 0.666874 0.866489 0.127733 0.069 Uiso 0.5 1 calc R U P A 1
 C7_2 C 0.6504(7) 0.8808(6) 0.1605(6) 0.063(6) Uani 0.5 1 d D U P A 1
 H7A_2 H 0.656159 0.902452 0.158361 0.075 Uiso 0.5 1 calc R U P A 1
 H7B_2 H 0.626086 0.878041 0.157574 0.075 Uiso 0.5 1 calc R U P A 1
 C8_2 C 0.6595(7) 0.8704(7) 0.1849(5) 0.067(6) Uani 0.5 1 d D U P A 1
 H8_2 H 0.645822 0.883268 0.195598 0.080 Uiso 0.5 1 calc R U P A 1
 C9_2 C 0.6963(8) 0.8766(7) 0.1912(5) 0.065(6) Uani 0.5 1 d D U P A 1
 H9A_2 H 0.700718 0.871126 0.207553 0.078 Uiso 0.5 1 calc R U P A 1
 H9B_2 H 0.701761 0.898310 0.189013 0.078 Uiso 0.5 1 calc R U P A 1
 C10_2 C 0.6489(7) 0.8376(8) 0.1899(5) 0.068(6) Uani 0.5 1 d D U P A 1
 H10A_2 H 0.624544 0.834849 0.186995 0.082 Uiso 0.5 1 calc R U P A 1
 H10B_2 H 0.653658 0.832241 0.206234 0.082 Uiso 0.5 1 calc R U P A 1
 S1_3 S 0.75283(13) 0.91127(12) 0.06590(11) 0.0502(12) Uani 1 1 d . U . . .
 C1_3 C 0.7281(4) 0.8927(4) 0.0402(3) 0.072(4) Uani 1 1 d D U . . .
 H1_3 H 0.737105 0.871780 0.037657 0.086 Uiso 1 1 calc R U . . .
 C2_3 C 0.6897(4) 0.8903(4) 0.0444(3) 0.080(4) Uani 1 1 d D U . . .
 H2_3 H 0.685448 0.878385 0.058779 0.096 Uiso 1 1 calc R U . . .
 C3_3 C 0.6744(5) 0.8735(4) 0.0233(3) 0.085(5) Uani 1 1 d D U . . .
 H3A_3 H 0.650000 0.870581 0.025713 0.102 Uiso 1 1 calc R U . . .
 H3B_3 H 0.685023 0.853301 0.021752 0.102 Uiso 1 1 calc R U . . .
 C4_3 C 0.6805(4) 0.8922(4) 0.0010(3) 0.089(4) Uani 1 1 d D U . . .
 H4_3 H 0.670065 0.881438 -0.012461 0.107 Uiso 1 1 calc R U . . .
 C5_3 C 0.7191(4) 0.8953(5) -0.0032(3) 0.089(5) Uani 1 1 d D U . . .
 H5A_3 H 0.723270 0.907182 -0.017456 0.107 Uiso 1 1 calc R U . . .
 H5B_3 H 0.729272 0.875032 -0.005139 0.107 Uiso 1 1 calc R U . . .
 C6_3 C 0.7350(4) 0.9117(4) 0.0180(3) 0.085(4) Uani 1 1 d D U . . .
 H6_3 H 0.759815 0.913654 0.015672 0.102 Uiso 1 1 calc R U . . .
 C7_3 C 0.7194(4) 0.9437(4) 0.0206(4) 0.093(5) Uani 1 1 d D U . . .
 H7A_3 H 0.729258 0.954254 0.034113 0.112 Uiso 1 1 calc R U . . .
 H7B_3 H 0.723690 0.955912 0.006617 0.112 Uiso 1 1 calc R U . . .
 C8_3 C 0.6813(5) 0.9392(5) 0.0241(4) 0.095(5) Uani 1 1 d D U . . .
 H8_3 H 0.671160 0.959850 0.025644 0.114 Uiso 1 1 calc R U . . .
 C9_3 C 0.6738(5) 0.9222(5) 0.0468(3) 0.089(5) Uani 1 1 d D U . . .
 H9A_3 H 0.649167 0.920468 0.049184 0.107 Uiso 1 1 calc R U . . .
 H9B_3 H 0.683623 0.933086 0.060115 0.107 Uiso 1 1 calc R U . . .
 C10_3 C 0.6645(4) 0.9240(4) 0.0033(3) 0.094(5) Uani 1 1 d D U . . .
 H10A_3 H 0.668399 0.936038 -0.010921 0.113 Uiso 1 1 calc R U . . .
 H10B_3 H 0.639889 0.922281 0.005779 0.113 Uiso 1 1 calc R U . . .
 S1_4 S 0.84636(12) 0.96470(13) 0.08004(9) 0.0448(11) Uani 1 1 d . U . . .
 C1_4 C 0.8048(5) 0.9865(3) 0.0782(3) 0.069(4) Uani 1 1 d D U . . .
 H1_4 H 0.787267 0.972486 0.071820 0.082 Uiso 1 1 calc R U . . .
 C2_4 C 0.7927(5) 0.9980(4) 0.1019(3) 0.083(4) Uani 1 1 d D U . . .
 H2_4 H 0.790755 0.980511 0.112903 0.100 Uiso 1 1 calc R U . . .
 C3_4 C 0.7576(4) 1.0117(5) 0.0975(4) 0.090(5) Uani 1 1 d D U . . .
 H3A_4 H 0.747497 1.018178 0.112332 0.109 Uiso 1 1 calc R U . . .
 H3B_4 H 0.742736 0.996141 0.090556 0.109 Uiso 1 1 calc R U . . .
 C4_4 C 0.7601(4) 1.0393(4) 0.0810(3) 0.092(5) Uani 1 1 d D U . . .
 H4_4 H 0.737310 1.048417 0.078840 0.111 Uiso 1 1 calc R U . . .
 C5_4 C 0.7740(5) 1.0285(5) 0.0571(3) 0.087(5) Uani 1 1 d D U . . .
 H5A_4 H 0.758275 1.013818 0.050019 0.104 Uiso 1 1 calc R U . . .
 H5B_4 H 0.776273 1.046067 0.046514 0.104 Uiso 1 1 calc R U . . .
 C6_4 C 0.8090(4) 1.0134(4) 0.0610(3) 0.081(4) Uani 1 1 d D U . . .
 H6_4 H 0.817931 1.005733 0.045954 0.097 Uiso 1 1 calc R U . . .
 C7_4 C 0.8337(4) 1.0373(5) 0.0711(3) 0.091(5) Uani 1 1 d D U . . .
 H7A_4 H 0.856172 1.028140 0.073622 0.109 Uiso 1 1 calc R U . . .
 H7B_4 H 0.836098 1.054623 0.060402 0.109 Uiso 1 1 calc R U . . .
 C8_4 C 0.8185(5) 1.0476(5) 0.0941(4) 0.094(5) Uani 1 1 d D U . . .
 H8_4 H 0.834213 1.063194 0.100570 0.113 Uiso 1 1 calc R U . . .
 C9_4 C 0.8171(5) 1.0217(5) 0.1119(3) 0.091(5) Uani 1 1 d D U . . .
 H9A_4 H 0.839671 1.012854 0.114229 0.109 Uiso 1 1 calc R U . . .
 H9B_4 H 0.808706 1.029331 0.126980 0.109 Uiso 1 1 calc R U . . .
 C10_4 C 0.7843(5) 1.0634(3) 0.0912(4) 0.095(5) Uani 1 1 d D U . . .
 H10A_4 H 0.786350 1.080912 0.080576 0.114 Uiso 1 1 calc R U . . .
 H10B_4 H 0.775882 1.070724 0.106286 0.114 Uiso 1 1 calc R U . . .
 S1_5 S 0.83376(10) 0.91263(10) 0.01024(7) 0.0286(8) Uani 1 1 d . U . . .
 C1_5 C 0.8497(4) 0.9387(3) -0.0127(2) 0.041(3) Uani 1 1 d D U . . .
 H1_5 H 0.874776 0.938964 -0.011376 0.049 Uiso 1 1 calc R U . . .
 C2_5 C 0.8376(3) 0.9720(3) -0.0108(2) 0.053(3) Uani 1 1 d D U . . .
 H2_5 H 0.843006 0.979981 0.004929 0.064 Uiso 1 1 calc R U . . .
 C3_5 C 0.7990(3) 0.9731(4) -0.0148(2) 0.064(4) Uani 1 1 d D U . . .
 H3A_5 H 0.790922 0.994243 -0.013365 0.077 Uiso 1 1 calc R U . . .
 H3B_5 H 0.787416 0.960665 -0.003013 0.077 Uiso 1 1 calc R U . . .
 C4_5 C 0.7908(3) 0.9608(3) -0.0394(3) 0.069(4) Uani 1 1 d D U . . .
 H4_5 H 0.765896 0.961775 -0.041928 0.083 Uiso 1 1 calc R U . . .
 C5_5 C 0.8026(3) 0.9272(3) -0.0412(3) 0.065(4) Uani 1 1 d D U . . .
 H5A_5 H 0.797068 0.919080 -0.056703 0.078 Uiso 1 1 calc R U . . .
 H5B_5 H 0.790884 0.914738 -0.029485 0.078 Uiso 1 1 calc R U . . .
 C6_5 C 0.8413(3) 0.9260(3) -0.0372(2) 0.057(3) Uani 1 1 d D U . . .
 H6_5 H 0.849127 0.904461 -0.038237 0.068 Uiso 1 1 calc R U . . .
 C7_5 C 0.8596(4) 0.9452(3) -0.0558(2) 0.066(4) Uani 1 1 d D U . . .
 H7A_5 H 0.884229 0.944322 -0.053508 0.079 Uiso 1 1 calc R U . . .
 H7B_5 H 0.854344 0.937390 -0.071465 0.079 Uiso 1 1 calc R U . . .
 C8_5 C 0.8469(4) 0.9781(4) -0.0532(3) 0.069(4) Uani 1 1 d D U . . .
 H8_5 H 0.858601 0.990567 -0.065212 0.083 Uiso 1 1 calc R U . . .
 C9_5 C 0.8558(4) 0.9915(3) -0.0294(2) 0.059(4) Uani 1 1 d D U . . .
 H9A_5 H 0.848194 1.012796 -0.028465 0.071 Uiso 1 1 calc R U . . .
 H9B_5 H 0.880428 0.990905 -0.026975 0.071 Uiso 1 1 calc R U . . .
 C10_5 C 0.8087(4) 0.9802(4) -0.0580(2) 0.075(4) Uani 1 1 d D U . . .
 H10A_5 H 0.803551 0.972311 -0.073648 0.090 Uiso 1 1 calc R U . . .
 H10B_5 H 0.801158 1.001499 -0.057110 0.090 Uiso 1 1 calc R U . . .
 S1_6 S 0.83420(11) 0.79367(11) 0.12135(9) 0.0400(11) Uani 1 1 d . U . . .
 C1_6 C 0.7921(4) 0.7739(3) 0.1180(3) 0.043(3) Uani 1 1 d D U . . .
 H1_6 H 0.775883 0.788837 0.111324 0.051 Uiso 1 1 calc R U . . .
 C2_6 C 0.7769(4) 0.7619(3) 0.1410(2) 0.053(3) Uani 1 1 d D U . . .
 H2_6 H 0.774501 0.779056 0.152190 0.064 Uiso 1 1 calc R U . . .
 C3_6 C 0.8010(4) 0.7376(4) 0.1511(2) 0.065(4) Uani 1 1 d D U . . .
 H3A_6 H 0.823394 0.746694 0.154086 0.078 Uiso 1 1 calc R U . . .
 H3B_6 H 0.792009 0.730022 0.166005 0.078 Uiso 1 1 calc R U . . .
 C4_6 C 0.8046(4) 0.7109(3) 0.1338(3) 0.067(4) Uani 1 1 d D U . . .
 H4_6 H 0.819873 0.695223 0.140514 0.081 Uiso 1 1 calc R U . . .
 C5_6 C 0.8199(3) 0.7229(3) 0.1107(3) 0.060(4) Uani 1 1 d D U . . .
 H5A_6 H 0.822504 0.705970 0.099619 0.073 Uiso 1 1 calc R U . . .
 H5B_6 H 0.842395 0.731742 0.113647 0.073 Uiso 1 1 calc R U . . .
 C6_6 C 0.7959(3) 0.7475(3) 0.1005(2) 0.047(3) Uani 1 1 d D U . . .
 H6_6 H 0.805575 0.755395 0.085761 0.056 Uiso 1 1 calc R U . . .
 C7_6 C 0.7610(3) 0.7331(3) 0.0956(2) 0.052(4) Uani 1 1 d D U . . .
 H7A_6 H 0.745552 0.748312 0.088942 0.062 Uiso 1 1 calc R U . . .
 H7B_6 H 0.763265 0.716067 0.084557 0.062 Uiso 1 1 calc R U . . .
 C8_6 C 0.7474(5) 0.7216(3) 0.1189(3) 0.060(4) Uani 1 1 d D U . . .
 H8_6 H 0.724865 0.712393 0.115779 0.072 Uiso 1 1 calc R U . . .
 C9_6 C 0.7420(3) 0.7478(3) 0.1362(3) 0.061(4) Uani 1 1 d D U . . .
 H9A_6 H 0.731982 0.740006 0.150671 0.073 Uiso 1 1 calc R U . . .
 H9B_6 H 0.726606 0.763113 0.129511 0.073 Uiso 1 1 calc R U . . .
 C10_6 C 0.7697(4) 0.6965(3) 0.1291(3) 0.068(4) Uani 1 1 d D U . . .
 H10A_6 H 0.771759 0.679418 0.118138 0.082 Uiso 1 1 calc R U . . .
 H10B_6 H 0.759761 0.688793 0.143701 0.082 Uiso 1 1 calc R U . . .
 S1_10 S 0.8358(3) 0.8425(2) 0.19017(16) 0.037(2) Uani 0.5 1 d . U P A 2
 C1_10 C 0.8391(8) 0.8136(7) 0.2136(5) 0.057(4) Uani 0.5 1 d D U P A 2
 H1_10 H 0.862030 0.804651 0.211408 0.068 Uiso 0.5 1 calc R U P A 2
 C2_10 C 0.8397(8) 0.8258(6) 0.2386(5) 0.066(5) Uani 0.5 1 d D U P A 2
 H2_10 H 0.854842 0.843874 0.239543 0.080 Uiso 0.5 1 calc R U P A 2
 C3_10 C 0.8544(7) 0.7997(7) 0.2532(6) 0.065(6) Uani 0.5 1 d D U P A 2
 H3A_10 H 0.857135 0.806511 0.269404 0.078 Uiso 0.5 1 calc R U P A 2
 H3B_10 H 0.876821 0.794106 0.247157 0.078 Uiso 0.5 1 calc R U P A 2
 C4_10 C 0.8309(8) 0.7717(6) 0.2525(5) 0.066(6) Uani 0.5 1 d D U P A 2
 H4_10 H 0.840319 0.755442 0.262618 0.079 Uiso 0.5 1 calc R U P A 2
 C5_10 C 0.8286(9) 0.7598(6) 0.2271(6) 0.065(6) Uani 0.5 1 d D U P A 2
 H5A_10 H 0.851072 0.753290 0.221639 0.078 Uiso 0.5 1 calc R U P A 2
 H5B_10 H 0.813201 0.742163 0.226303 0.078 Uiso 0.5 1 calc R U P A 2
 C6_10 C 0.8150(8) 0.7861(7) 0.2116(4) 0.062(5) Uani 0.5 1 d D U P A 2
 H6_10 H 0.814096 0.779170 0.195144 0.074 Uiso 0.5 1 calc R U P A 2
 C7_10 C 0.7792(7) 0.7949(8) 0.2197(5) 0.070(6) Uani 0.5 1 d D U P A 2
 H7A_10 H 0.769982 0.811415 0.210020 0.084 Uiso 0.5 1 calc R U P A 2
 H7B_10 H 0.763858 0.777273 0.218860 0.084 Uiso 0.5 1 calc R U P A 2
 C8_10 C 0.7833(8) 0.8055(7) 0.2448(5) 0.073(6) Uani 0.5 1 d D U P A 2
 H8_10 H 0.760158 0.810988 0.250215 0.087 Uiso 0.5 1 calc R U P A 2
 C9_10 C 0.8041(9) 0.8345(5) 0.2468(5) 0.074(6) Uani 0.5 1 d D U P A 2
 H9A_10 H 0.804689 0.841729 0.263043 0.089 Uiso 0.5 1 calc R U P A 2
 H9B_10 H 0.794603 0.850710 0.236980 0.089 Uiso 0.5 1 calc R U P A 2
 C10_10 C 0.7953(8) 0.7804(7) 0.2611(5) 0.070(6) Uani 0.5 1 d D U P A 2
 H10A_10 H 0.780003 0.762687 0.260356 0.084 Uiso 0.5 1 calc R U P A 2
 H10B_10 H 0.796173 0.787750 0.277244 0.084 Uiso 0.5 1 calc R U P A 2
 S1_11 S 0.7465(3) 0.8524(3) 0.1315(3) 0.041(3) Uani 0.5 1 d . U P A 2
 C1_11 C 0.7188(7) 0.8681(7) 0.1548(5) 0.053(5) Uani 0.5 1 d D U P A 2
 H1_11 H 0.727963 0.888526 0.158873 0.064 Uiso 0.5 1 calc R U P A 2
 C2_11 C 0.6818(7) 0.8728(7) 0.1472(4) 0.063(5) Uani 0.5 1 d D U P A 2
 H2_11 H 0.681191 0.885186 0.132703 0.075 Uiso 0.5 1 calc R U P A 2
 C3_11 C 0.6643(8) 0.8904(6) 0.1669(6) 0.065(6) Uani 0.5 1 d D U P A 2
 H3A_11 H 0.640735 0.894928 0.162500 0.078 Uiso 0.5 1 calc R U P A 2
 H3B_11 H 0.676033 0.909864 0.169581 0.078 Uiso 0.5 1 calc R U P A 2
 C4_11 C 0.6646(7) 0.8713(7) 0.1895(4) 0.064(6) Uani 0.5 1 d D U P A 2
 H4_11 H 0.652643 0.882645 0.201990 0.077 Uiso 0.5 1 calc R U P A 2
 C5_11 C 0.7018(7) 0.8656(8) 0.1970(4) 0.059(6) Uani 0.5 1 d D U P A 2
 H5A_11 H 0.702311 0.853235 0.211267 0.071 Uiso 0.5 1 calc R U P A 2
 H5B_11 H 0.713148 0.885089 0.200120 0.071 Uiso 0.5 1 calc R U P A 2
 C6_11 C 0.7202(6) 0.8485(7) 0.1770(5) 0.056(5) Uani 0.5 1 d D U P A 2
 H6_11 H 0.744273 0.845060 0.181462 0.067 Uiso 0.5 1 calc R U P A 2
 C7_11 C 0.7029(8) 0.8175(5) 0.1730(6) 0.061(6) Uani 0.5 1 d D U P A 2
 H7A_11 H 0.714393 0.806067 0.160577 0.074 Uiso 0.5 1 calc R U P A 2
 H7B_11 H 0.703131 0.805207 0.187300 0.074 Uiso 0.5 1 calc R U P A 2
 C8_11 C 0.6668(7) 0.8252(7) 0.1660(5) 0.066(6) Uani 0.5 1 d D U P A 2
 H8_11 H 0.655451 0.805276 0.163306 0.079 Uiso 0.5 1 calc R U P A 2
 C9_11 C 0.6646(7) 0.8420(8) 0.1429(4) 0.066(6) Uani 0.5 1 d D U P A 2
 H9A_11 H 0.640841 0.844906 0.138216 0.080 Uiso 0.5 1 calc R U P A 2
 H9B_11 H 0.676411 0.830611 0.130575 0.080 Uiso 0.5 1 calc R U P A 2
 C10_11 C 0.6467(7) 0.8406(8) 0.1852(5) 0.068(6) Uani 0.5 1 d D U P A 2
 H10A_11 H 0.646792 0.828108 0.199437 0.082 Uiso 0.5 1 calc R U P A 2
 H10B_11 H 0.623052 0.843927 0.180390 0.082 Uiso 0.5 1 calc R U P A 2

loop_
  _atom_site_aniso_label
  _atom_site_aniso_U_11
  _atom_site_aniso_U_22
  _atom_site_aniso_U_33
  _atom_site_aniso_U_23
  _atom_site_aniso_U_13
  _atom_site_aniso_U_12
 Au1 0.0660(11) 0.0255(8) 0.0206(6) -0.0061(5) 0.0101(5) -0.0212(8)
 Au2 0.0414(7) 0.0193(6) 0.0104(5) 0.0070(4) -0.0042(4) -0.0173(6)
 Au3 0.018(2) 0.0157(6) 0.0117(13) -0.0055(8) 0.0084(14) -0.0038(15)
 Au3A 0.018(2) 0.0157(6) 0.0117(13) -0.0055(8) 0.0084(14) -0.0038(15)
 Au4 0.0205(7) 0.015(2) 0.0179(6) 0.0002(6) 0.0006(4) -0.0012(7)
 Au4A 0.0290(10) 0.021(4) 0.0288(10) -0.0018(10) 0.0085(7) -0.0015(12)
 Au5 0.0207(3) 0.0183(3) 0.0206(3) 0.0012(2) 0.0021(2) -0.0068(2)
 Au6 0.0322(11) 0.0254(10) 0.0244(6) -0.0047(5) 0.0056(6) -0.0162(11)
 Au6A 0.024(2) 0.034(2) 0.0290(9) 0.0039(10) -0.0010(8) 0.0031(17)
 Au7 0.0366(4) 0.0465(5) 0.0454(4) -0.0013(4) -0.0012(3) 0.0071(4)
 Au8 0.0220(3) 0.0265(3) 0.0355(3) 0.0082(3) -0.0014(2) -0.0013(3)
 Au9 0.0302(3) 0.0282(3) 0.0292(3) 0.0039(3) -0.0034(2) -0.0045(3)
 Au10 0.0177(4) 0.0198(4) 0.0187(4) 0.000 0.000 -0.0106(3)
 Au11 0.0254(4) 0.0255(4) 0.0182(4) 0.000 0.000 -0.0048(4)
 Au12 0.0267(3) 0.0309(4) 0.0219(3) -0.0063(2) -0.0004(2) -0.0167(3)
 Au15 0.036(3) 0.0229(13) 0.0219(10) 0.0006(10) -0.0002(14) -0.0100(18)
 Au16 0.034(2) 0.0182(10) 0.0218(9) 0.0044(7) -0.0032(12) -0.0095(13)
 Br1 0.050(3) 0.065(4) 0.049(3) 0.013(3) 0.002(3) -0.005(3)
 Br1A 0.050(3) 0.065(4) 0.049(3) 0.013(3) 0.002(3) -0.005(3)
 Br2 0.079(3) 0.065(3) 0.113(4) 0.031(3) 0.000 0.000
 P1_7 0.0248(19) 0.038(2) 0.0275(19) -0.0115(17) 0.0013(14) -0.0118(18)
 C5_7 0.033(5) 0.047(6) 0.035(5) -0.015(5) 0.002(5) -0.013(5)
 N1_7 0.041(6) 0.055(7) 0.041(6) -0.019(6) 0.001(5) -0.017(6)
 C1_7 0.045(7) 0.057(8) 0.038(7) -0.008(6) -0.003(6) -0.018(7)
 C2_7 0.055(7) 0.063(8) 0.041(7) -0.011(7) -0.005(6) -0.020(7)
 C3_7 0.058(8) 0.060(8) 0.040(7) -0.009(7) 0.001(6) -0.019(7)
 C4_7 0.046(7) 0.052(7) 0.041(7) -0.008(6) -0.001(6) -0.021(7)
 C11_7 0.048(7) 0.044(7) 0.050(7) -0.012(6) 0.002(6) -0.010(7)
 C6_7 0.033(6) 0.044(6) 0.042(6) -0.015(5) 0.000(5) -0.019(5)
 C7_7 0.041(7) 0.046(7) 0.064(8) -0.015(7) 0.004(6) -0.011(7)
 C8_7 0.053(8) 0.052(8) 0.079(9) -0.012(8) 0.001(7) -0.005(7)
 C9_7 0.058(8) 0.047(8) 0.076(9) -0.013(7) -0.004(7) -0.004(7)
 C10_7 0.054(8) 0.042(7) 0.063(8) -0.015(7) 0.001(7) -0.009(7)
 C17_7 0.036(7) 0.054(7) 0.058(7) -0.020(7) 0.004(6) -0.008(7)
 C12_7 0.032(5) 0.039(6) 0.044(6) -0.015(5) 0.006(5) -0.010(5)
 C13_7 0.036(6) 0.033(6) 0.047(7) -0.007(6) 0.015(6) -0.010(6)
 C14_7 0.048(7) 0.037(7) 0.054(7) -0.004(6) 0.018(6) -0.008(6)
 C15_7 0.045(7) 0.041(7) 0.061(8) -0.012(7) 0.014(6) -0.009(7)
 C16_7 0.048(7) 0.056(8) 0.063(8) -0.016(7) 0.005(7) -0.012(7)
 P1_8 0.039(4) 0.024(3) 0.023(3) 0.011(3) -0.013(3) -0.008(3)
 C2_8 0.062(10) 0.041(10) 0.045(10) -0.001(9) -0.016(9) -0.006(9)
 C1_8 0.055(8) 0.038(8) 0.034(7) 0.001(7) -0.016(7) -0.008(7)
 N1_8 0.064(10) 0.041(9) 0.037(9) -0.002(8) -0.017(8) -0.009(9)
 C5_8 0.071(11) 0.043(10) 0.040(10) -0.003(9) -0.021(9) -0.008(10)
 C4_8 0.071(12) 0.043(11) 0.045(10) -0.002(9) -0.021(9) -0.006(10)
 C3_8 0.068(11) 0.045(10) 0.046(10) -0.001(9) -0.021(9) -0.007(10)
 C7_8 0.058(10) 0.037(9) 0.047(10) 0.007(9) 0.002(9) -0.004(9)
 C6_8 0.049(8) 0.033(8) 0.042(8) 0.003(7) -0.001(7) -0.008(7)
 C11_8 0.048(10) 0.034(9) 0.047(10) -0.004(9) 0.000(9) -0.006(9)
 C10_8 0.056(11) 0.034(10) 0.055(11) -0.004(9) 0.002(10) -0.007(10)
 C9_8 0.063(11) 0.031(10) 0.059(11) 0.002(9) 0.005(10) -0.008(10)
 C8_8 0.065(11) 0.034(10) 0.056(11) 0.009(9) 0.004(10) -0.003(10)
 C15_8 0.062(12) 0.053(11) 0.057(11) -0.001(10) -0.009(10) -0.002(11)
 C16_8 0.058(11) 0.051(11) 0.055(11) -0.002(10) -0.009(10) -0.001(10)
 C17_8 0.057(10) 0.045(10) 0.050(10) 0.002(9) -0.013(9) -0.002(10)
 C12_8 0.051(8) 0.035(8) 0.039(8) 0.003(7) -0.014(7) -0.005(8)
 C13_8 0.060(10) 0.044(10) 0.049(10) 0.000(9) -0.014(9) -0.006(10)
 C14_8 0.063(11) 0.052(11) 0.054(11) 0.000(10) -0.011(10) -0.007(11)
 S1_1 0.074(7) 0.035(5) 0.032(5) 0.004(4) -0.010(5) -0.014(6)
 C1_1 0.085(9) 0.047(9) 0.046(8) 0.010(8) -0.008(8) -0.023(8)
 C2_1 0.090(11) 0.054(10) 0.047(9) 0.006(9) -0.003(9) -0.020(10)
 C3_1 0.094(12) 0.057(11) 0.049(10) 0.011(10) -0.001(10) -0.020(11)
 C4_1 0.092(12) 0.055(11) 0.050(10) 0.013(9) -0.001(10) -0.019(10)
 C5_1 0.089(12) 0.053(11) 0.053(11) 0.016(10) -0.002(10) -0.024(11)
 C6_1 0.086(11) 0.048(10) 0.049(9) 0.013(9) -0.007(9) -0.026(10)
 C7_1 0.089(12) 0.050(11) 0.048(10) 0.007(10) -0.008(10) -0.024(11)
 C8_1 0.091(12) 0.056(11) 0.051(10) 0.004(9) -0.004(10) -0.022(10)
 C9_1 0.092(12) 0.056(11) 0.051(10) 0.001(10) -0.004(10) -0.025(11)
 C10_1 0.093(12) 0.055(11) 0.051(11) 0.009(10) 0.001(10) -0.019(11)
 S1_2 0.049(7) 0.055(8) 0.042(6) 0.006(6) -0.001(5) 0.017(6)
 C1_2 0.045(9) 0.065(10) 0.052(9) 0.001(8) 0.000(8) 0.002(8)
 C2_2 0.045(10) 0.077(11) 0.058(10) -0.003(9) 0.002(9) -0.007(9)
 C3_2 0.047(11) 0.078(12) 0.058(11) -0.006(11) -0.002(10) 0.000(10)
 C4_2 0.049(11) 0.076(12) 0.065(11) -0.005(10) -0.004(9) 0.000(10)
 C5_2 0.046(11) 0.065(12) 0.064(11) -0.001(10) -0.007(10) 0.001(10)
 C6_2 0.044(10) 0.063(11) 0.065(10) -0.002(9) -0.005(9) -0.003(9)
 C7_2 0.046(11) 0.068(12) 0.074(12) -0.003(11) 0.002(10) -0.008(10)
 C8_2 0.050(11) 0.077(12) 0.073(11) -0.005(10) 0.004(9) -0.009(10)
 C9_2 0.049(11) 0.078(12) 0.068(12) -0.005(11) 0.006(10) -0.012(11)
 C10_2 0.054(11) 0.079(12) 0.071(12) -0.005(11) 0.000(10) -0.005(11)
 S1_3 0.040(3) 0.036(3) 0.074(4) 0.009(2) -0.004(2) 0.002(2)
 C1_3 0.059(7) 0.072(7) 0.085(7) 0.017(7) -0.015(6) 0.004(6)
 C2_3 0.066(8) 0.085(9) 0.089(9) 0.021(8) -0.018(7) -0.005(7)
 C3_3 0.070(9) 0.096(10) 0.089(10) 0.029(9) -0.016(8) 0.000(9)
 C4_3 0.068(8) 0.107(10) 0.092(9) 0.030(8) -0.016(8) -0.001(8)
 C5_3 0.064(8) 0.109(10) 0.094(10) 0.028(9) -0.019(8) 0.000(9)
 C6_3 0.061(7) 0.098(9) 0.096(9) 0.027(8) -0.014(7) -0.003(8)
 C7_3 0.068(9) 0.102(10) 0.109(10) 0.031(9) -0.010(8) -0.010(9)
 C8_3 0.072(8) 0.105(10) 0.108(10) 0.025(9) -0.018(8) -0.002(8)
 C9_3 0.068(9) 0.098(10) 0.103(10) 0.016(9) -0.016(8) -0.003(9)
 C10_3 0.069(9) 0.110(10) 0.104(10) 0.029(9) -0.022(8) -0.005(9)
 S1_4 0.037(2) 0.053(3) 0.044(2) -0.016(2) -0.0115(18) 0.000(2)
 C1_4 0.066(7) 0.064(7) 0.076(7) -0.010(7) -0.001(6) 0.002(7)
 C2_4 0.082(8) 0.078(8) 0.089(9) -0.008(8) 0.010(7) 0.004(8)
 C3_4 0.088(9) 0.084(9) 0.100(10) -0.002(9) 0.011(9) 0.008(9)
 C4_4 0.091(9) 0.083(9) 0.103(10) -0.001(8) 0.006(8) 0.011(8)
 C5_4 0.085(9) 0.077(9) 0.099(10) 0.003(9) 0.004(9) 0.006(9)
 C6_4 0.079(8) 0.072(8) 0.092(9) -0.002(8) 0.002(7) -0.003(8)
 C7_4 0.088(9) 0.084(9) 0.101(10) -0.003(9) -0.002(9) -0.005(9)
 C8_4 0.095(9) 0.087(9) 0.101(10) -0.006(8) 0.002(8) -0.004(8)
 C9_4 0.092(9) 0.086(10) 0.094(10) -0.010(9) 0.006(9) -0.002(9)
 C10_4 0.095(10) 0.085(10) 0.105(10) -0.002(9) 0.004(9) 0.006(9)
 S1_5 0.0260(18) 0.030(2) 0.0301(19) 0.0072(15) -0.0014(14) -0.0104(17)
 C1_5 0.031(5) 0.048(6) 0.045(6) 0.029(5) -0.007(5) -0.012(5)
 C2_5 0.044(6) 0.053(7) 0.063(7) 0.040(6) -0.007(6) -0.015(6)
 C3_5 0.053(8) 0.058(8) 0.081(8) 0.044(7) -0.013(7) -0.009(7)
 C4_5 0.054(7) 0.073(8) 0.081(8) 0.044(7) -0.026(6) -0.013(7)
 C5_5 0.052(8) 0.078(8) 0.065(8) 0.036(7) -0.023(7) -0.017(7)
 C6_5 0.046(7) 0.069(7) 0.055(7) 0.033(6) -0.014(6) -0.016(6)
 C7_5 0.058(8) 0.078(8) 0.061(8) 0.031(7) -0.020(7) -0.019(7)
 C8_5 0.063(7) 0.073(8) 0.071(7) 0.041(7) -0.025(6) -0.018(7)
 C9_5 0.054(7) 0.057(8) 0.067(8) 0.047(7) -0.019(7) -0.020(7)
 C10_5 0.063(8) 0.080(9) 0.081(8) 0.046(8) -0.028(7) -0.014(8)
 S1_6 0.027(2) 0.034(2) 0.059(3) 0.022(2) -0.0080(18) -0.0161(19)
 C1_6 0.040(6) 0.033(6) 0.055(6) 0.007(5) 0.006(5) -0.020(5)
 C2_6 0.061(7) 0.046(6) 0.053(7) -0.007(6) 0.020(6) -0.030(6)
 C3_6 0.084(8) 0.047(7) 0.063(8) -0.002(7) 0.008(7) -0.032(7)
 C4_6 0.084(8) 0.046(7) 0.072(8) -0.002(7) 0.001(7) -0.024(7)
 C5_6 0.067(8) 0.046(7) 0.068(8) -0.008(7) 0.003(7) -0.014(7)
 C6_6 0.051(7) 0.037(6) 0.053(7) -0.002(6) 0.014(6) -0.012(6)
 C7_6 0.061(8) 0.037(7) 0.058(8) -0.008(7) 0.012(7) -0.015(7)
 C8_6 0.071(7) 0.044(7) 0.063(7) -0.010(6) 0.016(6) -0.028(6)
 C9_6 0.069(8) 0.054(7) 0.060(8) -0.014(7) 0.025(7) -0.029(7)
 C10_6 0.084(9) 0.050(8) 0.072(8) -0.009(7) 0.006(8) -0.026(7)
 S1_10 0.064(6) 0.021(4) 0.025(4) 0.005(3) 0.011(4) -0.010(5)
 C1_10 0.080(9) 0.047(9) 0.044(8) 0.017(8) -0.001(8) -0.015(8)
 C2_10 0.087(11) 0.062(10) 0.051(9) 0.020(9) -0.003(9) -0.011(10)
 C3_10 0.086(12) 0.063(12) 0.047(10) 0.026(10) -0.002(10) -0.010(11)
 C4_10 0.087(12) 0.062(11) 0.049(10) 0.029(10) -0.002(10) -0.008(10)
 C5_10 0.085(12) 0.057(12) 0.052(11) 0.029(10) -0.002(10) -0.012(11)
 C6_10 0.082(11) 0.054(10) 0.050(9) 0.024(9) -0.003(9) -0.015(10)
 C7_10 0.090(12) 0.065(12) 0.055(11) 0.021(10) -0.007(10) -0.010(11)
 C8_10 0.094(12) 0.069(11) 0.055(10) 0.021(10) -0.007(10) -0.006(11)
 C9_10 0.095(12) 0.069(12) 0.057(11) 0.018(10) -0.004(10) -0.008(11)
 C10_10 0.091(12) 0.066(12) 0.054(11) 0.027(11) -0.005(10) -0.006(11)
 S1_11 0.036(6) 0.031(5) 0.056(7) -0.026(5) 0.013(5) -0.004(5)
 C1_11 0.043(8) 0.052(9) 0.065(9) -0.021(8) 0.013(8) -0.003(8)
 C2_11 0.049(10) 0.066(10) 0.074(11) -0.019(9) 0.012(9) -0.001(9)
 C3_11 0.050(11) 0.070(12) 0.075(12) -0.018(11) 0.012(10) -0.001(10)
 C4_11 0.047(10) 0.070(11) 0.076(12) -0.021(10) 0.013(9) -0.005(10)
 C5_11 0.041(11) 0.063(11) 0.074(12) -0.019(10) 0.013(10) -0.008(10)
 C6_11 0.040(9) 0.058(10) 0.068(11) -0.021(9) 0.015(9) -0.005(9)
 C7_11 0.048(11) 0.063(11) 0.073(12) -0.024(10) 0.014(10) -0.006(10)
 C8_11 0.049(10) 0.072(11) 0.077(12) -0.023(10) 0.012(10) -0.005(10)
 C9_11 0.050(11) 0.073(12) 0.076(12) -0.022(11) 0.007(10) -0.004(10)
 C10_11 0.051(11) 0.074(12) 0.081(12) -0.022(11) 0.013(10) -0.006(11)

_geom_special_details
;
 All esds (except the esd in the dihedral angle between two l.s. planes)
 are estimated using the full covariance matrix.  The cell esds are taken
 into account individually in the estimation of esds in distances, angles
 and torsion angles; correlations between esds in cell parameters are only
 used when they are defined by crystal symmetry.  An approximate (isotropic)
 treatment of cell esds is used for estimating esds involving l.s. planes.
;
loop_
  _geom_bond_atom_site_label_1
  _geom_bond_atom_site_label_2
  _geom_bond_distance
  _geom_bond_site_symmetry_2
  _geom_bond_publ_flag
 Au1 Au1 1.052(3) 14_665 ?
 Au1 Au2 2.925(2) . ?
 Au1 Au3 2.996(4) 14_665 ?
 Au1 Au3 3.115(3) . ?
 Au1 Au3A 3.302(11) . ?
 Au1 Au15 3.348(3) 14_665 ?
 Au1 S1_1 2.315(13) 14_665 ?
 Au1 S1_1 2.941(15) . ?
 Au1 S1_10 2.316(12) . ?
 Au1 S1_10 1.953(10) 14_665 ?
 Au2 Au3 2.579(6) 14_665 ?
 Au2 Au3 3.059(5) . ?
 Au2 Au3A 2.915(5) . ?
 Au2 Au4 2.7512(19) . ?
 Au2 Au4A 2.793(3) . ?
 Au2 Au6 2.782(4) 14_665 ?
 Au2 Au6A 3.328(7) 14_665 ?
 Au2 Au16 3.074(8) . ?
 Au2 P1_8 2.303(8) . ?
 Au3 Au3 0.725(14) 14_665 ?
 Au3 Au4 3.135(9) . ?
 Au3 Au4 2.727(8) 14_665 ?
 Au3 Au5 3.166(3) . ?
 Au3 Au6 3.270(8) 14_665 ?
 Au3 Au6 2.557(8) . ?
 Au3 Au16 3.145(5) 14_665 ?
 Au3 Au16 2.879(5) . ?
 Au3A Au4A 3.240(12) . ?
 Au3A Au4A 3.240(12) 14_665 ?
 Au3A Au5 3.105(8) . ?
 Au3A Au5 3.105(8) 14_665 ?
 Au3A Au15 3.272(7) . ?
 Au3A Au15 3.271(7) 14_665 ?
 Au4 Au5 3.039(2) . ?
 Au4 Au6 2.708(8) 14_665 ?
 Au4 Au8 2.834(4) 14_665 ?
 Au4 Au10 3.152(5) . ?
 Au4 S1_4 2.517(9) 14_665 ?
 Au4A Au5 3.198(6) . ?
 Au4A Au8 3.146(9) 14_665 ?
 Au4A S1_4 2.075(11) 14_665 ?
 Au5 Au6 2.9340(16) . ?
 Au5 Au6A 3.048(3) . ?
 Au5 Au8 2.7410(10) . ?
 Au5 Au10 2.7143(8) . ?
 Au5 Au12 2.7693(10) . ?
 Au5 S1_6 2.357(4) . ?
 Au6 Au7 2.979(3) . ?
 Au6 Au16 3.171(6) . ?
 Au6 S1_2 2.914(18) . ?
 Au6A Au7 2.789(2) . ?
 Au6A Au15 2.636(8) . ?
 Au6A S1_11 1.724(14) . ?
 Au7 Au8 2.9321(12) . ?
 Au7 S1_2 2.351(14) . ?
 Au7 S1_3 2.279(6) . ?
 Au7 S1_11 2.284(16) . ?
 Au8 Au9 2.9984(10) . ?
 Au8 Au10 2.6972(8) . ?
 Au8 Au12 2.7557(11) . ?
 Au8 S1_3 2.406(5) . ?
 Au9 Au10 3.2074(9) . ?
 Au9 Au12 2.9667(11) 14_665 ?
 Au9 S1_4 2.293(5) . ?
 Au9 S1_5 2.301(4) . ?
 Au10 Au11 3.1984(13) . ?
 Au10 Au12 2.7020(8) 14_665 ?
 Au10 Au12 2.7022(8) . ?
 Au11 Au12 3.0246(9) 14_665 ?
 Au11 Au12 3.0247(9) . ?
 Au11 S1_5 2.294(4) 14_665 ?
 Au11 S1_5 2.294(4) . ?
 Au12 P1_7 2.285(4) . ?
 Au15 S1_6 2.544(11) . ?
 Au15 S1_10 2.001(10) . ?
 Au16 S1_1 2.744(16) . ?
 Au16 S1_6 2.149(8) . ?
 P1_7 C5_7 1.796(10) . ?
 P1_7 C6_7 1.795(11) . ?
 P1_7 C12_7 1.817(9) . ?
 C5_7 N1_7 1.3900 . ?
 C5_7 C4_7 1.3900 . ?
 N1_7 C1_7 1.3900 . ?
 C1_7 H1_7 0.9300 . ?
 C1_7 C2_7 1.3900 . ?
 C2_7 H2_7 0.9300 . ?
 C2_7 C3_7 1.3900 . ?
 C3_7 H3_7 0.9300 . ?
 C3_7 C4_7 1.3900 . ?
 C4_7 H4_7 0.9300 . ?
 C11_7 H11_7 0.9300 . ?
 C11_7 C6_7 1.3900 . ?
 C11_7 C10_7 1.3900 . ?
 C6_7 C7_7 1.3900 . ?
 C7_7 H7_7 0.9300 . ?
 C7_7 C8_7 1.3900 . ?
 C8_7 H8_7 0.9300 . ?
 C8_7 C9_7 1.3900 . ?
 C9_7 H9_7 0.9300 . ?
 C9_7 C10_7 1.3900 . ?
 C10_7 H10_7 0.9300 . ?
 C17_7 H17_7 0.9300 . ?
 C17_7 C12_7 1.3900 . ?
 C17_7 C16_7 1.3900 . ?
 C12_7 C13_7 1.3900 . ?
 C13_7 H13_7 0.9300 . ?
 C13_7 C14_7 1.3900 . ?
 C14_7 H14_7 0.9300 . ?
 C14_7 C15_7 1.3900 . ?
 C15_7 H15_7 0.9300 . ?
 C15_7 C16_7 1.3900 . ?
 C16_7 H16_7 0.9300 . ?
 P1_8 C1_8 1.780(18) . ?
 P1_8 C6_8 1.807(19) . ?
 P1_8 C12_8 1.82(2) . ?
 C2_8 H2_8 0.9300 . ?
 C2_8 C1_8 1.3900 . ?
 C2_8 C3_8 1.3900 . ?
 C1_8 N1_8 1.3900 . ?
 N1_8 C5_8 1.3900 . ?
 C5_8 H5_8 0.9300 . ?
 C5_8 C4_8 1.3900 . ?
 C4_8 H4_8 0.9300 . ?
 C4_8 C3_8 1.3900 . ?
 C3_8 H3_8 0.9300 . ?
 C7_8 H7_8 0.9300 . ?
 C7_8 C6_8 1.3900 . ?
 C7_8 C8_8 1.3900 . ?
 C6_8 C11_8 1.3900 . ?
 C11_8 H11_8 0.9300 . ?
 C11_8 C10_8 1.3900 . ?
 C10_8 H10_8 0.9300 . ?
 C10_8 C9_8 1.3900 . ?
 C9_8 H9_8 0.9300 . ?
 C9_8 C8_8 1.3900 . ?
 C8_8 H8_8 0.9300 . ?
 C15_8 H15_8 0.9300 . ?
 C15_8 C16_8 1.3900 . ?
 C15_8 C14_8 1.3900 . ?
 C16_8 H16_8 0.9300 . ?
 C16_8 C17_8 1.3900 . ?
 C17_8 H17_8 0.9300 . ?
 C17_8 C12_8 1.3900 . ?
 C12_8 C13_8 1.3900 . ?
 C13_8 H13_8 0.9300 . ?
 C13_8 C14_8 1.3900 . ?
 C14_8 H14_8 0.9300 . ?
 S1_1 C1_1 1.95(4) . ?
 C1_1 H1_1 0.9800 . ?
 C1_1 C2_1 1.511(10) . ?
 C1_1 C6_1 1.523(9) . ?
 C2_1 H2_1 0.9800 . ?
 C2_1 C3_1 1.512(10) . ?
 C2_1 C9_1 1.511(10) . ?
 C3_1 H3A_1 0.9700 . ?
 C3_1 H3B_1 0.9700 . ?
 C3_1 C4_1 1.519(9) . ?
 C4_1 H4_1 0.9800 . ?
 C4_1 C5_1 1.531(9) . ?
 C4_1 C10_1 1.520(10) . ?
 C5_1 H5A_1 0.9700 . ?
 C5_1 H5B_1 0.9700 . ?
 C5_1 C6_1 1.530(9) . ?
 C6_1 H6_1 0.9800 . ?
 C6_1 C7_1 1.514(10) . ?
 C7_1 H7A_1 0.9700 . ?
 C7_1 H7B_1 0.9700 . ?
 C7_1 C8_1 1.502(10) . ?
 C8_1 H8_1 0.9800 . ?
 C8_1 C9_1 1.501(10) . ?
 C8_1 C10_1 1.501(10) . ?
 C9_1 H9A_1 0.9700 . ?
 C9_1 H9B_1 0.9700 . ?
 C10_1 H10A_1 0.9700 . ?
 C10_1 H10B_1 0.9700 . ?
 S1_2 C1_2 1.88(3) . ?
 C1_2 H1_2 0.9800 . ?
 C1_2 C2_2 1.516(10) . ?
 C1_2 C6_2 1.523(9) . ?
 C2_2 H2_2 0.9800 . ?
 C2_2 C3_2 1.517(10) . ?
 C2_2 C9_2 1.512(10) . ?
 C3_2 H3A_2 0.9700 . ?
 C3_2 H3B_2 0.9700 . ?
 C3_2 C4_2 1.523(9) . ?
 C4_2 H4_2 0.9800 . ?
 C4_2 C5_2 1.529(9) . ?
 C4_2 C10_2 1.519(10) . ?
 C5_2 H5A_2 0.9700 . ?
 C5_2 H5B_2 0.9700 . ?
 C5_2 C6_2 1.529(9) . ?
 C6_2 H6_2 0.9800 . ?
 C6_2 C7_2 1.517(10) . ?
 C7_2 H7A_2 0.9700 . ?
 C7_2 H7B_2 0.9700 . ?
 C7_2 C8_2 1.498(10) . ?
 C8_2 H8_2 0.9800 . ?
 C8_2 C9_2 1.501(10) . ?
 C8_2 C10_2 1.503(10) . ?
 C9_2 H9A_2 0.9700 . ?
 C9_2 H9B_2 0.9700 . ?
 C10_2 H10A_2 0.9700 . ?
 C10_2 H10B_2 0.9700 . ?
 S1_3 C1_3 1.92(2) . ?
 C1_3 H1_3 0.9800 . ?
 C1_3 C2_3 1.515(9) . ?
 C1_3 C6_3 1.525(9) . ?
 C2_3 H2_3 0.9800 . ?
 C2_3 C3_3 1.520(9) . ?
 C2_3 C9_3 1.517(10) . ?
 C3_3 H3A_3 0.9700 . ?
 C3_3 H3B_3 0.9700 . ?
 C3_3 C4_3 1.523(9) . ?
 C4_3 H4_3 0.9800 . ?
 C4_3 C5_3 1.527(9) . ?
 C4_3 C10_3 1.515(10) . ?
 C5_3 H5A_3 0.9700 . ?
 C5_3 H5B_3 0.9700 . ?
 C5_3 C6_3 1.529(9) . ?
 C6_3 H6_3 0.9800 . ?
 C6_3 C7_3 1.516(10) . ?
 C7_3 H7A_3 0.9700 . ?
 C7_3 H7B_3 0.9700 . ?
 C7_3 C8_3 1.508(10) . ?
 C8_3 H8_3 0.9800 . ?
 C8_3 C9_3 1.509(10) . ?
 C8_3 C10_3 1.503(10) . ?
 C9_3 H9A_3 0.9700 . ?
 C9_3 H9B_3 0.9700 . ?
 C10_3 H10A_3 0.9700 . ?
 C10_3 H10B_3 0.9700 . ?
 S1_4 C1_4 1.875(19) . ?
 C1_4 H1_4 0.9800 . ?
 C1_4 C2_4 1.512(9) . ?
 C1_4 C6_4 1.526(9) . ?
 C2_4 H2_4 0.9800 . ?
 C2_4 C3_4 1.514(9) . ?
 C2_4 C9_4 1.508(10) . ?
 C3_4 H3A_4 0.9700 . ?
 C3_4 H3B_4 0.9700 . ?
 C3_4 C4_4 1.519(9) . ?
 C4_4 H4_4 0.9800 . ?
 C4_4 C5_4 1.530(9) . ?
 C4_4 C10_4 1.520(10) . ?
 C5_4 H5A_4 0.9700 . ?
 C5_4 H5B_4 0.9700 . ?
 C5_4 C6_4 1.529(9) . ?
 C6_4 H6_4 0.9800 . ?
 C6_4 C7_4 1.521(10) . ?
 C7_4 H7A_4 0.9700 . ?
 C7_4 H7B_4 0.9700 . ?
 C7_4 C8_4 1.501(10) . ?
 C8_4 H8_4 0.9800 . ?
 C8_4 C9_4 1.509(10) . ?
 C8_4 C10_4 1.505(10) . ?
 C9_4 H9A_4 0.9700 . ?
 C9_4 H9B_4 0.9700 . ?
 C10_4 H10A_4 0.9700 . ?
 C10_4 H10B_4 0.9700 . ?
 S1_5 C1_5 1.830(12) . ?
 C1_5 H1_5 0.9800 . ?
 C1_5 C2_5 1.518(9) . ?
 C1_5 C6_5 1.525(8) . ?
 C2_5 H2_5 0.9800 . ?
 C2_5 C3_5 1.523(9) . ?
 C2_5 C9_5 1.525(9) . ?
 C3_5 H3A_5 0.9700 . ?
 C3_5 H3B_5 0.9700 . ?
 C3_5 C4_5 1.524(9) . ?
 C4_5 H4_5 0.9800 . ?
 C4_5 C5_5 1.526(9) . ?
 C4_5 C10_5 1.520(9) . ?
 C5_5 H5A_5 0.9700 . ?
 C5_5 H5B_5 0.9700 . ?
 C5_5 C6_5 1.528(8) . ?
 C6_5 H6_5 0.9800 . ?
 C6_5 C7_5 1.521(9) . ?
 C7_5 H7A_5 0.9700 . ?
 C7_5 H7B_5 0.9700 . ?
 C7_5 C8_5 1.511(9) . ?
 C8_5 H8_5 0.9800 . ?
 C8_5 C9_5 1.510(9) . ?
 C8_5 C10_5 1.513(9) . ?
 C9_5 H9A_5 0.9700 . ?
 C9_5 H9B_5 0.9700 . ?
 C10_5 H10A_5 0.9700 . ?
 C10_5 H10B_5 0.9700 . ?
 S1_6 C1_6 1.858(12) . ?
 C1_6 H1_6 0.9800 . ?
 C1_6 C2_6 1.520(9) . ?
 C1_6 C6_6 1.521(8) . ?
 C2_6 H2_6 0.9800 . ?
 C2_6 C3_6 1.524(9) . ?
 C2_6 C9_6 1.517(9) . ?
 C3_6 H3A_6 0.9700 . ?
 C3_6 H3B_6 0.9700 . ?
 C3_6 C4_6 1.522(9) . ?
 C4_6 H4_6 0.9800 . ?
 C4_6 C5_6 1.528(9) . ?
 C4_6 C10_6 1.519(9) . ?
 C5_6 H5A_6 0.9700 . ?
 C5_6 H5B_6 0.9700 . ?
 C5_6 C6_6 1.530(9) . ?
 C6_6 H6_6 0.9800 . ?
 C6_6 C7_6 1.520(9) . ?
 C7_6 H7A_6 0.9700 . ?
 C7_6 H7B_6 0.9700 . ?
 C7_6 C8_6 1.504(9) . ?
 C8_6 H8_6 0.9800 . ?
 C8_6 C9_6 1.513(9) . ?
 C8_6 C10_6 1.505(10) . ?
 C9_6 H9A_6 0.9700 . ?
 C9_6 H9B_6 0.9700 . ?
 C10_6 H10A_6 0.9700 . ?
 C10_6 H10B_6 0.9700 . ?
 S1_10 C1_10 1.83(3) . ?
 C1_10 H1_10 0.9800 . ?
 C1_10 C2_10 1.513(10) . ?
 C1_10 C6_10 1.521(9) . ?
 C2_10 H2_10 0.9800 . ?
 C2_10 C3_10 1.512(10) . ?
 C2_10 C9_10 1.509(10) . ?
 C3_10 H3A_10 0.9700 . ?
 C3_10 H3B_10 0.9700 . ?
 C3_10 C4_10 1.518(9) . ?
 C4_10 H4_10 0.9800 . ?
 C4_10 C5_10 1.532(9) . ?
 C4_10 C10_10 1.517(10) . ?
 C5_10 H5A_10 0.9700 . ?
 C5_10 H5B_10 0.9700 . ?
 C5_10 C6_10 1.531(9) . ?
 C6_10 H6_10 0.9800 . ?
 C6_10 C7_10 1.518(10) . ?
 C7_10 H7A_10 0.9700 . ?
 C7_10 H7B_10 0.9700 . ?
 C7_10 C8_10 1.503(10) . ?
 C8_10 H8_10 0.9800 . ?
 C8_10 C9_10 1.499(10) . ?
 C8_10 C10_10 1.499(10) . ?
 C9_10 H9A_10 0.9700 . ?
 C9_10 H9B_10 0.9700 . ?
 C10_10 H10A_10 0.9700 . ?
 C10_10 H10B_10 0.9700 . ?
 S1_11 C1_11 1.83(3) . ?
 C1_11 H1_11 0.9800 . ?
 C1_11 C2_11 1.517(10) . ?
 C1_11 C6_11 1.523(9) . ?
 C2_11 H2_11 0.9800 . ?
 C2_11 C3_11 1.516(10) . ?
 C2_11 C9_11 1.511(10) . ?
 C3_11 H3A_11 0.9700 . ?
 C3_11 H3B_11 0.9700 . ?
 C3_11 C4_11 1.522(9) . ?
 C4_11 H4_11 0.9800 . ?
 C4_11 C5_11 1.528(9) . ?
 C4_11 C10_11 1.519(10) . ?
 C5_11 H5A_11 0.9700 . ?
 C5_11 H5B_11 0.9700 . ?
 C5_11 C6_11 1.530(9) . ?
 C6_11 H6_11 0.9800 . ?
 C6_11 C7_11 1.517(10) . ?
 C7_11 H7A_11 0.9700 . ?
 C7_11 H7B_11 0.9700 . ?
 C7_11 C8_11 1.499(10) . ?
 C8_11 H8_11 0.9800 . ?
 C8_11 C9_11 1.499(10) . ?
 C8_11 C10_11 1.501(10) . ?
 C9_11 H9A_11 0.9700 . ?
 C9_11 H9B_11 0.9700 . ?
 C10_11 H10A_11 0.9700 . ?
 C10_11 H10B_11 0.9700 . ?

loop_
  _geom_angle_atom_site_label_1
  _geom_angle_atom_site_label_2
  _geom_angle_atom_site_label_3
  _geom_angle
  _geom_angle_site_symmetry_1
  _geom_angle_site_symmetry_3
  _geom_angle_publ_flag
 Au1 Au1 Au2 128.56(10) 14_665 . ?
 Au1 Au1 Au3 73.78(14) 14_665 . ?
 Au1 Au1 Au3 86.51(13) 14_665 14_665 ?
 Au1 Au1 Au3A 80.83(4) 14_665 . ?
 Au1 Au1 Au15 95.2(3) 14_665 14_665 ?
 Au1 Au1 S1_1 44.7(3) 14_665 . ?
 Au1 Au1 S1_1 116.6(4) 14_665 14_665 ?
 Au1 Au1 S1_10 96.2(4) 14_665 14_665 ?
 Au1 Au1 S1_10 57.0(3) 14_665 . ?
 Au2 Au1 Au3 60.77(12) . . ?
 Au2 Au1 Au3 51.63(11) . 14_665 ?
 Au2 Au1 Au3A 55.43(4) . . ?
 Au2 Au1 Au15 84.91(11) . 14_665 ?
 Au2 Au1 S1_1 102.6(3) . . ?
 Au3 Au1 Au3 13.4(3) 14_665 . ?
 Au3 Au1 Au15 62.65(18) . 14_665 ?
 Au3 Au1 Au15 55.78(14) 14_665 14_665 ?
 S1_1 Au1 Au2 97.8(3) 14_665 . ?
 S1_1 Au1 Au3 104.4(3) 14_665 . ?
 S1_1 Au1 Au3 93.3(2) . 14_665 ?
 S1_1 Au1 Au3 95.1(3) 14_665 14_665 ?
 S1_1 Au1 Au3 81.2(2) . . ?
 S1_1 Au1 Au15 133.7(3) . 14_665 ?
 S1_1 Au1 Au15 42.7(4) 14_665 14_665 ?
 S1_1 Au1 S1_1 158.9(2) 14_665 . ?
 S1_10 Au1 Au2 90.6(3) . . ?
 S1_10 Au1 Au2 109.0(3) 14_665 . ?
 S1_10 Au1 Au3A 91.1(3) 14_665 . ?
 S1_10 Au1 Au3A 85.1(2) . . ?
 S1_10 Au1 S1_10 153.15(18) 14_665 . ?
 Au1 Au2 Au3 62.69(9) . . ?
 Au1 Au2 Au6A 89.29(7) . 14_665 ?
 Au1 Au2 Au16 73.08(14) . . ?
 Au3 Au2 Au1 65.62(8) 14_665 . ?
 Au3 Au2 Au3 11.1(2) 14_665 . ?
 Au3 Au2 Au4 61.45(18) 14_665 . ?
 Au3 Au2 Au6 56.84(13) 14_665 14_665 ?
 Au3 Au2 Au6A 72.07(13) . 14_665 ?
 Au3 Au2 Au6A 60.99(14) 14_665 14_665 ?
 Au3 Au2 Au16 55.98(14) . . ?
 Au3 Au2 Au16 66.93(15) 14_665 . ?
 Au3A Au2 Au1 68.9(2) . . ?
 Au4 Au2 Au1 127.04(17) . . ?
 Au4 Au2 Au3 65.04(18) . . ?
 Au4 Au2 Au6 58.59(16) . 14_665 ?
 Au4 Au2 Au6A 66.96(16) . 14_665 ?
 Au4 Au2 Au16 85.08(9) . . ?
 Au4A Au2 Au1 137.9(2) . . ?
 Au4A Au2 Au3A 69.2(3) . . ?
 Au6 Au2 Au1 93.66(6) 14_665 . ?
 Au6 Au2 Au3 67.91(14) 14_665 . ?
 Au6 Au2 Au6A 8.52(4) 14_665 14_665 ?
 Au6 Au2 Au16 122.32(9) 14_665 . ?
 Au16 Au2 Au6A 127.72(8) . 14_665 ?
 P1_8 Au2 Au1 101.1(2) . . ?
 P1_8 Au2 Au3 162.3(3) . . ?
 P1_8 Au2 Au3 166.1(2) . 14_665 ?
 P1_8 Au2 Au3A 169.9(3) . . ?
 P1_8 Au2 Au4 131.8(3) . . ?
 P1_8 Au2 Au4A 120.8(3) . . ?
 P1_8 Au2 Au6 123.1(2) . 14_665 ?
 P1_8 Au2 Au6A 117.0(2) . 14_665 ?
 P1_8 Au2 Au16 114.6(2) . . ?
 Au1 Au3 Au1 19.70(7) 14_665 . ?
 Au1 Au3 Au2 74.69(8) 14_665 . ?
 Au1 Au3 Au4 108.79(17) . . ?
 Au1 Au3 Au4 127.41(17) 14_665 . ?
 Au1 Au3 Au5 139.9(2) 14_665 . ?
 Au1 Au3 Au5 140.29(15) . . ?
 Au1 Au3 Au6 81.35(13) . 14_665 ?
 Au1 Au3 Au6 99.24(13) 14_665 14_665 ?
 Au1 Au3 Au16 71.12(9) 14_665 14_665 ?
 Au1 Au3 Au16 68.15(13) . 14_665 ?
 Au2 Au3 Au1 62.76(12) 14_665 14_665 ?
 Au2 Au3 Au1 56.55(7) . . ?
 Au2 Au3 Au1 79.76(12) 14_665 . ?
 Au2 Au3 Au2 136.14(12) 14_665 . ?
 Au2 Au3 Au4 62.39(15) 14_665 14_665 ?
 Au2 Au3 Au4 166.0(2) 14_665 . ?
 Au2 Au3 Au4 52.72(12) . . ?
 Au2 Au3 Au5 96.46(13) . . ?
 Au2 Au3 Au5 122.6(2) 14_665 . ?
 Au2 Au3 Au6 123.26(18) 14_665 14_665 ?
 Au2 Au3 Au6 52.01(12) . 14_665 ?
 Au2 Au3 Au16 64.08(16) 14_665 14_665 ?
 Au2 Au3 Au16 93.4(2) . 14_665 ?
 Au2 Au3 Au16 111.6(3) 14_665 . ?
 Au3 Au3 Au1 73.93(15) 14_665 . ?
 Au3 Au3 Au1 92.60(14) 14_665 14_665 ?
 Au3 Au3 Au2 43.2(5) 14_665 . ?
 Au3 Au3 Au2 125.7(6) 14_665 14_665 ?
 Au3 Au3 Au4 50.1(4) 14_665 . ?
 Au3 Au3 Au4 118.1(5) 14_665 14_665 ?
 Au3 Au3 Au5 107.6(4) 14_665 . ?
 Au3 Au3 Au6 9.3(4) 14_665 14_665 ?
 Au3 Au3 Au6 168.1(5) 14_665 . ?
 Au3 Au3 Au16 62.2(6) 14_665 14_665 ?
 Au3 Au3 Au16 105.0(7) 14_665 . ?
 Au4 Au3 Au1 125.1(2) 14_665 14_665 ?
 Au4 Au3 Au1 140.3(2) 14_665 . ?
 Au4 Au3 Au2 157.1(3) 14_665 . ?
 Au4 Au3 Au4 106.4(2) 14_665 . ?
 Au4 Au3 Au5 75.47(14) 14_665 . ?
 Au4 Au3 Au5 57.67(9) . . ?
 Au4 Au3 Au6 108.8(2) 14_665 14_665 ?
 Au4 Au3 Au6 49.96(15) . 14_665 ?
 Au4 Au3 Au16 108.1(3) . 14_665 ?
 Au4 Au3 Au16 84.1(2) 14_665 14_665 ?
 Au4 Au3 Au16 130.1(2) 14_665 . ?
 Au5 Au3 Au6 105.59(19) . 14_665 ?
 Au6 Au3 Au1 114.4(2) . . ?
 Au6 Au3 Au1 96.8(2) . 14_665 ?
 Au6 Au3 Au2 133.1(2) . . ?
 Au6 Au3 Au2 65.58(18) . 14_665 ?
 Au6 Au3 Au4 118.00(13) . . ?
 Au6 Au3 Au4 61.55(15) . 14_665 ?
 Au6 Au3 Au5 60.58(9) . . ?
 Au6 Au3 Au6 163.94(18) . 14_665 ?
 Au6 Au3 Au16 71.1(2) . . ?
 Au6 Au3 Au16 128.0(3) . 14_665 ?
 Au16 Au3 Au1 73.08(10) . . ?
 Au16 Au3 Au1 73.27(15) . 14_665 ?
 Au16 Au3 Au2 62.27(18) . . ?
 Au16 Au3 Au4 81.9(2) . . ?
 Au16 Au3 Au5 149.0(2) 14_665 . ?
 Au16 Au3 Au5 68.23(11) . . ?
 Au16 Au3 Au6 59.21(19) 14_665 14_665 ?
 Au16 Au3 Au6 113.0(3) . 14_665 ?
 Au16 Au3 Au16 141.15(17) . 14_665 ?
 Au1 Au3A Au1 18.33(9) 14_665 . ?
 Au2 Au3A Au1 72.2(2) . 14_665 ?
 Au2 Au3A Au1 55.72(17) 14_665 14_665 ?
 Au2 Au3A Au1 72.2(2) 14_665 . ?
 Au2 Au3A Au1 55.72(17) . . ?
 Au2 Au3A Au2 127.7(4) 14_665 . ?
 Au2 Au3A Au4A 53.64(10) 14_665 14_665 ?
 Au2 Au3A Au4A 173.69(12) . 14_665 ?
 Au2 Au3A Au4A 53.65(10) . . ?
 Au2 Au3A Au4A 173.68(12) 14_665 . ?
 Au2 Au3A Au5 100.92(7) . . ?
 Au2 Au3A Au5 113.92(9) 14_665 . ?
 Au2 Au3A Au5 113.93(9) . 14_665 ?
 Au2 Au3A Au5 100.92(7) 14_665 14_665 ?
 Au2 Au3A Au15 70.6(2) 14_665 14_665 ?
 Au2 Au3A Au15 70.6(2) . . ?
 Au2 Au3A Au15 86.5(3) 14_665 . ?
 Au2 Au3A Au15 86.5(3) . 14_665 ?
 Au4A Au3A Au1 124.6(2) 14_665 . ?
 Au4A Au3A Au1 109.31(18) . . ?
 Au4A Au3A Au15 88.6(3) . . ?
 Au4A Au3A Au15 115.6(2) 14_665 . ?
 Au5 Au3A Au1 134.47(16) . . ?
 Au5 Au3A Au1 129.27(14) 14_665 . ?
 Au5 Au3A Au1 129.26(14) . 14_665 ?
 Au5 Au3A Au1 134.47(16) 14_665 14_665 ?
 Au5 Au3A Au4A 83.0(2) . 14_665 ?
 Au5 Au3A Au4A 60.49(14) 14_665 14_665 ?
 Au5 Au3A Au4A 60.49(14) . . ?
 Au5 Au3A Au4A 83.0(2) 14_665 . ?
 Au5 Au3A Au5 95.0(3) 14_665 . ?
 Au5 Au3A Au15 164.0(3) . 14_665 ?
 Au5 Au3A Au15 69.01(7) 14_665 14_665 ?
 Au5 Au3A Au15 69.01(7) . . ?
 Au5 Au3A Au15 164.0(3) 14_665 . ?
 Au15 Au3A Au1 66.38(19) . . ?
 Au15 Au3A Au1 61.24(19) 14_665 . ?
 Au15 Au3A Au15 126.9(4) 14_665 . ?
 Au2 Au4 Au3 62.23(11) . . ?
 Au2 Au4 Au5 106.53(7) . . ?
 Au2 Au4 Au8 136.43(19) . 14_665 ?
 Au2 Au4 Au10 137.3(3) . . ?
 Au3 Au4 Au2 56.17(14) 14_665 . ?
 Au3 Au4 Au3 11.8(2) 14_665 . ?
 Au3 Au4 Au5 73.4(2) 14_665 . ?
 Au3 Au4 Au8 106.0(3) 14_665 14_665 ?
 Au3 Au4 Au10 81.3(2) 14_665 . ?
 Au3 Au4 Au10 75.34(17) . . ?
 Au5 Au4 Au3 61.68(13) . . ?
 Au5 Au4 Au10 51.97(7) . . ?
 Au6 Au4 Au2 61.27(8) 14_665 . ?
 Au6 Au4 Au3 56.1(2) 14_665 14_665 ?
 Au6 Au4 Au3 67.63(19) 14_665 . ?
 Au6 Au4 Au5 126.2(3) 14_665 . ?
 Au6 Au4 Au8 75.76(16) 14_665 14_665 ?
 Au6 Au4 Au10 99.4(3) 14_665 . ?
 Au8 Au4 Au3 109.0(3) 14_665 . ?
 Au8 Au4 Au5 104.21(13) 14_665 . ?
 Au8 Au4 Au10 53.24(9) 14_665 . ?
 S1_4 Au4 Au2 123.9(3) 14_665 . ?
 S1_4 Au4 Au3 150.99(19) 14_665 14_665 ?
 S1_4 Au4 Au3 139.63(16) 14_665 . ?
 S1_4 Au4 Au5 79.91(14) 14_665 . ?
 S1_4 Au4 Au6 152.73(19) 14_665 14_665 ?
 S1_4 Au4 Au8 91.25(13) 14_665 14_665 ?
 S1_4 Au4 Au10 91.24(12) 14_665 . ?
 Au2 Au4A Au3A 57.2(2) . . ?
 Au2 Au4A Au5 101.42(18) . . ?
 Au2 Au4A Au8 121.6(4) . 14_665 ?
 Au5 Au4A Au3A 57.65(19) . . ?
 Au8 Au4A Au3A 87.7(4) 14_665 . ?
 Au8 Au4A Au5 93.9(3) 14_665 . ?
 S1_4 Au4A Au2 145.3(5) 14_665 . ?
 S1_4 Au4A Au3A 140.4(3) 14_665 . ?
 S1_4 Au4A Au5 82.90(16) 14_665 . ?
 S1_4 Au4A Au8 92.09(16) 14_665 14_665 ?
 Au3A Au5 Au4A 61.86(19) . . ?
 Au4 Au5 Au3 60.65(18) . . ?
 Au6 Au5 Au3 49.39(16) . . ?
 Au6 Au5 Au4 109.83(13) . . ?
 Au6A Au5 Au3A 67.17(16) . . ?
 Au6A Au5 Au4A 122.13(11) . . ?
 Au8 Au5 Au3 97.22(8) . . ?
 Au8 Au5 Au3A 98.17(9) . . ?
 Au8 Au5 Au4 123.71(13) . . ?
 Au8 Au5 Au4A 132.33(19) . . ?
 Au8 Au5 Au6 73.62(5) . . ?
 Au8 Au5 Au6A 79.06(8) . . ?
 Au8 Au5 Au12 60.01(3) . . ?
 Au10 Au5 Au3 81.20(11) . . ?
 Au10 Au5 Au3A 74.96(15) . . ?
 Au10 Au5 Au4 66.17(11) . . ?
 Au10 Au5 Au4A 73.43(17) . . ?
 Au10 Au5 Au6 104.89(10) . . ?
 Au10 Au5 Au6A 117.70(15) . . ?
 Au10 Au5 Au8 59.26(2) . . ?
 Au10 Au5 Au12 59.04(2) . . ?
 Au12 Au5 Au3 139.97(10) . . ?
 Au12 Au5 Au3A 134.00(16) . . ?
 Au12 Au5 Au4 102.77(4) . . ?
 Au12 Au5 Au4A 101.47(5) . . ?
 Au12 Au5 Au6 132.87(4) . . ?
 Au12 Au5 Au6A 134.18(4) . . ?
 S1_6 Au5 Au3 88.07(15) . . ?
 S1_6 Au5 Au3A 90.42(18) . . ?
 S1_6 Au5 Au4 79.48(16) . . ?
 S1_6 Au5 Au4A 71.6(2) . . ?
 S1_6 Au5 Au6 92.60(16) . . ?
 S1_6 Au5 Au6A 83.52(17) . . ?
 S1_6 Au5 Au8 155.71(11) . . ?
 S1_6 Au5 Au10 144.97(11) . . ?
 S1_6 Au5 Au12 126.78(14) . . ?
 Au2 Au6 Au3 60.08(11) 14_665 14_665 ?
 Au2 Au6 Au5 124.00(16) 14_665 . ?
 Au2 Au6 Au7 130.87(9) 14_665 . ?
 Au2 Au6 Au16 98.48(7) 14_665 . ?
 Au2 Au6 S1_2 142.7(3) 14_665 . ?
 Au3 Au6 Au2 57.59(13) . 14_665 ?
 Au3 Au6 Au3 2.62(13) . 14_665 ?
 Au3 Au6 Au4 62.32(17) . 14_665 ?
 Au3 Au6 Au5 70.03(12) . . ?
 Au3 Au6 Au7 149.42(16) . . ?
 Au3 Au6 Au16 59.19(14) . . ?
 Au3 Au6 S1_2 149.1(3) . . ?
 Au4 Au6 Au2 60.14(13) 14_665 14_665 ?
 Au4 Au6 Au3 62.41(15) 14_665 14_665 ?
 Au4 Au6 Au5 79.80(16) 14_665 . ?
 Au4 Au6 Au7 95.04(9) 14_665 . ?
 Au4 Au6 Au16 119.5(2) 14_665 . ?
 Au4 Au6 S1_2 141.9(3) 14_665 . ?
 Au5 Au6 Au3 67.42(9) . 14_665 ?
 Au5 Au6 Au7 86.68(5) . . ?
 Au5 Au6 Au16 67.52(14) . . ?
 Au7 Au6 Au3 147.54(12) . 14_665 ?
 Au7 Au6 Au16 130.10(14) . . ?
 Au16 Au6 Au3 58.43(13) . 14_665 ?
 S1_2 Au6 Au3 147.6(3) . 14_665 ?
 S1_2 Au6 Au5 93.0(3) . . ?
 S1_2 Au6 Au7 47.0(3) . . ?
 S1_2 Au6 Au16 90.8(3) . . ?
 Au5 Au6A Au2 104.6(2) . 14_665 ?
 Au7 Au6A Au2 117.6(2) . 14_665 ?
 Au7 Au6A Au5 87.97(6) . . ?
 Au15 Au6A Au5 78.6(2) . . ?
 Au15 Au6A Au7 151.7(3) . . ?
 S1_11 Au6A Au5 113.2(4) . . ?
 S1_11 Au6A Au7 54.9(5) . . ?
 S1_11 Au6A Au15 108.0(6) . . ?
 Au6A Au7 Au8 80.35(13) . . ?
 Au8 Au7 Au6 70.32(8) . . ?
 S1_2 Au7 Au6 65.1(4) . . ?
 S1_2 Au7 Au8 120.3(4) . . ?
 S1_3 Au7 Au6 111.80(17) . . ?
 S1_3 Au7 Au6A 125.2(2) . . ?
 S1_3 Au7 Au8 53.22(13) . . ?
 S1_3 Au7 S1_2 173.1(4) . . ?
 S1_3 Au7 S1_11 163.2(4) . . ?
 S1_11 Au7 Au6A 38.1(4) . . ?
 S1_11 Au7 Au8 114.1(3) . . ?
 Au4 Au8 Au4A 9.83(6) 14_665 14_665 ?
 Au4 Au8 Au7 93.43(4) 14_665 . ?
 Au4 Au8 Au9 74.57(11) 14_665 . ?
 Au5 Au8 Au4 81.05(16) . 14_665 ?
 Au5 Au8 Au4A 90.9(2) . 14_665 ?
 Au5 Au8 Au7 91.28(3) . . ?
 Au5 Au8 Au9 127.68(3) . . ?
 Au5 Au8 Au12 60.50(3) . . ?
 Au7 Au8 Au4A 93.11(6) . 14_665 ?
 Au7 Au8 Au9 135.06(3) . . ?
 Au9 Au8 Au4A 68.09(13) . 14_665 ?
 Au10 Au8 Au4 69.44(8) . 14_665 ?
 Au10 Au8 Au4A 74.53(12) . 14_665 ?
 Au10 Au8 Au5 59.88(2) . . ?
 Au10 Au8 Au7 147.67(4) . . ?
 Au10 Au8 Au9 68.31(2) . . ?
 Au10 Au8 Au12 59.40(2) . . ?
 Au12 Au8 Au4 126.27(12) . 14_665 ?
 Au12 Au8 Au4A 133.25(15) . 14_665 ?
 Au12 Au8 Au7 121.28(3) . . ?
 Au12 Au8 Au9 99.42(3) . . ?
 S1_3 Au8 Au4 102.90(19) . 14_665 ?
 S1_3 Au8 Au4A 95.2(2) . 14_665 ?
 S1_3 Au8 Au5 140.34(14) . . ?
 S1_3 Au8 Au7 49.34(14) . . ?
 S1_3 Au8 Au9 90.55(13) . . ?
 S1_3 Au8 Au10 158.63(13) . . ?
 S1_3 Au8 Au12 130.78(15) . . ?
 Au8 Au9 Au10 51.39(2) . . ?
 Au12 Au9 Au8 103.04(3) 14_665 . ?
 Au12 Au9 Au10 51.728(17) 14_665 . ?
 S1_4 Au9 Au8 91.79(15) . . ?
 S1_4 Au9 Au10 94.17(14) . . ?
 S1_4 Au9 Au12 96.23(12) . 14_665 ?
 S1_4 Au9 S1_5 170.68(17) . . ?
 S1_5 Au9 Au8 90.29(10) . . ?
 S1_5 Au9 Au10 94.22(11) . . ?
 S1_5 Au9 Au12 92.15(10) . 14_665 ?
 Au4 Au10 Au4 96.4(2) 14_665 . ?
 Au4 Au10 Au9 160.68(13) . . ?
 Au4 Au10 Au9 160.68(13) 14_665 14_665 ?
 Au4 Au10 Au9 67.55(12) . 14_665 ?
 Au4 Au10 Au9 67.54(12) 14_665 . ?
 Au4 Au10 Au11 131.78(10) . . ?
 Au4 Au10 Au11 131.78(10) 14_665 . ?
 Au5 Au10 Au4 61.86(5) 14_665 14_665 ?
 Au5 Au10 Au4 75.87(12) . 14_665 ?
 Au5 Au10 Au4 61.86(5) . . ?
 Au5 Au10 Au4 75.87(12) 14_665 . ?
 Au5 Au10 Au5 115.03(4) 14_665 . ?
 Au5 Au10 Au9 120.73(2) 14_665 14_665 ?
 Au5 Au10 Au9 86.66(2) 14_665 . ?
 Au5 Au10 Au9 120.73(2) . . ?
 Au5 Au10 Au9 86.66(2) . 14_665 ?
 Au5 Au10 Au11 122.48(2) 14_665 . ?
 Au5 Au10 Au11 122.48(2) . . ?
 Au8 Au10 Au4 57.32(4) 14_665 . ?
 Au8 Au10 Au4 57.32(4) . 14_665 ?
 Au8 Au10 Au4 121.10(4) 14_665 14_665 ?
 Au8 Au10 Au4 121.09(4) . . ?
 Au8 Au10 Au5 117.90(3) . 14_665 ?
 Au8 Au10 Au5 60.87(2) 14_665 14_665 ?
 Au8 Au10 Au5 60.86(2) . . ?
 Au8 Au10 Au5 117.90(3) 14_665 . ?
 Au8 Au10 Au8 177.98(4) . 14_665 ?
 Au8 Au10 Au9 120.68(2) 14_665 . ?
 Au8 Au10 Au9 60.30(2) . . ?
 Au8 Au10 Au9 120.68(2) . 14_665 ?
 Au8 Au10 Au9 60.301(19) 14_665 14_665 ?
 Au8 Au10 Au11 91.01(2) . . ?
 Au8 Au10 Au11 91.01(2) 14_665 . ?
 Au8 Au10 Au12 61.38(2) 14_665 14_665 ?
 Au8 Au10 Au12 119.74(3) . 14_665 ?
 Au8 Au10 Au12 61.38(2) . . ?
 Au8 Au10 Au12 119.74(3) 14_665 . ?
 Au9 Au10 Au9 130.14(4) . 14_665 ?
 Au11 Au10 Au9 65.069(19) . 14_665 ?
 Au11 Au10 Au9 65.068(19) . . ?
 Au12 Au10 Au4 101.46(12) 14_665 14_665 ?
 Au12 Au10 Au4 101.46(12) . . ?
 Au12 Au10 Au4 116.59(6) 14_665 . ?
 Au12 Au10 Au4 116.59(6) . 14_665 ?
 Au12 Au10 Au5 176.49(3) . 14_665 ?
 Au12 Au10 Au5 61.50(2) 14_665 14_665 ?
 Au12 Au10 Au5 61.49(2) . . ?
 Au12 Au10 Au5 176.49(3) 14_665 . ?
 Au12 Au10 Au9 59.54(2) 14_665 . ?
 Au12 Au10 Au9 59.54(2) . 14_665 ?
 Au12 Au10 Au9 95.63(3) . . ?
 Au12 Au10 Au9 95.63(3) 14_665 14_665 ?
 Au12 Au10 Au11 60.99(2) . . ?
 Au12 Au10 Au11 60.99(2) 14_665 . ?
 Au12 Au10 Au12 121.98(4) 14_665 . ?
 Au12 Au11 Au10 51.379(18) . . ?
 Au12 Au11 Au10 51.376(18) 14_665 . ?
 Au12 Au11 Au12 102.75(4) 14_665 . ?
 S1_5 Au11 Au10 94.60(10) . . ?
 S1_5 Au11 Au10 94.60(10) 14_665 . ?
 S1_5 Au11 Au12 90.81(10) . 14_665 ?
 S1_5 Au11 Au12 90.81(10) 14_665 . ?
 S1_5 Au11 Au12 94.93(10) 14_665 14_665 ?
 S1_5 Au11 Au12 94.93(10) . . ?
 S1_5 Au11 S1_5 170.8(2) 14_665 . ?
 Au5 Au12 Au9 90.60(3) . 14_665 ?
 Au5 Au12 Au11 127.10(3) . . ?
 Au8 Au12 Au5 59.49(2) . . ?
 Au8 Au12 Au9 127.68(3) . 14_665 ?
 Au8 Au12 Au11 93.66(3) . . ?
 Au9 Au12 Au11 70.19(2) 14_665 . ?
 Au10 Au12 Au5 59.47(2) . . ?
 Au10 Au12 Au8 59.22(2) . . ?
 Au10 Au12 Au9 68.73(2) . 14_665 ?
 Au10 Au12 Au11 67.63(3) . . ?
 P1_7 Au12 Au5 122.32(11) . . ?
 P1_7 Au12 Au8 121.37(12) . . ?
 P1_7 Au12 Au9 110.81(12) . 14_665 ?
 P1_7 Au12 Au10 178.21(12) . . ?
 P1_7 Au12 Au11 110.58(11) . . ?
 Au6A Au15 Au3A 69.4(2) . . ?
 S1_6 Au15 Au1 139.0(4) . 14_665 ?
 S1_6 Au15 Au3A 83.5(3) . . ?
 S1_6 Au15 Au6A 89.17(13) . . ?
 S1_10 Au15 Au3A 91.1(3) . . ?
 S1_10 Au15 Au6A 112.1(6) . . ?
 S1_10 Au15 S1_6 154.7(7) . . ?
 Au2 Au16 Au3 48.99(16) . 14_665 ?
 Au2 Au16 Au6 111.34(12) . . ?
 Au3 Au16 Au2 61.75(16) . . ?
 Au3 Au16 Au3 12.9(3) . 14_665 ?
 Au3 Au16 Au6 62.37(16) 14_665 . ?
 Au3 Au16 Au6 49.73(16) . . ?
 S1_1 Au16 Au2 103.6(3) . . ?
 S1_1 Au16 Au3 94.1(3) . 14_665 ?
 S1_1 Au16 Au3 89.1(3) . . ?
 S1_1 Au16 Au6 80.8(3) . . ?
 S1_6 Au16 Au2 97.7(4) . . ?
 S1_6 Au16 Au3 100.1(2) . . ?
 S1_6 Au16 Au3 99.0(2) . 14_665 ?
 S1_6 Au16 Au6 90.50(14) . . ?
 S1_6 Au16 S1_1 158.7(5) . . ?
 C5_7 P1_7 Au12 115.9(4) . . ?
 C5_7 P1_7 C12_7 106.2(6) . . ?
 C6_7 P1_7 Au12 113.5(5) . . ?
 C6_7 P1_7 C5_7 105.0(6) . . ?
 C6_7 P1_7 C12_7 104.1(6) . . ?
 C12_7 P1_7 Au12 111.2(4) . . ?
 N1_7 C5_7 P1_7 120.7(7) . . ?
 N1_7 C5_7 C4_7 120.0 . . ?
 C4_7 C5_7 P1_7 119.3(7) . . ?
 C1_7 N1_7 C5_7 120.0 . . ?
 N1_7 C1_7 H1_7 120.0 . . ?
 C2_7 C1_7 N1_7 120.0 . . ?
 C2_7 C1_7 H1_7 120.0 . . ?
 C1_7 C2_7 H2_7 120.0 . . ?
 C1_7 C2_7 C3_7 120.0 . . ?
 C3_7 C2_7 H2_7 120.0 . . ?
 C2_7 C3_7 H3_7 120.0 . . ?
 C2_7 C3_7 C4_7 120.0 . . ?
 C4_7 C3_7 H3_7 120.0 . . ?
 C5_7 C4_7 H4_7 120.0 . . ?
 C3_7 C4_7 C5_7 120.0 . . ?
 C3_7 C4_7 H4_7 120.0 . . ?
 C6_7 C11_7 H11_7 120.0 . . ?
 C6_7 C11_7 C10_7 120.0 . . ?
 C10_7 C11_7 H11_7 120.0 . . ?
 C11_7 C6_7 P1_7 124.2(7) . . ?
 C7_7 C6_7 P1_7 115.8(7) . . ?
 C7_7 C6_7 C11_7 120.0 . . ?
 C6_7 C7_7 H7_7 120.0 . . ?
 C6_7 C7_7 C8_7 120.0 . . ?
 C8_7 C7_7 H7_7 120.0 . . ?
 C7_7 C8_7 H8_7 120.0 . . ?
 C9_7 C8_7 C7_7 120.0 . . ?
 C9_7 C8_7 H8_7 120.0 . . ?
 C8_7 C9_7 H9_7 120.0 . . ?
 C10_7 C9_7 C8_7 120.0 . . ?
 C10_7 C9_7 H9_7 120.0 . . ?
 C11_7 C10_7 H10_7 120.0 . . ?
 C9_7 C10_7 C11_7 120.0 . . ?
 C9_7 C10_7 H10_7 120.0 . . ?
 C12_7 C17_7 H17_7 120.0 . . ?
 C12_7 C17_7 C16_7 120.0 . . ?
 C16_7 C17_7 H17_7 120.0 . . ?
 C17_7 C12_7 P1_7 121.3(7) . . ?
 C13_7 C12_7 P1_7 118.5(7) . . ?
 C13_7 C12_7 C17_7 120.0 . . ?
 C12_7 C13_7 H13_7 120.0 . . ?
 C12_7 C13_7 C14_7 120.0 . . ?
 C14_7 C13_7 H13_7 120.0 . . ?
 C13_7 C14_7 H14_7 120.0 . . ?
 C15_7 C14_7 C13_7 120.0 . . ?
 C15_7 C14_7 H14_7 120.0 . . ?
 C14_7 C15_7 H15_7 120.0 . . ?
 C16_7 C15_7 C14_7 120.0 . . ?
 C16_7 C15_7 H15_7 120.0 . . ?
 C17_7 C16_7 H16_7 120.0 . . ?
 C15_7 C16_7 C17_7 120.0 . . ?
 C15_7 C16_7 H16_7 120.0 . . ?
 C1_8 P1_8 Au2 113.0(10) . . ?
 C1_8 P1_8 C6_8 106.8(12) . . ?
 C1_8 P1_8 C12_8 102.9(13) . . ?
 C6_8 P1_8 Au2 114.1(9) . . ?
 C6_8 P1_8 C12_8 108.8(13) . . ?
 C12_8 P1_8 Au2 110.4(9) . . ?
 C1_8 C2_8 H2_8 120.0 . . ?
 C1_8 C2_8 C3_8 120.0 . . ?
 C3_8 C2_8 H2_8 120.0 . . ?
 C2_8 C1_8 P1_8 128.9(14) . . ?
 C2_8 C1_8 N1_8 120.0 . . ?
 N1_8 C1_8 P1_8 111.1(14) . . ?
 C1_8 N1_8 C5_8 120.0 . . ?
 N1_8 C5_8 H5_8 120.0 . . ?
 C4_8 C5_8 N1_8 120.0 . . ?
 C4_8 C5_8 H5_8 120.0 . . ?
 C5_8 C4_8 H4_8 120.0 . . ?
 C5_8 C4_8 C3_8 120.0 . . ?
 C3_8 C4_8 H4_8 120.0 . . ?
 C2_8 C3_8 H3_8 120.0 . . ?
 C4_8 C3_8 C2_8 120.0 . . ?
 C4_8 C3_8 H3_8 120.0 . . ?
 C6_8 C7_8 H7_8 120.0 . . ?
 C6_8 C7_8 C8_8 120.0 . . ?
 C8_8 C7_8 H7_8 120.0 . . ?
 C7_8 C6_8 P1_8 117.2(14) . . ?
 C7_8 C6_8 C11_8 120.0 . . ?
 C11_8 C6_8 P1_8 122.1(14) . . ?
 C6_8 C11_8 H11_8 120.0 . . ?
 C6_8 C11_8 C10_8 120.0 . . ?
 C10_8 C11_8 H11_8 120.0 . . ?
 C11_8 C10_8 H10_8 120.0 . . ?
 C9_8 C10_8 C11_8 120.0 . . ?
 C9_8 C10_8 H10_8 120.0 . . ?
 C10_8 C9_8 H9_8 120.0 . . ?
 C8_8 C9_8 C10_8 120.0 . . ?
 C8_8 C9_8 H9_8 120.0 . . ?
 C7_8 C8_8 H8_8 120.0 . . ?
 C9_8 C8_8 C7_8 120.0 . . ?
 C9_8 C8_8 H8_8 120.0 . . ?
 C16_8 C15_8 H15_8 120.0 . . ?
 C16_8 C15_8 C14_8 120.0 . . ?
 C14_8 C15_8 H15_8 120.0 . . ?
 C15_8 C16_8 H16_8 120.0 . . ?
 C15_8 C16_8 C17_8 120.0 . . ?
 C17_8 C16_8 H16_8 120.0 . . ?
 C16_8 C17_8 H17_8 120.0 . . ?
 C12_8 C17_8 C16_8 120.0 . . ?
 C12_8 C17_8 H17_8 120.0 . . ?
 C17_8 C12_8 P1_8 121.0(15) . . ?
 C17_8 C12_8 C13_8 120.0 . . ?
 C13_8 C12_8 P1_8 118.7(15) . . ?
 C12_8 C13_8 H13_8 120.0 . . ?
 C14_8 C13_8 C12_8 120.0 . . ?
 C14_8 C13_8 H13_8 120.0 . . ?
 C15_8 C14_8 H14_8 120.0 . . ?
 C13_8 C14_8 C15_8 120.0 . . ?
 C13_8 C14_8 H14_8 120.0 . . ?
 Au1 S1_1 Au1 18.65(16) 14_665 . ?
 Au1 S1_1 Au16 87.3(5) 14_665 . ?
 Au16 S1_1 Au1 77.8(4) . . ?
 C1_1 S1_1 Au1 82.1(8) . . ?
 C1_1 S1_1 Au1 97.0(9) . 14_665 ?
 C1_1 S1_1 Au16 95.7(11) . . ?
 S1_1 C1_1 H1_1 112.4 . . ?
 C2_1 C1_1 S1_1 101.0(16) . . ?
 C2_1 C1_1 H1_1 112.4 . . ?
 C2_1 C1_1 C6_1 110.6(8) . . ?
 C6_1 C1_1 S1_1 107.4(15) . . ?
 C6_1 C1_1 H1_1 112.4 . . ?
 C1_1 C2_1 H2_1 109.7 . . ?
 C1_1 C2_1 C3_1 105.3(15) . . ?
 C3_1 C2_1 H2_1 109.7 . . ?
 C9_1 C2_1 C1_1 111.1(10) . . ?
 C9_1 C2_1 H2_1 109.7 . . ?
 C9_1 C2_1 C3_1 111.3(10) . . ?
 C2_1 C3_1 H3A_1 109.5 . . ?
 C2_1 C3_1 H3B_1 109.5 . . ?
 C2_1 C3_1 C4_1 110.7(8) . . ?
 H3A_1 C3_1 H3B_1 108.1 . . ?
 C4_1 C3_1 H3A_1 109.5 . . ?
 C4_1 C3_1 H3B_1 109.5 . . ?
 C3_1 C4_1 H4_1 109.4 . . ?
 C3_1 C4_1 C5_1 109.1(7) . . ?
 C3_1 C4_1 C10_1 110.3(8) . . ?
 C5_1 C4_1 H4_1 109.4 . . ?
 C10_1 C4_1 H4_1 109.4 . . ?
 C10_1 C4_1 C5_1 109.1(8) . . ?
 C4_1 C5_1 H5A_1 110.1 . . ?
 C4_1 C5_1 H5B_1 110.1 . . ?
 H5A_1 C5_1 H5B_1 108.4 . . ?
 C6_1 C5_1 C4_1 108.0(7) . . ?
 C6_1 C5_1 H5A_1 110.1 . . ?
 C6_1 C5_1 H5B_1 110.1 . . ?
 C1_1 C6_1 C5_1 109.0(7) . . ?
 C1_1 C6_1 H6_1 109.3 . . ?
 C5_1 C6_1 H6_1 109.3 . . ?
 C7_1 C6_1 C1_1 110.2(8) . . ?
 C7_1 C6_1 C5_1 109.8(8) . . ?
 C7_1 C6_1 H6_1 109.3 . . ?
 C6_1 C7_1 H7A_1 110.7 . . ?
 C6_1 C7_1 H7B_1 110.7 . . ?
 H7A_1 C7_1 H7B_1 108.8 . . ?
 C8_1 C7_1 C6_1 105.3(11) . . ?
 C8_1 C7_1 H7A_1 110.7 . . ?
 C8_1 C7_1 H7B_1 110.7 . . ?
 C7_1 C8_1 H8_1 105.7 . . ?
 C9_1 C8_1 C7_1 112.9(11) . . ?
 C9_1 C8_1 H8_1 105.7 . . ?
 C9_1 C8_1 C10_1 112.9(11) . . ?
 C10_1 C8_1 C7_1 113.0(11) . . ?
 C10_1 C8_1 H8_1 105.7 . . ?
 C2_1 C9_1 H9A_1 110.7 . . ?
 C2_1 C9_1 H9B_1 110.7 . . ?
 C8_1 C9_1 C2_1 105.4(11) . . ?
 C8_1 C9_1 H9A_1 110.7 . . ?
 C8_1 C9_1 H9B_1 110.7 . . ?
 H9A_1 C9_1 H9B_1 108.8 . . ?
 C4_1 C10_1 H10A_1 110.6 . . ?
 C4_1 C10_1 H10B_1 110.6 . . ?
 C8_1 C10_1 C4_1 105.6(11) . . ?
 C8_1 C10_1 H10A_1 110.6 . . ?
 C8_1 C10_1 H10B_1 110.6 . . ?
 H10A_1 C10_1 H10B_1 108.7 . . ?
 Au7 S1_2 Au6 67.9(4) . . ?
 C1_2 S1_2 Au6 100.7(11) . . ?
 C1_2 S1_2 Au7 101.2(11) . . ?
 S1_2 C1_2 H1_2 107.3 . . ?
 C2_2 C1_2 S1_2 113.8(18) . . ?
 C2_2 C1_2 H1_2 107.3 . . ?
 C2_2 C1_2 C6_2 110.2(8) . . ?
 C6_2 C1_2 S1_2 110.7(16) . . ?
 C6_2 C1_2 H1_2 107.3 . . ?
 C1_2 C2_2 H2_2 109.6 . . ?
 C1_2 C2_2 C3_2 106.8(15) . . ?
 C3_2 C2_2 H2_2 109.6 . . ?
 C9_2 C2_2 C1_2 110.6(10) . . ?
 C9_2 C2_2 H2_2 109.6 . . ?
 C9_2 C2_2 C3_2 110.7(10) . . ?
 C2_2 C3_2 H3A_2 109.6 . . ?
 C2_2 C3_2 H3B_2 109.6 . . ?
 C2_2 C3_2 C4_2 110.1(8) . . ?
 H3A_2 C3_2 H3B_2 108.1 . . ?
 C4_2 C3_2 H3A_2 109.6 . . ?
 C4_2 C3_2 H3B_2 109.6 . . ?
 C3_2 C4_2 H4_2 109.4 . . ?
 C3_2 C4_2 C5_2 109.3(7) . . ?
 C5_2 C4_2 H4_2 109.4 . . ?
 C10_2 C4_2 C3_2 110.0(8) . . ?
 C10_2 C4_2 H4_2 109.4 . . ?
 C10_2 C4_2 C5_2 109.4(8) . . ?
 C4_2 C5_2 H5A_2 110.0 . . ?
 C4_2 C5_2 H5B_2 110.0 . . ?
 C4_2 C5_2 C6_2 108.6(7) . . ?
 H5A_2 C5_2 H5B_2 108.4 . . ?
 C6_2 C5_2 H5A_2 110.0 . . ?
 C6_2 C5_2 H5B_2 110.0 . . ?
 C1_2 C6_2 C5_2 109.1(7) . . ?
 C1_2 C6_2 H6_2 109.4 . . ?
 C5_2 C6_2 H6_2 109.4 . . ?
 C7_2 C6_2 C1_2 110.1(8) . . ?
 C7_2 C6_2 C5_2 109.6(8) . . ?
 C7_2 C6_2 H6_2 109.4 . . ?
 C6_2 C7_2 H7A_2 110.7 . . ?
 C6_2 C7_2 H7B_2 110.7 . . ?
 H7A_2 C7_2 H7B_2 108.8 . . ?
 C8_2 C7_2 C6_2 105.4(11) . . ?
 C8_2 C7_2 H7A_2 110.7 . . ?
 C8_2 C7_2 H7B_2 110.7 . . ?
 C7_2 C8_2 H8_2 105.7 . . ?
 C7_2 C8_2 C9_2 113.0(11) . . ?
 C7_2 C8_2 C10_2 113.2(11) . . ?
 C9_2 C8_2 H8_2 105.7 . . ?
 C9_2 C8_2 C10_2 112.8(11) . . ?
 C10_2 C8_2 H8_2 105.7 . . ?
 C2_2 C9_2 H9A_2 110.7 . . ?
 C2_2 C9_2 H9B_2 110.7 . . ?
 C8_2 C9_2 C2_2 105.4(11) . . ?
 C8_2 C9_2 H9A_2 110.7 . . ?
 C8_2 C9_2 H9B_2 110.7 . . ?
 H9A_2 C9_2 H9B_2 108.8 . . ?
 C4_2 C10_2 H10A_2 110.7 . . ?
 C4_2 C10_2 H10B_2 110.7 . . ?
 C8_2 C10_2 C4_2 105.4(11) . . ?
 C8_2 C10_2 H10A_2 110.7 . . ?
 C8_2 C10_2 H10B_2 110.7 . . ?
 H10A_2 C10_2 H10B_2 108.8 . . ?
 Au7 S1_3 Au8 77.44(16) . . ?
 C1_3 S1_3 Au7 103.8(6) . . ?
 C1_3 S1_3 Au8 108.8(6) . . ?
 S1_3 C1_3 H1_3 108.4 . . ?
 C2_3 C1_3 S1_3 113.7(11) . . ?
 C2_3 C1_3 H1_3 108.4 . . ?
 C2_3 C1_3 C6_3 109.9(7) . . ?
 C6_3 C1_3 S1_3 108.0(11) . . ?
 C6_3 C1_3 H1_3 108.4 . . ?
 C1_3 C2_3 H2_3 109.5 . . ?
 C1_3 C2_3 C3_3 107.1(13) . . ?
 C1_3 C2_3 C9_3 111.0(9) . . ?
 C3_3 C2_3 H2_3 109.5 . . ?
 C9_3 C2_3 H2_3 109.5 . . ?
 C9_3 C2_3 C3_3 110.1(9) . . ?
 C2_3 C3_3 H3A_3 109.7 . . ?
 C2_3 C3_3 H3B_3 109.7 . . ?
 C2_3 C3_3 C4_3 109.8(7) . . ?
 H3A_3 C3_3 H3B_3 108.2 . . ?
 C4_3 C3_3 H3A_3 109.7 . . ?
 C4_3 C3_3 H3B_3 109.7 . . ?
 C3_3 C4_3 H4_3 109.2 . . ?
 C3_3 C4_3 C5_3 109.1(7) . . ?
 C5_3 C4_3 H4_3 109.2 . . ?
 C10_3 C4_3 C3_3 110.3(8) . . ?
 C10_3 C4_3 H4_3 109.2 . . ?
 C10_3 C4_3 C5_3 109.8(8) . . ?
 C4_3 C5_3 H5A_3 110.0 . . ?
 C4_3 C5_3 H5B_3 110.0 . . ?
 C4_3 C5_3 C6_3 108.5(7) . . ?
 H5A_3 C5_3 H5B_3 108.4 . . ?
 C6_3 C5_3 H5A_3 110.0 . . ?
 C6_3 C5_3 H5B_3 110.0 . . ?
 C1_3 C6_3 C5_3 109.0(7) . . ?
 C1_3 C6_3 H6_3 109.4 . . ?
 C5_3 C6_3 H6_3 109.4 . . ?
 C7_3 C6_3 C1_3 109.9(8) . . ?
 C7_3 C6_3 C5_3 109.7(8) . . ?
 C7_3 C6_3 H6_3 109.4 . . ?
 C6_3 C7_3 H7A_3 110.3 . . ?
 C6_3 C7_3 H7B_3 110.3 . . ?
 H7A_3 C7_3 H7B_3 108.6 . . ?
 C8_3 C7_3 C6_3 106.9(10) . . ?
 C8_3 C7_3 H7A_3 110.3 . . ?
 C8_3 C7_3 H7B_3 110.3 . . ?
 C7_3 C8_3 H8_3 106.9 . . ?
 C7_3 C8_3 C9_3 111.4(10) . . ?
 C9_3 C8_3 H8_3 106.9 . . ?
 C10_3 C8_3 C7_3 112.5(10) . . ?
 C10_3 C8_3 H8_3 106.9 . . ?
 C10_3 C8_3 C9_3 111.8(10) . . ?
 C2_3 C9_3 H9A_3 110.4 . . ?
 C2_3 C9_3 H9B_3 110.4 . . ?
 C8_3 C9_3 C2_3 106.6(10) . . ?
 C8_3 C9_3 H9A_3 110.4 . . ?
 C8_3 C9_3 H9B_3 110.4 . . ?
 H9A_3 C9_3 H9B_3 108.6 . . ?
 C4_3 C10_3 H10A_3 110.4 . . ?
 C4_3 C10_3 H10B_3 110.4 . . ?
 C8_3 C10_3 C4_3 106.5(10) . . ?
 C8_3 C10_3 H10A_3 110.4 . . ?
 C8_3 C10_3 H10B_3 110.4 . . ?
 H10A_3 C10_3 H10B_3 108.6 . . ?
 Au4A S1_4 Au9 103.9(4) 14_665 . ?
 Au9 S1_4 Au4 94.5(2) . 14_665 ?
 C1_4 S1_4 Au4 109.6(6) . 14_665 ?
 C1_4 S1_4 Au4A 103.6(6) . 14_665 ?
 C1_4 S1_4 Au9 100.5(6) . . ?
 S1_4 C1_4 H1_4 108.2 . . ?
 C2_4 C1_4 S1_4 112.5(11) . . ?
 C2_4 C1_4 H1_4 108.2 . . ?
 C2_4 C1_4 C6_4 110.5(7) . . ?
 C6_4 C1_4 S1_4 109.1(11) . . ?
 C6_4 C1_4 H1_4 108.2 . . ?
 C1_4 C2_4 H2_4 109.7 . . ?
 C1_4 C2_4 C3_4 105.1(13) . . ?
 C3_4 C2_4 H2_4 109.7 . . ?
 C9_4 C2_4 C1_4 111.3(9) . . ?
 C9_4 C2_4 H2_4 109.7 . . ?
 C9_4 C2_4 C3_4 111.3(9) . . ?
 C2_4 C3_4 H3A_4 109.5 . . ?
 C2_4 C3_4 H3B_4 109.5 . . ?
 C2_4 C3_4 C4_4 110.6(7) . . ?
 H3A_4 C3_4 H3B_4 108.1 . . ?
 C4_4 C3_4 H3A_4 109.5 . . ?
 C4_4 C3_4 H3B_4 109.5 . . ?
 C3_4 C4_4 H4_4 109.4 . . ?
 C3_4 C4_4 C5_4 109.3(7) . . ?
 C3_4 C4_4 C10_4 110.2(8) . . ?
 C5_4 C4_4 H4_4 109.4 . . ?
 C10_4 C4_4 H4_4 109.4 . . ?
 C10_4 C4_4 C5_4 109.1(8) . . ?
 C4_4 C5_4 H5A_4 110.0 . . ?
 C4_4 C5_4 H5B_4 110.0 . . ?
 H5A_4 C5_4 H5B_4 108.4 . . ?
 C6_4 C5_4 C4_4 108.4(7) . . ?
 C6_4 C5_4 H5A_4 110.0 . . ?
 C6_4 C5_4 H5B_4 110.0 . . ?
 C1_4 C6_4 C5_4 108.9(7) . . ?
 C1_4 C6_4 H6_4 109.5 . . ?
 C5_4 C6_4 H6_4 109.5 . . ?
 C7_4 C6_4 C1_4 110.3(8) . . ?
 C7_4 C6_4 C5_4 109.2(8) . . ?
 C7_4 C6_4 H6_4 109.5 . . ?
 C6_4 C7_4 H7A_4 110.5 . . ?
 C6_4 C7_4 H7B_4 110.5 . . ?
 H7A_4 C7_4 H7B_4 108.7 . . ?
 C8_4 C7_4 C6_4 106.2(10) . . ?
 C8_4 C7_4 H7A_4 110.5 . . ?
 C8_4 C7_4 H7B_4 110.5 . . ?
 C7_4 C8_4 H8_4 106.4 . . ?
 C7_4 C8_4 C9_4 112.0(10) . . ?
 C7_4 C8_4 C10_4 112.9(10) . . ?
 C9_4 C8_4 H8_4 106.4 . . ?
 C10_4 C8_4 H8_4 106.4 . . ?
 C10_4 C8_4 C9_4 112.2(10) . . ?
 C2_4 C9_4 C8_4 106.2(10) . . ?
 C2_4 C9_4 H9A_4 110.5 . . ?
 C2_4 C9_4 H9B_4 110.5 . . ?
 C8_4 C9_4 H9A_4 110.5 . . ?
 C8_4 C9_4 H9B_4 110.5 . . ?
 H9A_4 C9_4 H9B_4 108.7 . . ?
 C4_4 C10_4 H10A_4 110.5 . . ?
 C4_4 C10_4 H10B_4 110.5 . . ?
 C8_4 C10_4 C4_4 106.2(10) . . ?
 C8_4 C10_4 H10A_4 110.5 . . ?
 C8_4 C10_4 H10B_4 110.5 . . ?
 H10A_4 C10_4 H10B_4 108.7 . . ?
 Au11 S1_5 Au9 97.14(15) . . ?
 C1_5 S1_5 Au9 107.5(4) . . ?
 C1_5 S1_5 Au11 104.8(5) . . ?
 S1_5 C1_5 H1_5 106.9 . . ?
 C2_5 C1_5 S1_5 115.3(9) . . ?
 C2_5 C1_5 H1_5 106.9 . . ?
 C2_5 C1_5 C6_5 109.9(7) . . ?
 C6_5 C1_5 S1_5 110.6(8) . . ?
 C6_5 C1_5 H1_5 106.9 . . ?
 C1_5 C2_5 H2_5 109.6 . . ?
 C1_5 C2_5 C3_5 109.0(10) . . ?
 C1_5 C2_5 C9_5 109.3(8) . . ?
 C3_5 C2_5 H2_5 109.6 . . ?
 C3_5 C2_5 C9_5 109.7(8) . . ?
 C9_5 C2_5 H2_5 109.6 . . ?
 C2_5 C3_5 H3A_5 109.8 . . ?
 C2_5 C3_5 H3B_5 109.8 . . ?
 C2_5 C3_5 C4_5 109.5(7) . . ?
 H3A_5 C3_5 H3B_5 108.2 . . ?
 C4_5 C3_5 H3A_5 109.8 . . ?
 C4_5 C3_5 H3B_5 109.8 . . ?
 C3_5 C4_5 H4_5 109.2 . . ?
 C3_5 C4_5 C5_5 109.3(7) . . ?
 C5_5 C4_5 H4_5 109.2 . . ?
 C10_5 C4_5 C3_5 110.2(8) . . ?
 C10_5 C4_5 H4_5 109.2 . . ?
 C10_5 C4_5 C5_5 109.7(8) . . ?
 C4_5 C5_5 H5A_5 109.9 . . ?
 C4_5 C5_5 H5B_5 109.9 . . ?
 C4_5 C5_5 C6_5 108.8(7) . . ?
 H5A_5 C5_5 H5B_5 108.3 . . ?
 C6_5 C5_5 H5A_5 109.9 . . ?
 C6_5 C5_5 H5B_5 109.9 . . ?
 C1_5 C6_5 C5_5 109.5(7) . . ?
 C1_5 C6_5 H6_5 109.3 . . ?
 C5_5 C6_5 H6_5 109.3 . . ?
 C7_5 C6_5 C1_5 109.5(8) . . ?
 C7_5 C6_5 C5_5 109.7(8) . . ?
 C7_5 C6_5 H6_5 109.3 . . ?
 C6_5 C7_5 H7A_5 110.3 . . ?
 C6_5 C7_5 H7B_5 110.3 . . ?
 H7A_5 C7_5 H7B_5 108.6 . . ?
 C8_5 C7_5 C6_5 107.1(9) . . ?
 C8_5 C7_5 H7A_5 110.3 . . ?
 C8_5 C7_5 H7B_5 110.3 . . ?
 C7_5 C8_5 H8_5 107.5 . . ?
 C7_5 C8_5 C10_5 111.1(9) . . ?
 C9_5 C8_5 C7_5 111.9(9) . . ?
 C9_5 C8_5 H8_5 107.5 . . ?
 C9_5 C8_5 C10_5 111.2(9) . . ?
 C10_5 C8_5 H8_5 107.5 . . ?
 C2_5 C9_5 H9A_5 110.2 . . ?
 C2_5 C9_5 H9B_5 110.2 . . ?
 C8_5 C9_5 C2_5 107.5(9) . . ?
 C8_5 C9_5 H9A_5 110.2 . . ?
 C8_5 C9_5 H9B_5 110.2 . . ?
 H9A_5 C9_5 H9B_5 108.5 . . ?
 C4_5 C10_5 H10A_5 110.3 . . ?
 C4_5 C10_5 H10B_5 110.3 . . ?
 C8_5 C10_5 C4_5 107.2(9) . . ?
 C8_5 C10_5 H10A_5 110.3 . . ?
 C8_5 C10_5 H10B_5 110.3 . . ?
 H10A_5 C10_5 H10B_5 108.5 . . ?
 Au5 S1_6 Au15 94.99(19) . . ?
 Au16 S1_6 Au5 97.8(2) . . ?
 C1_6 S1_6 Au5 107.8(5) . . ?
 C1_6 S1_6 Au15 101.0(5) . . ?
 C1_6 S1_6 Au16 111.7(5) . . ?
 S1_6 C1_6 H1_6 107.8 . . ?
 C2_6 C1_6 S1_6 114.4(10) . . ?
 C2_6 C1_6 H1_6 107.8 . . ?
 C2_6 C1_6 C6_6 109.9(7) . . ?
 C6_6 C1_6 S1_6 109.0(8) . . ?
 C6_6 C1_6 H1_6 107.8 . . ?
 C1_6 C2_6 H2_6 109.6 . . ?
 C1_6 C2_6 C3_6 108.6(11) . . ?
 C3_6 C2_6 H2_6 109.6 . . ?
 C9_6 C2_6 C1_6 109.4(8) . . ?
 C9_6 C2_6 H2_6 109.6 . . ?
 C9_6 C2_6 C3_6 110.0(8) . . ?
 C2_6 C3_6 H3A_6 109.8 . . ?
 C2_6 C3_6 H3B_6 109.8 . . ?
 H3A_6 C3_6 H3B_6 108.2 . . ?
 C4_6 C3_6 C2_6 109.6(7) . . ?
 C4_6 C3_6 H3A_6 109.8 . . ?
 C4_6 C3_6 H3B_6 109.8 . . ?
 C3_6 C4_6 H4_6 109.2 . . ?
 C3_6 C4_6 C5_6 109.3(7) . . ?
 C5_6 C4_6 H4_6 109.2 . . ?
 C10_6 C4_6 C3_6 110.0(8) . . ?
 C10_6 C4_6 H4_6 109.2 . . ?
 C10_6 C4_6 C5_6 109.9(8) . . ?
 C4_6 C5_6 H5A_6 110.0 . . ?
 C4_6 C5_6 H5B_6 110.0 . . ?
 C4_6 C5_6 C6_6 108.6(7) . . ?
 H5A_6 C5_6 H5B_6 108.3 . . ?
 C6_6 C5_6 H5A_6 110.0 . . ?
 C6_6 C5_6 H5B_6 110.0 . . ?
 C1_6 C6_6 C5_6 109.6(7) . . ?
 C1_6 C6_6 H6_6 109.3 . . ?
 C5_6 C6_6 H6_6 109.3 . . ?
 C7_6 C6_6 C1_6 109.9(7) . . ?
 C7_6 C6_6 C5_6 109.3(8) . . ?
 C7_6 C6_6 H6_6 109.3 . . ?
 C6_6 C7_6 H7A_6 110.4 . . ?
 C6_6 C7_6 H7B_6 110.4 . . ?
 H7A_6 C7_6 H7B_6 108.6 . . ?
 C8_6 C7_6 C6_6 106.8(9) . . ?
 C8_6 C7_6 H7A_6 110.4 . . ?
 C8_6 C7_6 H7B_6 110.4 . . ?
 C7_6 C8_6 H8_6 107.0 . . ?
 C7_6 C8_6 C9_6 111.7(9) . . ?
 C7_6 C8_6 C10_6 112.0(9) . . ?
 C9_6 C8_6 H8_6 107.0 . . ?
 C10_6 C8_6 H8_6 107.0 . . ?
 C10_6 C8_6 C9_6 111.7(9) . . ?
 C2_6 C9_6 H9A_6 110.3 . . ?
 C2_6 C9_6 H9B_6 110.3 . . ?
 C8_6 C9_6 C2_6 107.1(9) . . ?
 C8_6 C9_6 H9A_6 110.3 . . ?
 C8_6 C9_6 H9B_6 110.3 . . ?
 H9A_6 C9_6 H9B_6 108.6 . . ?
 C4_6 C10_6 H10A_6 110.4 . . ?
 C4_6 C10_6 H10B_6 110.4 . . ?
 C8_6 C10_6 C4_6 106.7(9) . . ?
 C8_6 C10_6 H10A_6 110.4 . . ?
 C8_6 C10_6 H10B_6 110.4 . . ?
 H10A_6 C10_6 H10B_6 108.6 . . ?
 Au1 S1_10 Au1 26.84(18) 14_665 . ?
 Au1 S1_10 Au15 115.7(4) 14_665 . ?
 Au15 S1_10 Au1 112.8(5) . . ?
 C1_10 S1_10 Au1 106.6(12) . . ?
 C1_10 S1_10 Au15 114.9(11) . . ?
 S1_10 C1_10 H1_10 104.1 . . ?
 C2_10 C1_10 S1_10 116.4(18) . . ?
 C2_10 C1_10 H1_10 104.1 . . ?
 C2_10 C1_10 C6_10 110.6(8) . . ?
 C6_10 C1_10 S1_10 115.9(19) . . ?
 C6_10 C1_10 H1_10 104.1 . . ?
 C1_10 C2_10 H2_10 109.7 . . ?
 C3_10 C2_10 C1_10 105.0(15) . . ?
 C3_10 C2_10 H2_10 109.7 . . ?
 C9_10 C2_10 C1_10 111.3(10) . . ?
 C9_10 C2_10 H2_10 109.7 . . ?
 C9_10 C2_10 C3_10 111.3(10) . . ?
 C2_10 C3_10 H3A_10 109.5 . . ?
 C2_10 C3_10 H3B_10 109.5 . . ?
 C2_10 C3_10 C4_10 110.7(8) . . ?
 H3A_10 C3_10 H3B_10 108.1 . . ?
 C4_10 C3_10 H3A_10 109.5 . . ?
 C4_10 C3_10 H3B_10 109.5 . . ?
 C3_10 C4_10 H4_10 109.3 . . ?
 C3_10 C4_10 C5_10 109.2(7) . . ?
 C5_10 C4_10 H4_10 109.3 . . ?
 C10_10 C4_10 C3_10 110.2(8) . . ?
 C10_10 C4_10 H4_10 109.3 . . ?
 C10_10 C4_10 C5_10 109.4(8) . . ?
 C4_10 C5_10 H5A_10 110.1 . . ?
 C4_10 C5_10 H5B_10 110.1 . . ?
 H5A_10 C5_10 H5B_10 108.4 . . ?
 C6_10 C5_10 C4_10 108.0(7) . . ?
 C6_10 C5_10 H5A_10 110.1 . . ?
 C6_10 C5_10 H5B_10 110.1 . . ?
 C1_10 C6_10 C5_10 109.0(7) . . ?
 C1_10 C6_10 H6_10 109.4 . . ?
 C5_10 C6_10 H6_10 109.4 . . ?
 C7_10 C6_10 C1_10 110.4(8) . . ?
 C7_10 C6_10 C5_10 109.3(8) . . ?
 C7_10 C6_10 H6_10 109.4 . . ?
 C6_10 C7_10 H7A_10 110.6 . . ?
 C6_10 C7_10 H7B_10 110.6 . . ?
 H7A_10 C7_10 H7B_10 108.8 . . ?
 C8_10 C7_10 C6_10 105.5(11) . . ?
 C8_10 C7_10 H7A_10 110.6 . . ?
 C8_10 C7_10 H7B_10 110.6 . . ?
 C7_10 C8_10 H8_10 105.7 . . ?
 C9_10 C8_10 C7_10 112.6(11) . . ?
 C9_10 C8_10 H8_10 105.7 . . ?
 C9_10 C8_10 C10_10 113.0(11) . . ?
 C10_10 C8_10 C7_10 113.2(11) . . ?
 C10_10 C8_10 H8_10 105.7 . . ?
 C2_10 C9_10 H9A_10 110.7 . . ?
 C2_10 C9_10 H9B_10 110.7 . . ?
 C8_10 C9_10 C2_10 105.4(11) . . ?
 C8_10 C9_10 H9A_10 110.7 . . ?
 C8_10 C9_10 H9B_10 110.7 . . ?
 H9A_10 C9_10 H9B_10 108.8 . . ?
 C4_10 C10_10 H10A_10 110.7 . . ?
 C4_10 C10_10 H10B_10 110.7 . . ?
 C8_10 C10_10 C4_10 105.4(11) . . ?
 C8_10 C10_10 H10A_10 110.7 . . ?
 C8_10 C10_10 H10B_10 110.7 . . ?
 H10A_10 C10_10 H10B_10 108.8 . . ?
 Au6A S1_11 Au7 87.0(6) . . ?
 Au6A S1_11 C1_11 113.6(10) . . ?
 C1_11 S1_11 Au7 112.5(12) . . ?
 S1_11 C1_11 H1_11 107.0 . . ?
 C2_11 C1_11 S1_11 113.8(17) . . ?
 C2_11 C1_11 H1_11 107.0 . . ?
 C2_11 C1_11 C6_11 110.1(8) . . ?
 C6_11 C1_11 S1_11 111.6(18) . . ?
 C6_11 C1_11 H1_11 107.0 . . ?
 C1_11 C2_11 H2_11 109.5 . . ?
 C3_11 C2_11 C1_11 106.7(15) . . ?
 C3_11 C2_11 H2_11 109.5 . . ?
 C9_11 C2_11 C1_11 110.4(10) . . ?
 C9_11 C2_11 H2_11 109.5 . . ?
 C9_11 C2_11 C3_11 111.2(10) . . ?
 C2_11 C3_11 H3A_11 109.6 . . ?
 C2_11 C3_11 H3B_11 109.6 . . ?
 C2_11 C3_11 C4_11 110.1(8) . . ?
 H3A_11 C3_11 H3B_11 108.2 . . ?
 C4_11 C3_11 H3A_11 109.6 . . ?
 C4_11 C3_11 H3B_11 109.6 . . ?
 C3_11 C4_11 H4_11 109.4 . . ?
 C3_11 C4_11 C5_11 109.3(7) . . ?
 C5_11 C4_11 H4_11 109.4 . . ?
 C10_11 C4_11 C3_11 109.6(8) . . ?
 C10_11 C4_11 H4_11 109.4 . . ?
 C10_11 C4_11 C5_11 109.8(8) . . ?
 C4_11 C5_11 H5A_11 110.0 . . ?
 C4_11 C5_11 H5B_11 110.0 . . ?
 C4_11 C5_11 C6_11 108.6(7) . . ?
 H5A_11 C5_11 H5B_11 108.4 . . ?
 C6_11 C5_11 H5A_11 110.0 . . ?
 C6_11 C5_11 H5B_11 110.0 . . ?
 C1_11 C6_11 C5_11 109.0(7) . . ?
 C1_11 C6_11 H6_11 109.4 . . ?
 C5_11 C6_11 H6_11 109.4 . . ?
 C7_11 C6_11 C1_11 110.5(8) . . ?
 C7_11 C6_11 C5_11 109.1(8) . . ?
 C7_11 C6_11 H6_11 109.4 . . ?
 C6_11 C7_11 H7A_11 110.7 . . ?
 C6_11 C7_11 H7B_11 110.7 . . ?
 H7A_11 C7_11 H7B_11 108.8 . . ?
 C8_11 C7_11 C6_11 105.2(11) . . ?
 C8_11 C7_11 H7A_11 110.7 . . ?
 C8_11 C7_11 H7B_11 110.7 . . ?
 C7_11 C8_11 H8_11 105.5 . . ?
 C7_11 C8_11 C10_11 113.2(11) . . ?
 C9_11 C8_11 C7_11 113.2(11) . . ?
 C9_11 C8_11 H8_11 105.5 . . ?
 C9_11 C8_11 C10_11 113.0(11) . . ?
 C10_11 C8_11 H8_11 105.5 . . ?
 C2_11 C9_11 H9A_11 110.7 . . ?
 C2_11 C9_11 H9B_11 110.7 . . ?
 C8_11 C9_11 C2_11 105.1(11) . . ?
 C8_11 C9_11 H9A_11 110.7 . . ?
 C8_11 C9_11 H9B_11 110.7 . . ?
 H9A_11 C9_11 H9B_11 108.8 . . ?
 C4_11 C10_11 H10A_11 110.7 . . ?
 C4_11 C10_11 H10B_11 110.7 . . ?
 C8_11 C10_11 C4_11 105.2(11) . . ?
 C8_11 C10_11 H10A_11 110.7 . . ?
 C8_11 C10_11 H10B_11 110.7 . . ?
 H10A_11 C10_11 H10B_11 108.8 . . ?

loop_
  _geom_torsion_atom_site_label_1
  _geom_torsion_atom_site_label_2
  _geom_torsion_atom_site_label_3
  _geom_torsion_atom_site_label_4
  _geom_torsion
  _geom_torsion_site_symmetry_1
  _geom_torsion_site_symmetry_2
  _geom_torsion_site_symmetry_3
  _geom_torsion_site_symmetry_4
  _geom_torsion_publ_flag
 Au1 S1_10 C1_10 C2_10 68.5(17) . . . . ?
 Au1 S1_10 C1_10 C2_10 45(2) 14_665 . . . ?
 Au1 S1_10 C1_10 C6_10 -158.9(13) . . . . ?
 Au1 S1_10 C1_10 C6_10 177.2(12) 14_665 . . . ?
 Au2 Au6A S1_11 Au7 92.2(7) 14_665 . . . ?
 Au2 Au6A S1_11 C1_11 -21.1(18) 14_665 . . . ?
 Au2 P1_8 C1_8 C2_8 -112.2(16) . . . . ?
 Au2 P1_8 C1_8 N1_8 68.8(15) . . . . ?
 Au2 P1_8 C6_8 C7_8 -153.5(12) . . . . ?
 Au2 P1_8 C6_8 C11_8 36.0(19) . . . . ?
 Au2 P1_8 C12_8 C17_8 -161.2(13) . . . . ?
 Au2 P1_8 C12_8 C13_8 25.5(17) . . . . ?
 Au4 S1_4 C1_4 C2_4 59.4(10) 14_665 . . . ?
 Au4 S1_4 C1_4 C6_4 -177.7(7) 14_665 . . . ?
 Au4A S1_4 C1_4 C2_4 50.8(10) 14_665 . . . ?
 Au4A S1_4 C1_4 C6_4 173.7(8) 14_665 . . . ?
 Au5 Au6A S1_11 Au7 -69.6(4) . . . . ?
 Au5 Au6A S1_11 C1_11 177.2(12) . . . . ?
 Au5 S1_6 C1_6 C2_6 -141.0(8) . . . . ?
 Au5 S1_6 C1_6 C6_6 95.5(8) . . . . ?
 Au6 S1_2 C1_2 C2_2 -78.4(15) . . . . ?
 Au6 S1_2 C1_2 C6_2 156.8(13) . . . . ?
 Au6A S1_11 C1_11 C2_11 147.3(13) . . . . ?
 Au6A S1_11 C1_11 C6_11 -87.3(14) . . . . ?
 Au7 Au6A S1_11 C1_11 -113.3(14) . . . . ?
 Au7 S1_2 C1_2 C2_2 -147.7(14) . . . . ?
 Au7 S1_2 C1_2 C6_2 87.5(15) . . . . ?
 Au7 S1_11 C1_11 C2_11 50.4(16) . . . . ?
 Au7 S1_11 C1_11 C6_11 175.9(12) . . . . ?
 Au9 S1_4 C1_4 C2_4 158.0(8) . . . . ?
 Au9 S1_4 C1_4 C6_4 -79.0(8) . . . . ?
 Au9 S1_5 C1_5 C2_5 -49.7(9) . . . . ?
 Au9 S1_5 C1_5 C6_5 -175.2(7) . . . . ?
 Au11 S1_5 C1_5 C2_5 -152.3(7) . . . . ?
 Au11 S1_5 C1_5 C6_5 82.2(8) . . . . ?
 Au12 P1_7 C5_7 N1_7 138.6(6) . . . . ?
 Au12 P1_7 C5_7 C4_7 -43.0(8) . . . . ?
 Au12 P1_7 C6_7 C11_7 126.5(8) . . . . ?
 Au12 P1_7 C6_7 C7_7 -55.0(8) . . . . ?
 Au12 P1_7 C12_7 C17_7 151.9(7) . . . . ?
 Au12 P1_7 C12_7 C13_7 -34.2(9) . . . . ?
 Au15 Au6A S1_11 Au7 -154.6(3) . . . . ?
 Au15 Au6A S1_11 C1_11 92.1(13) . . . . ?
 Au15 S1_6 C1_6 C2_6 -42.1(9) . . . . ?
 Au15 S1_6 C1_6 C6_6 -165.5(7) . . . . ?
 Au15 S1_10 C1_10 C2_10 -165.8(15) . . . . ?
 Au15 S1_10 C1_10 C6_10 -33.2(19) . . . . ?
 Au16 S1_6 C1_6 C2_6 -34.7(10) . . . . ?
 Au16 S1_6 C1_6 C6_6 -158.2(7) . . . . ?
 P1_7 C5_7 N1_7 C1_7 178.4(9) . . . . ?
 P1_7 C5_7 C4_7 C3_7 -178.4(9) . . . . ?
 P1_7 C6_7 C7_7 C8_7 -178.6(10) . . . . ?
 P1_7 C12_7 C13_7 C14_7 -174.0(10) . . . . ?
 C5_7 P1_7 C6_7 C11_7 -106.0(9) . . . . ?
 C5_7 P1_7 C6_7 C7_7 72.5(9) . . . . ?
 C5_7 P1_7 C12_7 C17_7 25.0(9) . . . . ?
 C5_7 P1_7 C12_7 C13_7 -161.1(8) . . . . ?
 C5_7 N1_7 C1_7 C2_7 0.0 . . . . ?
 N1_7 C5_7 C4_7 C3_7 0.0 . . . . ?
 N1_7 C1_7 C2_7 C3_7 0.0 . . . . ?
 C1_7 C2_7 C3_7 C4_7 0.0 . . . . ?
 C2_7 C3_7 C4_7 C5_7 0.0 . . . . ?
 C4_7 C5_7 N1_7 C1_7 0.0 . . . . ?
 C11_7 C6_7 C7_7 C8_7 0.0 . . . . ?
 C6_7 P1_7 C5_7 N1_7 12.6(9) . . . . ?
 C6_7 P1_7 C5_7 C4_7 -169.0(7) . . . . ?
 C6_7 P1_7 C12_7 C17_7 -85.5(9) . . . . ?
 C6_7 P1_7 C12_7 C13_7 88.4(9) . . . . ?
 C6_7 C11_7 C10_7 C9_7 0.0 . . . . ?
 C6_7 C7_7 C8_7 C9_7 0.0 . . . . ?
 C7_7 C8_7 C9_7 C10_7 0.0 . . . . ?
 C8_7 C9_7 C10_7 C11_7 0.0 . . . . ?
 C10_7 C11_7 C6_7 P1_7 178.5(11) . . . . ?
 C10_7 C11_7 C6_7 C7_7 0.0 . . . . ?
 C17_7 C12_7 C13_7 C14_7 0.0 . . . . ?
 C12_7 P1_7 C5_7 N1_7 -97.3(8) . . . . ?
 C12_7 P1_7 C5_7 C4_7 81.1(8) . . . . ?
 C12_7 P1_7 C6_7 C11_7 5.5(10) . . . . ?
 C12_7 P1_7 C6_7 C7_7 -176.0(8) . . . . ?
 C12_7 C17_7 C16_7 C15_7 0.0 . . . . ?
 C12_7 C13_7 C14_7 C15_7 0.0 . . . . ?
 C13_7 C14_7 C15_7 C16_7 0.0 . . . . ?
 C14_7 C15_7 C16_7 C17_7 0.0 . . . . ?
 C16_7 C17_7 C12_7 P1_7 173.8(11) . . . . ?
 C16_7 C17_7 C12_7 C13_7 0.0 . . . . ?
 P1_8 C1_8 N1_8 C5_8 179.1(19) . . . . ?
 P1_8 C6_8 C11_8 C10_8 170(2) . . . . ?
 P1_8 C12_8 C13_8 C14_8 173(2) . . . . ?
 C2_8 C1_8 N1_8 C5_8 0.0 . . . . ?
 C1_8 P1_8 C6_8 C7_8 -27.8(19) . . . . ?
 C1_8 P1_8 C6_8 C11_8 161.7(16) . . . . ?
 C1_8 P1_8 C12_8 C17_8 77.9(18) . . . . ?
 C1_8 P1_8 C12_8 C13_8 -95.4(17) . . . . ?
 C1_8 C2_8 C3_8 C4_8 0.0 . . . . ?
 C1_8 N1_8 C5_8 C4_8 0.0 . . . . ?
 N1_8 C5_8 C4_8 C3_8 0.0 . . . . ?
 C5_8 C4_8 C3_8 C2_8 0.0 . . . . ?
 C3_8 C2_8 C1_8 P1_8 -179(2) . . . . ?
 C3_8 C2_8 C1_8 N1_8 0.0 . . . . ?
 C7_8 C6_8 C11_8 C10_8 0.0 . . . . ?
 C6_8 P1_8 C1_8 C2_8 121.4(18) . . . . ?
 C6_8 P1_8 C1_8 N1_8 -57.5(17) . . . . ?
 C6_8 P1_8 C12_8 C17_8 -35.2(19) . . . . ?
 C6_8 P1_8 C12_8 C13_8 151.5(15) . . . . ?
 C6_8 C7_8 C8_8 C9_8 0.0 . . . . ?
 C6_8 C11_8 C10_8 C9_8 0.0 . . . . ?
 C11_8 C10_8 C9_8 C8_8 0.0 . . . . ?
 C10_8 C9_8 C8_8 C7_8 0.0 . . . . ?
 C8_8 C7_8 C6_8 P1_8 -171(2) . . . . ?
 C8_8 C7_8 C6_8 C11_8 0.0 . . . . ?
 C15_8 C16_8 C17_8 C12_8 0.0 . . . . ?
 C16_8 C15_8 C14_8 C13_8 0.0 . . . . ?
 C16_8 C17_8 C12_8 P1_8 -173(2) . . . . ?
 C16_8 C17_8 C12_8 C13_8 0.0 . . . . ?
 C17_8 C12_8 C13_8 C14_8 0.0 . . . . ?
 C12_8 P1_8 C1_8 C2_8 7(2) . . . . ?
 C12_8 P1_8 C1_8 N1_8 -172.0(14) . . . . ?
 C12_8 P1_8 C6_8 C7_8 82.7(17) . . . . ?
 C12_8 P1_8 C6_8 C11_8 -87.8(18) . . . . ?
 C12_8 C13_8 C14_8 C15_8 0.0 . . . . ?
 C14_8 C15_8 C16_8 C17_8 0.0 . . . . ?
 S1_1 C1_1 C2_1 C3_1 176.7(14) . . . . ?
 S1_1 C1_1 C2_1 C9_1 56.2(15) . . . . ?
 S1_1 C1_1 C6_1 C5_1 -172.4(16) . . . . ?
 S1_1 C1_1 C6_1 C7_1 -51.8(17) . . . . ?
 C1_1 C2_1 C3_1 C4_1 -63.2(14) . . . . ?
 C1_1 C2_1 C9_1 C8_1 58.4(11) . . . . ?
 C1_1 C6_1 C7_1 C8_1 -59.2(11) . . . . ?
 C2_1 C1_1 C6_1 C5_1 -63.1(13) . . . . ?
 C2_1 C1_1 C6_1 C7_1 57.5(15) . . . . ?
 C2_1 C3_1 C4_1 C5_1 62.9(13) . . . . ?
 C2_1 C3_1 C4_1 C10_1 -56.9(15) . . . . ?
 C3_1 C2_1 C9_1 C8_1 -58.5(11) . . . . ?
 C3_1 C4_1 C5_1 C6_1 -58.7(12) . . . . ?
 C3_1 C4_1 C10_1 C8_1 58.7(11) . . . . ?
 C4_1 C5_1 C6_1 C1_1 58.7(12) . . . . ?
 C4_1 C5_1 C6_1 C7_1 -62.1(12) . . . . ?
 C5_1 C4_1 C10_1 C8_1 -61.2(10) . . . . ?
 C5_1 C6_1 C7_1 C8_1 60.9(10) . . . . ?
 C6_1 C1_1 C2_1 C3_1 63.2(14) . . . . ?
 C6_1 C1_1 C2_1 C9_1 -57.3(14) . . . . ?
 C6_1 C7_1 C8_1 C9_1 65.6(15) . . . . ?
 C6_1 C7_1 C8_1 C10_1 -64.0(15) . . . . ?
 C7_1 C8_1 C9_1 C2_1 -64.9(15) . . . . ?
 C7_1 C8_1 C10_1 C4_1 64.4(15) . . . . ?
 C9_1 C2_1 C3_1 C4_1 57.2(14) . . . . ?
 C9_1 C8_1 C10_1 C4_1 -65.2(15) . . . . ?
 C10_1 C4_1 C5_1 C6_1 61.9(12) . . . . ?
 C10_1 C8_1 C9_1 C2_1 64.8(15) . . . . ?
 S1_2 C1_2 C2_2 C3_2 -62.8(19) . . . . ?
 S1_2 C1_2 C2_2 C9_2 176.7(18) . . . . ?
 S1_2 C1_2 C6_2 C5_2 65(2) . . . . ?
 S1_2 C1_2 C6_2 C7_2 -174.9(19) . . . . ?
 C1_2 C2_2 C3_2 C4_2 -62.1(14) . . . . ?
 C1_2 C2_2 C9_2 C8_2 59.0(11) . . . . ?
 C1_2 C6_2 C7_2 C8_2 -59.3(11) . . . . ?
 C2_2 C1_2 C6_2 C5_2 -62.0(13) . . . . ?
 C2_2 C1_2 C6_2 C7_2 58.3(14) . . . . ?
 C2_2 C3_2 C4_2 C5_2 61.8(13) . . . . ?
 C2_2 C3_2 C4_2 C10_2 -58.3(14) . . . . ?
 C3_2 C2_2 C9_2 C8_2 -59.2(11) . . . . ?
 C3_2 C4_2 C5_2 C6_2 -59.1(12) . . . . ?
 C3_2 C4_2 C10_2 C8_2 59.5(11) . . . . ?
 C4_2 C5_2 C6_2 C1_2 59.1(12) . . . . ?
 C4_2 C5_2 C6_2 C7_2 -61.4(12) . . . . ?
 C5_2 C4_2 C10_2 C8_2 -60.6(10) . . . . ?
 C5_2 C6_2 C7_2 C8_2 60.7(10) . . . . ?
 C6_2 C1_2 C2_2 C3_2 62.2(14) . . . . ?
 C6_2 C1_2 C2_2 C9_2 -58.3(14) . . . . ?
 C6_2 C7_2 C8_2 C9_2 65.3(15) . . . . ?
 C6_2 C7_2 C8_2 C10_2 -64.5(15) . . . . ?
 C7_2 C8_2 C9_2 C2_2 -65.0(15) . . . . ?
 C7_2 C8_2 C10_2 C4_2 64.5(15) . . . . ?
 C9_2 C2_2 C3_2 C4_2 58.3(14) . . . . ?
 C9_2 C8_2 C10_2 C4_2 -65.4(15) . . . . ?
 C10_2 C4_2 C5_2 C6_2 61.3(12) . . . . ?
 C10_2 C8_2 C9_2 C2_2 65.0(15) . . . . ?
 S1_3 C1_3 C2_3 C3_3 -176.5(10) . . . . ?
 S1_3 C1_3 C2_3 C9_3 63.2(12) . . . . ?
 S1_3 C1_3 C6_3 C5_3 173.4(10) . . . . ?
 S1_3 C1_3 C6_3 C7_3 -66.3(11) . . . . ?
 C1_3 C2_3 C3_3 C4_3 -62.3(12) . . . . ?
 C1_3 C2_3 C9_3 C8_3 59.0(11) . . . . ?
 C1_3 C6_3 C7_3 C8_3 -60.0(10) . . . . ?
 C2_3 C1_3 C6_3 C5_3 -62.1(12) . . . . ?
 C2_3 C1_3 C6_3 C7_3 58.2(13) . . . . ?
 C2_3 C3_3 C4_3 C5_3 62.0(12) . . . . ?
 C2_3 C3_3 C4_3 C10_3 -58.7(13) . . . . ?
 C3_3 C2_3 C9_3 C8_3 -59.4(10) . . . . ?
 C3_3 C4_3 C5_3 C6_3 -59.8(11) . . . . ?
 C3_3 C4_3 C10_3 C8_3 59.7(10) . . . . ?
 C4_3 C5_3 C6_3 C1_3 59.7(11) . . . . ?
 C4_3 C5_3 C6_3 C7_3 -60.7(11) . . . . ?
 C5_3 C4_3 C10_3 C8_3 -60.6(10) . . . . ?
 C5_3 C6_3 C7_3 C8_3 59.8(10) . . . . ?
 C6_3 C1_3 C2_3 C3_3 62.3(12) . . . . ?
 C6_3 C1_3 C2_3 C9_3 -58.0(13) . . . . ?
 C6_3 C7_3 C8_3 C9_3 64.1(13) . . . . ?
 C6_3 C7_3 C8_3 C10_3 -62.3(13) . . . . ?
 C7_3 C8_3 C9_3 C2_3 -63.1(13) . . . . ?
 C7_3 C8_3 C10_3 C4_3 62.5(13) . . . . ?
 C9_3 C2_3 C3_3 C4_3 58.5(12) . . . . ?
 C9_3 C8_3 C10_3 C4_3 -63.7(13) . . . . ?
 C10_3 C4_3 C5_3 C6_3 61.2(11) . . . . ?
 C10_3 C8_3 C9_3 C2_3 63.7(13) . . . . ?
 S1_4 C1_4 C2_4 C3_4 -174.1(11) . . . . ?
 S1_4 C1_4 C2_4 C9_4 65.3(12) . . . . ?
 S1_4 C1_4 C6_4 C5_4 172.8(10) . . . . ?
 S1_4 C1_4 C6_4 C7_4 -67.4(12) . . . . ?
 C1_4 C2_4 C3_4 C4_4 -63.5(12) . . . . ?
 C1_4 C2_4 C9_4 C8_4 58.6(11) . . . . ?
 C1_4 C6_4 C7_4 C8_4 -59.0(10) . . . . ?
 C2_4 C1_4 C6_4 C5_4 -63.1(12) . . . . ?
 C2_4 C1_4 C6_4 C7_4 56.7(13) . . . . ?
 C2_4 C3_4 C4_4 C5_4 62.6(12) . . . . ?
 C2_4 C3_4 C4_4 C10_4 -57.2(13) . . . . ?
 C3_4 C2_4 C9_4 C8_4 -58.3(11) . . . . ?
 C3_4 C4_4 C5_4 C6_4 -58.3(11) . . . . ?
 C3_4 C4_4 C10_4 C8_4 59.1(10) . . . . ?
 C4_4 C5_4 C6_4 C1_4 58.3(11) . . . . ?
 C4_4 C5_4 C6_4 C7_4 -62.1(11) . . . . ?
 C5_4 C4_4 C10_4 C8_4 -60.8(10) . . . . ?
 C5_4 C6_4 C7_4 C8_4 60.6(10) . . . . ?
 C6_4 C1_4 C2_4 C3_4 63.7(12) . . . . ?
 C6_4 C1_4 C2_4 C9_4 -56.8(13) . . . . ?
 C6_4 C7_4 C8_4 C9_4 64.8(13) . . . . ?
 C6_4 C7_4 C8_4 C10_4 -62.9(14) . . . . ?
 C7_4 C8_4 C9_4 C2_4 -64.3(13) . . . . ?
 C7_4 C8_4 C10_4 C4_4 63.1(13) . . . . ?
 C9_4 C2_4 C3_4 C4_4 57.1(13) . . . . ?
 C9_4 C8_4 C10_4 C4_4 -64.5(13) . . . . ?
 C10_4 C4_4 C5_4 C6_4 62.2(11) . . . . ?
 C10_4 C8_4 C9_4 C2_4 63.8(13) . . . . ?
 S1_5 C1_5 C2_5 C3_5 -66.0(10) . . . . ?
 S1_5 C1_5 C2_5 C9_5 174.1(8) . . . . ?
 S1_5 C1_5 C6_5 C5_5 68.4(10) . . . . ?
 S1_5 C1_5 C6_5 C7_5 -171.2(9) . . . . ?
 C1_5 C2_5 C3_5 C4_5 -60.4(11) . . . . ?
 C1_5 C2_5 C9_5 C8_5 59.5(10) . . . . ?
 C1_5 C6_5 C7_5 C8_5 -59.7(9) . . . . ?
 C2_5 C1_5 C6_5 C5_5 -60.0(10) . . . . ?
 C2_5 C1_5 C6_5 C7_5 60.4(11) . . . . ?
 C2_5 C3_5 C4_5 C5_5 61.2(11) . . . . ?
 C2_5 C3_5 C4_5 C10_5 -59.5(11) . . . . ?
 C3_5 C2_5 C9_5 C8_5 -60.0(10) . . . . ?
 C3_5 C4_5 C5_5 C6_5 -60.6(10) . . . . ?
 C3_5 C4_5 C10_5 C8_5 59.8(10) . . . . ?
 C4_5 C5_5 C6_5 C1_5 59.9(10) . . . . ?
 C4_5 C5_5 C6_5 C7_5 -60.4(10) . . . . ?
 C5_5 C4_5 C10_5 C8_5 -60.7(9) . . . . ?
 C5_5 C6_5 C7_5 C8_5 60.6(9) . . . . ?
 C6_5 C1_5 C2_5 C3_5 59.9(11) . . . . ?
 C6_5 C1_5 C2_5 C9_5 -60.0(11) . . . . ?
 C6_5 C7_5 C8_5 C9_5 62.2(12) . . . . ?
 C6_5 C7_5 C8_5 C10_5 -62.8(12) . . . . ?
 C7_5 C8_5 C9_5 C2_5 -62.2(12) . . . . ?
 C7_5 C8_5 C10_5 C4_5 62.9(12) . . . . ?
 C9_5 C2_5 C3_5 C4_5 59.3(11) . . . . ?
 C9_5 C8_5 C10_5 C4_5 -62.5(12) . . . . ?
 C10_5 C4_5 C5_5 C6_5 60.4(10) . . . . ?
 C10_5 C8_5 C9_5 C2_5 62.8(11) . . . . ?
 S1_6 C1_6 C2_6 C3_6 -62.7(10) . . . . ?
 S1_6 C1_6 C2_6 C9_6 177.3(8) . . . . ?
 S1_6 C1_6 C6_6 C5_6 65.6(10) . . . . ?
 S1_6 C1_6 C6_6 C7_6 -174.2(9) . . . . ?
 C1_6 C2_6 C3_6 C4_6 -60.7(11) . . . . ?
 C1_6 C2_6 C9_6 C8_6 59.9(10) . . . . ?
 C1_6 C6_6 C7_6 C8_6 -59.6(10) . . . . ?
 C2_6 C1_6 C6_6 C5_6 -60.5(11) . . . . ?
 C2_6 C1_6 C6_6 C7_6 59.7(11) . . . . ?
 C2_6 C3_6 C4_6 C5_6 61.3(11) . . . . ?
 C2_6 C3_6 C4_6 C10_6 -59.5(11) . . . . ?
 C3_6 C2_6 C9_6 C8_6 -59.3(10) . . . . ?
 C3_6 C4_6 C5_6 C6_6 -60.3(10) . . . . ?
 C3_6 C4_6 C10_6 C8_6 60.3(10) . . . . ?
 C4_6 C5_6 C6_6 C1_6 59.8(10) . . . . ?
 C4_6 C5_6 C6_6 C7_6 -60.7(10) . . . . ?
 C5_6 C4_6 C10_6 C8_6 -60.2(9) . . . . ?
 C5_6 C6_6 C7_6 C8_6 60.7(9) . . . . ?
 C6_6 C1_6 C2_6 C3_6 60.3(11) . . . . ?
 C6_6 C1_6 C2_6 C9_6 -59.7(11) . . . . ?
 C6_6 C7_6 C8_6 C9_6 62.8(12) . . . . ?
 C6_6 C7_6 C8_6 C10_6 -63.3(12) . . . . ?
 C7_6 C8_6 C9_6 C2_6 -63.3(12) . . . . ?
 C7_6 C8_6 C10_6 C4_6 62.8(12) . . . . ?
 C9_6 C2_6 C3_6 C4_6 59.0(11) . . . . ?
 C9_6 C8_6 C10_6 C4_6 -63.3(12) . . . . ?
 C10_6 C4_6 C5_6 C6_6 60.6(10) . . . . ?
 C10_6 C8_6 C9_6 C2_6 63.0(12) . . . . ?
 S1_10 C1_10 C2_10 C3_10 -161.4(19) . . . . ?
 S1_10 C1_10 C2_10 C9_10 78(2) . . . . ?
 S1_10 C1_10 C6_10 C5_10 161.5(19) . . . . ?
 S1_10 C1_10 C6_10 C7_10 -78(2) . . . . ?
 C1_10 C2_10 C3_10 C4_10 -63.5(14) . . . . ?
 C1_10 C2_10 C9_10 C8_10 58.6(11) . . . . ?
 C1_10 C6_10 C7_10 C8_10 -58.9(11) . . . . ?
 C2_10 C1_10 C6_10 C5_10 -63.3(13) . . . . ?
 C2_10 C1_10 C6_10 C7_10 56.7(15) . . . . ?
 C2_10 C3_10 C4_10 C5_10 63.0(13) . . . . ?
 C2_10 C3_10 C4_10 C10_10 -57.2(15) . . . . ?
 C3_10 C2_10 C9_10 C8_10 -58.1(11) . . . . ?
 C3_10 C4_10 C5_10 C6_10 -58.4(12) . . . . ?
 C3_10 C4_10 C10_10 C8_10 59.1(11) . . . . ?
 C4_10 C5_10 C6_10 C1_10 58.5(12) . . . . ?
 C4_10 C5_10 C6_10 C7_10 -62.2(12) . . . . ?
 C5_10 C4_10 C10_10 C8_10 -61.0(10) . . . . ?
 C5_10 C6_10 C7_10 C8_10 61.0(10) . . . . ?
 C6_10 C1_10 C2_10 C3_10 63.7(14) . . . . ?
 C6_10 C1_10 C2_10 C9_10 -56.9(14) . . . . ?
 C6_10 C7_10 C8_10 C9_10 65.7(15) . . . . ?
 C6_10 C7_10 C8_10 C10_10 -64.0(15) . . . . ?
 C7_10 C8_10 C9_10 C2_10 -65.2(15) . . . . ?
 C7_10 C8_10 C10_10 C4_10 64.0(15) . . . . ?
 C9_10 C2_10 C3_10 C4_10 57.1(14) . . . . ?
 C9_10 C8_10 C10_10 C4_10 -65.5(15) . . . . ?
 C10_10 C4_10 C5_10 C6_10 62.3(12) . . . . ?
 C10_10 C8_10 C9_10 C2_10 64.6(15) . . . . ?
 S1_11 C1_11 C2_11 C3_11 -171.3(18) . . . . ?
 S1_11 C1_11 C2_11 C9_11 67.8(19) . . . . ?
 S1_11 C1_11 C6_11 C5_11 170.4(16) . . . . ?
 S1_11 C1_11 C6_11 C7_11 -69.6(17) . . . . ?
 C1_11 C2_11 C3_11 C4_11 -62.3(14) . . . . ?
 C1_11 C2_11 C9_11 C8_11 59.7(11) . . . . ?
 C1_11 C6_11 C7_11 C8_11 -58.6(10) . . . . ?
 C2_11 C1_11 C6_11 C5_11 -62.2(13) . . . . ?
 C2_11 C1_11 C6_11 C7_11 57.8(14) . . . . ?
 C2_11 C3_11 C4_11 C5_11 61.9(13) . . . . ?
 C2_11 C3_11 C4_11 C10_11 -58.5(14) . . . . ?
 C3_11 C2_11 C9_11 C8_11 -58.5(11) . . . . ?
 C3_11 C4_11 C5_11 C6_11 -59.1(12) . . . . ?
 C3_11 C4_11 C10_11 C8_11 60.0(10) . . . . ?
 C4_11 C5_11 C6_11 C1_11 59.1(12) . . . . ?
 C4_11 C5_11 C6_11 C7_11 -61.7(12) . . . . ?
 C5_11 C4_11 C10_11 C8_11 -60.1(10) . . . . ?
 C5_11 C6_11 C7_11 C8_11 61.3(10) . . . . ?
 C6_11 C1_11 C2_11 C3_11 62.6(14) . . . . ?
 C6_11 C1_11 C2_11 C9_11 -58.4(14) . . . . ?
 C6_11 C7_11 C8_11 C9_11 65.1(15) . . . . ?
 C6_11 C7_11 C8_11 C10_11 -65.2(15) . . . . ?
 C7_11 C8_11 C9_11 C2_11 -65.6(15) . . . . ?
 C7_11 C8_11 C10_11 C4_11 64.3(15) . . . . ?
 C9_11 C2_11 C3_11 C4_11 58.1(14) . . . . ?
 C9_11 C8_11 C10_11 C4_11 -66.0(15) . . . . ?
 C10_11 C4_11 C5_11 C6_11 61.2(12) . . . . ?
 C10_11 C8_11 C9_11 C2_11 64.7(15) . . . . ?

_shelx_res_file
;
TITL AA in Fddd #70
    aa_sq.res
    created by SHELXL-2019/3 at 12:41:04 on 19-Feb-2024
REM reset to Fddd #70
CELL 1.54178 38.9459 43.2383 56.68428 90 90 90
ZERR 16 0.00779 0.00865 0.01134 0 0 0
LATT 4
SYMM 0.25-X,0.25-Y,+Z
SYMM +X,0.25-Y,0.25-Z
SYMM 0.25-X,+Y,0.25-Z
SFAC C H Au Br N P S
UNIT 2736 3552 336 32 48 48 192
EADP Au3A Au3
DFIX_S 1.5 0.01 C2 C1 C2 C3 C4 C3 C4 C5 C5 C6 C1 C6 C7 C6 C8 C7 C8 C9 C10 =
 C8 C2 C9 C10 C4
DANG_S 2.5 0.01 C2 C6
DANG_S 2.5 0.01 C1 C5
DANG_S 2.5 0.01 C6 C4
DANG_S 2.5 0.01 C3 C5
DANG_S 2.5 0.01 C2 C4
DANG_S 2.5 0.01 C9 C3
DANG_S 2.5 0.01 C9 C1
DANG_S 2.5 0.01 C10 C3
DANG_S 2.5 0.01 C10 C5
DANG_S 2.5 0.01 C7 C5
DANG_S 2.5 0.01 C7 C1
DANG_S 2.5 0.01 C9 C10
DANG_S 2.5 0.01 C10 C7
DANG_S 2.5 0.01 C7 C9
SIMU_S 0.01 0.02 2 S1 C6 C7 C5 C1 C10 C2 C9 C8 C3 C4
EADP Br1 Br1A
SIMU_P 0.01 0.02 2 P1 C15 C16 C17 C12 C13 C14 C2 C1 N1 C5 C4 C3 C7 C6 C11 =
 C10 C9 C8

L.S. 10 0 326
PLAN  85
SIZE 0.08 0.01 0.12
TEMP 0
CONF
MORE -1
BOND $H
ABIN
fmap 2 53
acta
SIZE 0.08 0.01 0.12
OMIT 6 18 8
OMIT 7 21 3
OMIT 8 0 0
OMIT 15 1 1
OMIT 17 3 5
OMIT 6 8 12
OMIT 0 4 8
OMIT 0 2 10
OMIT 2 0 14
REM <olex2.extras>
REM <HklSrc "%.\\AA_sq.hkl">
REM </olex2.extras>

WGHT    0.143000
FVAR       0.00219   0.58073   0.58249   0.66820   0.57291   0.65169
AU1   3    0.887076    0.869555    0.190112    10.50000    0.06604    0.02550 =
         0.02056   -0.00614    0.01005   -0.02123
AU2   3    0.915705    0.826850    0.155259    10.50000    0.04141    0.01928 =
         0.01044    0.00697   -0.00420   -0.01732
PART 1
AU3   3    0.865784    0.876197    0.137383    40.50000    0.01753    0.01572 =
         0.01170   -0.00550    0.00844   -0.00385
PART 2
AU3A  3    0.875000    0.875000    0.132609   -40.50000    0.01753    0.01572 =
         0.01170   -0.00550    0.00844   -0.00385
PART 1
AU4   3    0.910701    0.831167    0.106958    31.00000    0.02047    0.01548 =
         0.01786    0.00022    0.00063   -0.00121
PART 2
AU4A  3    0.912381    0.817396    0.106578   -31.00000    0.02905    0.02050 =
         0.02884   -0.00182    0.00847   -0.00150
PART 0
AU5   3    0.834665    0.836473    0.095621    11.00000    0.02065    0.01827 =
         0.02057    0.00115    0.00214   -0.00679
PART 1
AU6   3    0.800925    0.876572    0.130353    21.00000    0.03220    0.02537 =
         0.02436   -0.00473    0.00556   -0.01618
PART 2
AU6A  3    0.788264    0.865295    0.132935   -21.00000    0.02425    0.03428 =
         0.02902    0.00394   -0.00096    0.00315
PART 0
AU7   3    0.741948    0.879271    0.096958    11.00000    0.03659    0.04651 =
         0.04536   -0.00127   -0.00125    0.00711
AU8   3    0.806579    0.884585    0.070742    11.00000    0.02198    0.02654 =
         0.03546    0.00815   -0.00143   -0.00125
AU9   3    0.843626    0.936042    0.046052    11.00000    0.03021    0.02815 =
         0.02917    0.00386   -0.00338   -0.00451
AU10  3    0.875000    0.875000    0.069905    10.50000    0.01765    0.01977 =
         0.01866    0.00000    0.00000   -0.01057
AU11  3    0.875000    0.875000    0.013480    10.50000    0.02545    0.02554 =
         0.01824    0.00000    0.00000   -0.00476
AU12  3    0.833826    0.834853    0.046786    11.00000    0.02666    0.03092 =
         0.02192   -0.00628   -0.00043   -0.01668
PART 2
AU15  3    0.823724    0.825507    0.158388   -51.00000    0.03623    0.02292 =
         0.02194    0.00064   -0.00023   -0.01002
PART 1
AU16  3    0.837304    0.818756    0.154001    51.00000    0.03437    0.01820 =
         0.02180    0.00442   -0.00316   -0.00948

BR1   4    0.675657    0.855791    0.263746    60.50000    0.05034    0.06514 =
         0.04904    0.01314    0.00207   -0.00456
PART 2
BR1A  4    0.702217    0.852384    0.258989   -60.50000    0.05034    0.06514 =
         0.04904    0.01314    0.00207   -0.00456

PART 0
BR2   4    0.684152    0.625000    0.125000    10.50000    0.07898    0.06463 =
         0.11301    0.03140    0.00000    0.00000

RESI P 7
P1    6    0.799651    0.801493    0.026150    11.00000    0.02484    0.03773 =
         0.02745   -0.01152    0.00131   -0.01179
AFIX  66
C5    1    0.797694    0.807697   -0.005157    11.00000    0.03274    0.04725 =
         0.03511   -0.01457    0.00229   -0.01284
N1    5    0.798263    0.782848   -0.020710    11.00000    0.04078    0.05451 =
         0.04080   -0.01915    0.00128   -0.01727
C1    1    0.795864    0.787987   -0.044860    11.00000    0.04543    0.05685 =
         0.03808   -0.00763   -0.00283   -0.01767
AFIX  43
H1    2    0.796245    0.771362   -0.055266    11.00000   -1.20000
AFIX  65
C2    1    0.792895    0.817975   -0.053457    11.00000    0.05507    0.06295 =
         0.04074   -0.01088   -0.00460   -0.02031
AFIX  43
H2    2    0.791290    0.821413   -0.069615    11.00000   -1.20000
AFIX  65
C3    1    0.792326    0.842824   -0.037905    11.00000    0.05807    0.05962 =
         0.04017   -0.00900    0.00143   -0.01881
AFIX  43
H3    2    0.790340    0.862888   -0.043657    11.00000   -1.20000
AFIX  65
C4    1    0.794725    0.837685   -0.013754    11.00000    0.04617    0.05228 =
         0.04073   -0.00804   -0.00104   -0.02057
AFIX  43
H4    2    0.794345    0.854311   -0.003349    11.00000   -1.20000
AFIX  66
C11   1    0.789415    0.738354    0.036537    11.00000    0.04774    0.04386 =
         0.05010   -0.01239    0.00216   -0.01003
AFIX  43
H11   2    0.766736    0.743057    0.040214    11.00000   -1.20000
AFIX  65
C6    1    0.811746    0.761671    0.029496    11.00000    0.03350    0.04360 =
         0.04171   -0.01504    0.00023   -0.01879
C7    1    0.845642    0.754642    0.024001    11.00000    0.04124    0.04553 =
         0.06425   -0.01504    0.00366   -0.01114
AFIX  43
H7    2    0.860583    0.770243    0.019291    11.00000   -1.20000
AFIX  65
C8    1    0.857208    0.724297    0.025548    11.00000    0.05313    0.05220 =
         0.07878   -0.01175    0.00101   -0.00521
AFIX  43
H8    2    0.879887    0.719595    0.021871    11.00000   -1.20000
AFIX  65
C9    1    0.834877    0.700980    0.032589    11.00000    0.05838    0.04653 =
         0.07575   -0.01313   -0.00413   -0.00432
AFIX  43
H9    2    0.842615    0.680678    0.033623    11.00000   -1.20000
AFIX  65
C10   1    0.800980    0.708009    0.038084    11.00000    0.05360    0.04248 =
         0.06297   -0.01458    0.00082   -0.00949
AFIX  43
H10   2    0.786040    0.692408    0.042794    11.00000   -1.20000
AFIX  66
C17   1    0.728219    0.796023    0.021825    11.00000    0.03608    0.05401 =
         0.05814   -0.01982    0.00358   -0.00839
AFIX  43
H17   2    0.732057    0.792600    0.005844    11.00000   -1.20000
AFIX  65
C12   1    0.755603    0.802839    0.036668    11.00000    0.03204    0.03912 =
         0.04375   -0.01450    0.00612   -0.00958
C13   1    0.749866    0.807955    0.060554    11.00000    0.03587    0.03252 =
         0.04707   -0.00670    0.01508   -0.01031
AFIX  43
H13   2    0.768187    0.812515    0.070485    11.00000   -1.20000
AFIX  65
C14   1    0.716745    0.806254    0.069598    11.00000    0.04762    0.03723 =
         0.05424   -0.00414    0.01798   -0.00802
AFIX  43
H14   2    0.712907    0.809676    0.085580    11.00000   -1.20000
AFIX  65
C15   1    0.689361    0.799437    0.054756    11.00000    0.04474    0.04085 =
         0.06100   -0.01211    0.01362   -0.00853
AFIX  43
H15   2    0.667201    0.798300    0.060807    11.00000   -1.20000
AFIX  65
C16   1    0.695098    0.794322    0.030870    11.00000    0.04787    0.05597 =
         0.06276   -0.01610    0.00507   -0.01240
AFIX  43
H16   2    0.676776    0.789761    0.020939    11.00000   -1.20000
AFIX   0

RESI P 8
P1    6    0.944053    0.792300    0.179278    10.50000    0.03885    0.02370 =
         0.02306    0.01062   -0.01296   -0.00797
AFIX  66
C2    1    0.991657    0.814849    0.213771    10.50000    0.06233    0.04116 =
         0.04538   -0.00115   -0.01606   -0.00557
AFIX  43
H2    2    1.010125    0.809918    0.204074    10.50000   -1.20000
AFIX  65
C1    1    0.958298    0.809179    0.206201    10.50000    0.05474    0.03781 =
         0.03433    0.00113   -0.01553   -0.00839
N1    5    0.930695    0.816548    0.220693    10.50000    0.06422    0.04115 =
         0.03678   -0.00250   -0.01663   -0.00918
C5    1    0.936449    0.829587    0.242755    10.50000    0.07146    0.04273 =
         0.03972   -0.00290   -0.02120   -0.00845
AFIX  43
H5    2    0.917981    0.834518    0.252452    10.50000   -1.20000
AFIX  65
C4    1    0.969808    0.835257    0.250326    10.50000    0.07085    0.04321 =
         0.04529   -0.00180   -0.02140   -0.00606
AFIX  43
H4    2    0.973658    0.843981    0.265087    10.50000   -1.20000
AFIX  65
C3    1    0.997411    0.827888    0.235834    10.50000    0.06750    0.04506 =
         0.04575   -0.00112   -0.02113   -0.00693
AFIX  43
H3    2    1.019730    0.831682    0.240899    10.50000   -1.20000
AFIX  66
C7    1    0.927106    0.743911    0.208144    10.50000    0.05831    0.03675 =
         0.04736    0.00720    0.00192   -0.00419
AFIX  43
H7    2    0.942331    0.753103    0.218661    10.50000   -1.20000
AFIX  65
C6    1    0.919064    0.758599    0.187043    10.50000    0.04863    0.03277 =
         0.04152    0.00274   -0.00138   -0.00817
C11   1    0.896309    0.744861    0.171324    10.50000    0.04834    0.03373 =
         0.04668   -0.00379   -0.00043   -0.00558
AFIX  43
H11   2    0.890929    0.754688    0.157206    10.50000   -1.20000
AFIX  65
C10   1    0.881597    0.716435    0.176707    10.50000    0.05578    0.03378 =
         0.05508   -0.00416    0.00199   -0.00720
AFIX  43
H10   2    0.866372    0.707243    0.166190    10.50000   -1.20000
AFIX  65
C9    1    0.889639    0.701747    0.197808    10.50000    0.06346    0.03104 =
         0.05862    0.00237    0.00542   -0.00787
AFIX  43
H9    2    0.879795    0.682728    0.201409    10.50000   -1.20000
AFIX  65
C8    1    0.912393    0.715484    0.213527    10.50000    0.06520    0.03398 =
         0.05552    0.00923    0.00411   -0.00253
AFIX  43
H8    2    0.917774    0.705657    0.227645    10.50000   -1.20000
AFIX  66
C15   1    1.048175    0.764804    0.147540    10.50000    0.06247    0.05349 =
         0.05653   -0.00101   -0.00905   -0.00164
AFIX  43
H15   2    1.069687    0.759812    0.141521    10.50000   -1.20000
AFIX  65
C16   1    1.032518    0.745438    0.163891    10.50000    0.05822    0.05093 =
         0.05546   -0.00159   -0.00883   -0.00140
AFIX  43
H16   2    1.043554    0.727488    0.168812    10.50000   -1.20000
AFIX  65
C17   1    1.000366    0.752899    0.172886    10.50000    0.05657    0.04466 =
         0.05037    0.00183   -0.01253   -0.00156
AFIX  43
H17   2    0.989890    0.739941    0.183826    10.50000   -1.20000
AFIX  65
C12   1    0.983871    0.779727    0.165531    10.50000    0.05056    0.03452 =
         0.03923    0.00309   -0.01447   -0.00454
C13   1    0.999528    0.799094    0.149181    10.50000    0.05971    0.04431 =
         0.04887   -0.00039   -0.01387   -0.00603
AFIX  43
H13   2    0.988492    0.817043    0.144260    10.50000   -1.20000
AFIX  65
C14   1    1.031680    0.791633    0.140185    10.50000    0.06334    0.05172 =
         0.05426   -0.00008   -0.01097   -0.00699
AFIX  43
H14   2    1.042156    0.804591    0.129245    10.50000   -1.20000
AFIX   0

RESI S 1
PART 1
S1    7    0.815453    0.848625    0.193998    10.50000    0.07375    0.03468 =
         0.03201    0.00403   -0.01013   -0.01384
C1    1    0.835815    0.819336    0.216132    10.50000    0.08541    0.04660 =
         0.04599    0.00968   -0.00828   -0.02250
AFIX  13
H1    2    0.860968    0.819664    0.215706    10.50000   -1.20000
AFIX   0
C2    1    0.821666    0.831113    0.239270    10.50000    0.08991    0.05440 =
         0.04702    0.00596   -0.00333   -0.02017
AFIX  13
H2    2    0.830871    0.851770    0.242529    10.50000   -1.20000
AFIX   0
C3    1    0.834365    0.808578    0.257711    10.50000    0.09400    0.05722 =
         0.04911    0.01056   -0.00142   -0.02035
AFIX  23
H3A   2    0.827494    0.815659    0.273247    10.50000   -1.20000
H3B   2    0.859245    0.807721    0.257283    10.50000   -1.20000
AFIX   0
C4    1    0.819803    0.776501    0.253320    10.50000    0.09243    0.05461 =
         0.05040    0.01257   -0.00068   -0.01924
AFIX  13
H4    2    0.827454    0.762477    0.265843    10.50000   -1.20000
AFIX   0
C5    1    0.832731    0.764651    0.229458    10.50000    0.08937    0.05265 =
         0.05328    0.01636   -0.00209   -0.02394
AFIX  23
H5A   2    0.857576    0.763092    0.229606    10.50000   -1.20000
H5B   2    0.823306    0.744311    0.226267    10.50000   -1.20000
AFIX   0
C6    1    0.821211    0.787513    0.210449    10.50000    0.08561    0.04772 =
         0.04859    0.01276   -0.00711   -0.02642
AFIX  13
H6    2    0.829935    0.780700    0.195088    10.50000   -1.20000
AFIX   0
C7    1    0.782383    0.788834    0.209618    10.50000    0.08879    0.05010 =
         0.04802    0.00704   -0.00836   -0.02432
AFIX  23
H7A   2    0.774722    0.803116    0.197516    10.50000   -1.20000
H7B   2    0.772873    0.768554    0.206329    10.50000   -1.20000
AFIX   0
C8    1    0.771573    0.799830    0.233639    10.50000    0.09137    0.05566 =
         0.05079    0.00404   -0.00391   -0.02218
AFIX  13
H8    2    0.746424    0.800463    0.233306    10.50000   -1.20000
AFIX   0
C9    1    0.782907    0.832332    0.238756    10.50000    0.09191    0.05589 =
         0.05129    0.00095   -0.00368   -0.02479
AFIX  23
H9A   2    0.773953    0.839248    0.253827    10.50000   -1.20000
H9B   2    0.774995    0.846335    0.226541    10.50000   -1.20000
AFIX   0
C10   1    0.780809    0.777575    0.252951    10.50000    0.09283    0.05532 =
         0.05081    0.00879    0.00118   -0.01871
AFIX  23
H10A  2    0.771409    0.757241    0.249702    10.50000   -1.20000
H10B  2    0.771975    0.784713    0.267995    10.50000   -1.20000
AFIX   0

RESI S 2
S1    7    0.736361    0.842729    0.127425    10.50000    0.04859    0.05493 =
         0.04155    0.00612   -0.00118    0.01743
C1    1    0.709650    0.864757    0.149270    10.50000    0.04459    0.06487 =
         0.05227    0.00072   -0.00014    0.00150
AFIX  13
H1    2    0.714961    0.886747    0.147213    10.50000   -1.20000
AFIX   0
C2    1    0.717249    0.856640    0.174755    10.50000    0.04501    0.07683 =
         0.05760   -0.00334    0.00216   -0.00666
AFIX  13
H2    2    0.741748    0.859680    0.177947    10.50000   -1.20000
AFIX   0
C3    1    0.708163    0.822770    0.177883    10.50000    0.04727    0.07827 =
         0.05767   -0.00627   -0.00161   -0.00048
AFIX  23
H3A   2    0.713710    0.816283    0.193815    10.50000   -1.20000
H3B   2    0.721542    0.810324    0.167010    10.50000   -1.20000
AFIX   0
C4    1    0.670038    0.817777    0.173270    10.50000    0.04907    0.07566 =
         0.06510   -0.00493   -0.00367   -0.00032
AFIX  13
H4    2    0.664357    0.795940    0.175762    10.50000   -1.20000
AFIX   0
C5    1    0.661829    0.826691    0.147789    10.50000    0.04643    0.06468 =
         0.06446   -0.00073   -0.00748    0.00121
AFIX  23
H5A   2    0.637549    0.823762    0.144698    10.50000   -1.20000
H5B   2    0.674713    0.813709    0.137000    10.50000   -1.20000
AFIX   0
C6    1    0.671533    0.860619    0.144122    10.50000    0.04391    0.06347 =
         0.06476   -0.00161   -0.00474   -0.00253
AFIX  13
H6    2    0.666874    0.866489    0.127733    10.50000   -1.20000
AFIX   0
C7    1    0.650427    0.880805    0.160523    10.50000    0.04623    0.06777 =
         0.07359   -0.00328    0.00241   -0.00761
AFIX  23
H7A   2    0.656159    0.902452    0.158361    10.50000   -1.20000
H7B   2    0.626086    0.878041    0.157574    10.50000   -1.20000
AFIX   0
C8    1    0.659513    0.870372    0.184937    10.50000    0.04976    0.07689 =
         0.07305   -0.00545    0.00431   -0.00854
AFIX  13
H8    2    0.645822    0.883268    0.195598    10.50000   -1.20000
AFIX   0
C9    1    0.696282    0.876622    0.191245    10.50000    0.04894    0.07829 =
         0.06779   -0.00464    0.00567   -0.01175
AFIX  23
H9A   2    0.700718    0.871126    0.207553    10.50000   -1.20000
H9B   2    0.701761    0.898310    0.189013    10.50000   -1.20000
AFIX   0
C10   1    0.648884    0.837617    0.189947    10.50000    0.05382    0.07941 =
         0.07128   -0.00540    0.00045   -0.00539
AFIX  23
H10A  2    0.624544    0.834849    0.186995    10.50000   -1.20000
H10B  2    0.653658    0.832241    0.206234    10.50000   -1.20000
AFIX   0

RESI S 3
PART 0
S1    7    0.752829    0.911275    0.065903    11.00000    0.04012    0.03616 =
         0.07423    0.00857   -0.00383    0.00238
C1    1    0.728069    0.892676    0.040168    11.00000    0.05870    0.07237 =
         0.08497    0.01706   -0.01460    0.00368
AFIX  13
H1    2    0.737105    0.871780    0.037657    11.00000   -1.20000
AFIX   0
C2    1    0.689735    0.890344    0.044391    11.00000    0.06637    0.08533 =
         0.08875    0.02091   -0.01826   -0.00499
AFIX  13
H2    2    0.685448    0.878385    0.058779    11.00000   -1.20000
AFIX   0
C3    1    0.674447    0.873507    0.023322    11.00000    0.07019    0.09644 =
         0.08893    0.02869   -0.01638   -0.00041
AFIX  23
H3A   2    0.650000    0.870581    0.025713    11.00000   -1.20000
H3B   2    0.685023    0.853301    0.021752    11.00000   -1.20000
AFIX   0
C4    1    0.680476    0.892235    0.000952    11.00000    0.06784    0.10694 =
         0.09243    0.02972   -0.01598   -0.00086
AFIX  13
H4    2    0.670065    0.881438   -0.012461    11.00000   -1.20000
AFIX   0
C5    1    0.719052    0.895334   -0.003216    11.00000    0.06408    0.10877 =
         0.09351    0.02819   -0.01897   -0.00010
AFIX  23
H5A   2    0.723270    0.907182   -0.017456    11.00000   -1.20000
H5B   2    0.729272    0.875032   -0.005139    11.00000   -1.20000
AFIX   0
C6    1    0.734978    0.911737    0.018031    11.00000    0.06143    0.09778 =
         0.09560    0.02735   -0.01448   -0.00268
AFIX  13
H6    2    0.759815    0.913654    0.015672    11.00000   -1.20000
AFIX   0
C7    1    0.719371    0.943664    0.020644    11.00000    0.06815    0.10177 =
         0.10940    0.03111   -0.00953   -0.00961
AFIX  23
H7A   2    0.729258    0.954254    0.034113    11.00000   -1.20000
H7B   2    0.723690    0.955912    0.006617    11.00000   -1.20000
AFIX   0
C8    1    0.681300    0.939202    0.024126    11.00000    0.07237    0.10479 =
         0.10841    0.02472   -0.01805   -0.00248
AFIX  13
H8    2    0.671160    0.959850    0.025644    11.00000   -1.20000
AFIX   0
C9    1    0.673755    0.922177    0.046788    11.00000    0.06829    0.09756 =
         0.10257    0.01587   -0.01579   -0.00263
AFIX  23
H9A   2    0.649167    0.920468    0.049184    11.00000   -1.20000
H9B   2    0.683623    0.933086    0.060115    11.00000   -1.20000
AFIX   0
C10   1    0.664451    0.924015    0.003269    11.00000    0.06869    0.11007 =
         0.10396    0.02869   -0.02193   -0.00459
AFIX  23
H10A  2    0.668399    0.936038   -0.010921    11.00000   -1.20000
H10B  2    0.639889    0.922281    0.005779    11.00000   -1.20000
AFIX   0

RESI S 4
S1    7    0.846362    0.964703    0.080043    11.00000    0.03738    0.05341 =
         0.04355   -0.01614   -0.01150    0.00021
C1    1    0.804800    0.986462    0.078155    11.00000    0.06569    0.06412 =
         0.07584   -0.01009   -0.00056    0.00155
AFIX  13
H1    2    0.787267    0.972486    0.071820    11.00000   -1.20000
AFIX   0
C2    1    0.792738    0.997955    0.101948    11.00000    0.08160    0.07816 =
         0.08913   -0.00799    0.00990    0.00392
AFIX  13
H2    2    0.790755    0.980511    0.112903    11.00000   -1.20000
AFIX   0
C3    1    0.757575    1.011701    0.097483    11.00000    0.08808    0.08372 =
         0.09957   -0.00227    0.01142    0.00772
AFIX  23
H3A   2    0.747497    1.018178    0.112332    11.00000   -1.20000
H3B   2    0.742736    0.996141    0.090556    11.00000   -1.20000
AFIX   0
C4    1    0.760131    1.039288    0.080976    11.00000    0.09094    0.08337 =
         0.10292   -0.00132    0.00598    0.01083
AFIX  13
H4    2    0.737310    1.048417    0.078840    11.00000   -1.20000
AFIX   0
C5    1    0.773991    1.028550    0.057088    11.00000    0.08517    0.07692 =
         0.09868    0.00324    0.00449    0.00608
AFIX  23
H5A   2    0.758275    1.013818    0.050019    11.00000   -1.20000
H5B   2    0.776273    1.046067    0.046514    11.00000   -1.20000
AFIX   0
C6    1    0.809025    1.013421    0.061023    11.00000    0.07880    0.07182 =
         0.09219   -0.00224    0.00247   -0.00270
AFIX  13
H6    2    0.817931    1.005733    0.045954    11.00000   -1.20000
AFIX   0
C7    1    0.833711    1.037256    0.071110    11.00000    0.08812    0.08370 =
         0.10096   -0.00314   -0.00197   -0.00537
AFIX  23
H7A   2    0.856172    1.028140    0.073622    11.00000   -1.20000
H7B   2    0.836098    1.054623    0.060402    11.00000   -1.20000
AFIX   0
C8    1    0.818499    1.047642    0.094120    11.00000    0.09531    0.08685 =
         0.10052   -0.00560    0.00195   -0.00407
AFIX  13
H8    2    0.834213    1.063194    0.100570    11.00000   -1.20000
AFIX   0
C9    1    0.817051    1.021747    0.111931    11.00000    0.09216    0.08589 =
         0.09404   -0.01003    0.00563   -0.00156
AFIX  23
H9A   2    0.839671    1.012854    0.114229    11.00000   -1.20000
H9B   2    0.808706    1.029331    0.126980    11.00000   -1.20000
AFIX   0
C10   1    0.784320    1.063404    0.091185    11.00000    0.09511    0.08466 =
         0.10523   -0.00215    0.00431    0.00620
AFIX  23
H10A  2    0.786350    1.080912    0.080576    11.00000   -1.20000
H10B  2    0.775882    1.070724    0.106286    11.00000   -1.20000
AFIX   0

RESI S 5
S1    7    0.833755    0.912635    0.010236    11.00000    0.02605    0.02960 =
         0.03010    0.00717   -0.00139   -0.01036
C1    1    0.849695    0.938660   -0.012747    11.00000    0.03092    0.04759 =
         0.04484    0.02882   -0.00658   -0.01162
AFIX  13
H1    2    0.874776    0.938964   -0.011376    11.00000   -1.20000
AFIX   0
C2    1    0.837633    0.971958   -0.010813    11.00000    0.04351    0.05257 =
         0.06326    0.04012   -0.00697   -0.01510
AFIX  13
H2    2    0.843006    0.979981    0.004929    11.00000   -1.20000
AFIX   0
C3    1    0.798998    0.973107   -0.014822    11.00000    0.05301    0.05835 =
         0.08100    0.04431   -0.01311   -0.00870
AFIX  23
H3A   2    0.790922    0.994243   -0.013365    11.00000   -1.20000
H3B   2    0.787416    0.960665   -0.003013    11.00000   -1.20000
AFIX   0
C4    1    0.790758    0.960801   -0.039365    11.00000    0.05404    0.07281 =
         0.08081    0.04376   -0.02553   -0.01312
AFIX  13
H4    2    0.765896    0.961775   -0.041928    11.00000   -1.20000
AFIX   0
C5    1    0.802571    0.927229   -0.041214    11.00000    0.05201    0.07756 =
         0.06546    0.03609   -0.02326   -0.01723
AFIX  23
H5A   2    0.797068    0.919080   -0.056703    11.00000   -1.20000
H5B   2    0.790884    0.914738   -0.029485    11.00000   -1.20000
AFIX   0
C6    1    0.841326    0.925965   -0.037175    11.00000    0.04608    0.06912 =
         0.05492    0.03268   -0.01392   -0.01625
AFIX  13
H6    2    0.849127    0.904461   -0.038237    11.00000   -1.20000
AFIX   0
C7    1    0.859571    0.945195   -0.055829    11.00000    0.05820    0.07822 =
         0.06148    0.03080   -0.01999   -0.01860
AFIX  23
H7A   2    0.884229    0.944322   -0.053508    11.00000   -1.20000
H7B   2    0.854344    0.937390   -0.071465    11.00000   -1.20000
AFIX   0
C8    1    0.846893    0.978055   -0.053249    11.00000    0.06274    0.07313 =
         0.07051    0.04143   -0.02476   -0.01816
AFIX  13
H8    2    0.858601    0.990567   -0.065212    11.00000   -1.20000
AFIX   0
C9    1    0.855787    0.991467   -0.029429    11.00000    0.05384    0.05739 =
         0.06725    0.04688   -0.01884   -0.01959
AFIX  23
H9A   2    0.848194    1.012796   -0.028465    11.00000   -1.20000
H9B   2    0.880428    0.990905   -0.026975    11.00000   -1.20000
AFIX   0
C10   1    0.808739    0.980163   -0.058020    11.00000    0.06307    0.08005 =
         0.08129    0.04555   -0.02817   -0.01367
AFIX  23
H10A  2    0.803551    0.972311   -0.073648    11.00000   -1.20000
H10B  2    0.801158    1.001499   -0.057110    11.00000   -1.20000
AFIX   0

RESI S 6
S1    7    0.834198    0.793665    0.121351    11.00000    0.02668    0.03428 =
         0.05917    0.02222   -0.00804   -0.01613
C1    1    0.792105    0.773904    0.118025    11.00000    0.04014    0.03272 =
         0.05490    0.00708    0.00576   -0.02028
AFIX  13
H1    2    0.775883    0.788837    0.111324    11.00000   -1.20000
AFIX   0
C2    1    0.776918    0.761943    0.140977    11.00000    0.06104    0.04591 =
         0.05319   -0.00689    0.01960   -0.02995
AFIX  13
H2    2    0.774501    0.779056    0.152190    11.00000   -1.20000
AFIX   0
C3    1    0.801039    0.737591    0.151138    11.00000    0.08351    0.04696 =
         0.06328   -0.00196    0.00809   -0.03151
AFIX  23
H3A   2    0.823394    0.746694    0.154086    11.00000   -1.20000
H3B   2    0.792009    0.730022    0.166005    11.00000   -1.20000
AFIX   0
C4    1    0.804561    0.710906    0.133798    11.00000    0.08356    0.04625 =
         0.07151   -0.00244    0.00095   -0.02429
AFIX  13
H4    2    0.819873    0.695223    0.140514    11.00000   -1.20000
AFIX   0
C5    1    0.819916    0.722868    0.110733    11.00000    0.06721    0.04608 =
         0.06818   -0.00781    0.00307   -0.01402
AFIX  23
H5A   2    0.822504    0.705970    0.099619    11.00000   -1.20000
H5B   2    0.842395    0.731742    0.113647    11.00000   -1.20000
AFIX   0
C6    1    0.795894    0.747459    0.100526    11.00000    0.05092    0.03658 =
         0.05267   -0.00235    0.01417   -0.01221
AFIX  13
H6    2    0.805575    0.755395    0.085761    11.00000   -1.20000
AFIX   0
C7    1    0.761017    0.733061    0.095620    11.00000    0.06062    0.03658 =
         0.05827   -0.00806    0.01210   -0.01455
AFIX  23
H7A   2    0.745552    0.748312    0.088942    11.00000   -1.20000
H7B   2    0.763265    0.716067    0.084557    11.00000   -1.20000
AFIX   0
C8    1    0.747430    0.721573    0.118863    11.00000    0.07109    0.04434 =
         0.06333   -0.00999    0.01558   -0.02762
AFIX  13
H8    2    0.724865    0.712393    0.115779    11.00000   -1.20000
AFIX   0
C9    1    0.741980    0.747764    0.136158    11.00000    0.06861    0.05437 =
         0.06012   -0.01402    0.02486   -0.02947
AFIX  23
H9A   2    0.731982    0.740006    0.150671    11.00000   -1.20000
H9B   2    0.726606    0.763113    0.129511    11.00000   -1.20000
AFIX   0
C10   1    0.769653    0.696499    0.129137    11.00000    0.08374    0.04955 =
         0.07214   -0.00866    0.00576   -0.02624
AFIX  23
H10A  2    0.771759    0.679418    0.118138    11.00000   -1.20000
H10B  2    0.759761    0.688793    0.143701    11.00000   -1.20000
AFIX   0

RESI S 10
PART 2
S1    7    0.835791    0.842456    0.190166    10.50000    0.06382    0.02092 =
         0.02542    0.00484    0.01086   -0.00953
C1    1    0.839135    0.813611    0.213589    10.50000    0.07951    0.04684 =
         0.04445    0.01699   -0.00097   -0.01451
AFIX  13
H1    2    0.862030    0.804651    0.211408    10.50000   -1.20000
AFIX   0
C2    1    0.839691    0.825820    0.238606    10.50000    0.08698    0.06170 =
         0.05055    0.02013   -0.00274   -0.01112
AFIX  13
H2    2    0.854842    0.843874    0.239543    10.50000   -1.20000
AFIX   0
C3    1    0.854371    0.799717    0.253206    10.50000    0.08555    0.06252 =
         0.04668    0.02631   -0.00230   -0.00955
AFIX  23
H3A   2    0.857135    0.806511    0.269404    10.50000   -1.20000
H3B   2    0.876821    0.794106    0.247157    10.50000   -1.20000
AFIX   0
C4    1    0.830886    0.771716    0.252480    10.50000    0.08687    0.06214 =
         0.04913    0.02933   -0.00174   -0.00816
AFIX  13
H4    2    0.840319    0.755442    0.262618    10.50000   -1.20000
AFIX   0
C5    1    0.828586    0.759775    0.227087    10.50000    0.08549    0.05730 =
         0.05248    0.02912   -0.00163   -0.01249
AFIX  23
H5A   2    0.851072    0.753290    0.221639    10.50000   -1.20000
H5B   2    0.813201    0.742163    0.226303    10.50000   -1.20000
AFIX   0
C6    1    0.815019    0.786079    0.211598    10.50000    0.08188    0.05386 =
         0.04952    0.02380   -0.00341   -0.01473
AFIX  13
H6    2    0.814096    0.779170    0.195144    10.50000   -1.20000
AFIX   0
C7    1    0.779194    0.794913    0.219732    10.50000    0.08993    0.06533 =
         0.05508    0.02105   -0.00714   -0.01002
AFIX  23
H7A   2    0.769982    0.811415    0.210020    10.50000   -1.20000
H7B   2    0.763858    0.777273    0.218860    10.50000   -1.20000
AFIX   0
C8    1    0.783279    0.805489    0.244834    10.50000    0.09432    0.06887 =
         0.05492    0.02114   -0.00716   -0.00644
AFIX  13
H8    2    0.760158    0.810988    0.250215    10.50000   -1.20000
AFIX   0
C9    1    0.804141    0.834515    0.246843    10.50000    0.09487    0.06947 =
         0.05697    0.01830   -0.00373   -0.00779
AFIX  23
H9A   2    0.804689    0.841729    0.263043    10.50000   -1.20000
H9B   2    0.794603    0.850710    0.236980    10.50000   -1.20000
AFIX   0
C10   1    0.795293    0.780369    0.261096    10.50000    0.09090    0.06577 =
         0.05373    0.02656   -0.00474   -0.00598
AFIX  23
H10A  2    0.780003    0.762687    0.260356    10.50000   -1.20000
H10B  2    0.796173    0.787750    0.277244    10.50000   -1.20000
AFIX   0

RESI S 11
S1    7    0.746451    0.852370    0.131488    10.50000    0.03591    0.03105 =
         0.05637   -0.02565    0.01313   -0.00382
C1    1    0.718808    0.868115    0.154759    10.50000    0.04282    0.05223 =
         0.06474   -0.02116    0.01278   -0.00282
AFIX  13
H1    2    0.727963    0.888526    0.158873    10.50000   -1.20000
AFIX   0
C2    1    0.681818    0.872826    0.147188    10.50000    0.04878    0.06567 =
         0.07403   -0.01920    0.01167   -0.00140
AFIX  13
H2    2    0.681191    0.885186    0.132703    10.50000   -1.20000
AFIX   0
C3    1    0.664261    0.890402    0.166932    10.50000    0.05000    0.07016 =
         0.07515   -0.01755    0.01247   -0.00056
AFIX  23
H3A   2    0.640735    0.894928    0.162500    10.50000   -1.20000
H3B   2    0.676033    0.909864    0.169581    10.50000   -1.20000
AFIX   0
C4    1    0.664632    0.871311    0.189488    10.50000    0.04661    0.06975 =
         0.07642   -0.02098    0.01328   -0.00480
AFIX  13
H4    2    0.652643    0.882645    0.201990    10.50000   -1.20000
AFIX   0
C5    1    0.701777    0.865560    0.196973    10.50000    0.04117    0.06290 =
         0.07417   -0.01945    0.01326   -0.00763
AFIX  23
H5A   2    0.702311    0.853235    0.211267    10.50000   -1.20000
H5B   2    0.713148    0.885089    0.200120    10.50000   -1.20000
AFIX   0
C6    1    0.720248    0.848465    0.177026    10.50000    0.04021    0.05833 =
         0.06820   -0.02092    0.01521   -0.00459
AFIX  13
H6    2    0.744273    0.845060    0.181462    10.50000   -1.20000
AFIX   0
C7    1    0.702888    0.817511    0.172992    10.50000    0.04824    0.06292 =
         0.07323   -0.02418    0.01418   -0.00578
AFIX  23
H7A   2    0.714393    0.806067    0.160577    10.50000   -1.20000
H7B   2    0.703131    0.805207    0.187300    10.50000   -1.20000
AFIX   0
C8    1    0.666774    0.825218    0.165953    10.50000    0.04946    0.07159 =
         0.07717   -0.02261    0.01213   -0.00546
AFIX  13
H8    2    0.655451    0.805276    0.163306    10.50000   -1.20000
AFIX   0
C9    1    0.664593    0.842018    0.142871    10.50000    0.04966    0.07318 =
         0.07596   -0.02197    0.00738   -0.00397
AFIX  23
H9A   2    0.640841    0.844906    0.138216    10.50000   -1.20000
H9B   2    0.676411    0.830611    0.130575    10.50000   -1.20000
AFIX   0
C10   1    0.646656    0.840633    0.185240    10.50000    0.05092    0.07390 =
         0.08061   -0.02155    0.01326   -0.00638
AFIX  23
H10A  2    0.646792    0.828108    0.199437    10.50000   -1.20000
H10B  2    0.623052    0.843927    0.180390    10.50000   -1.20000
AFIX   0
HKLF 4


REM  AA in Fddd #70
REM wR2 = 0.2117, GooF = S = 0.970, Restrained GooF = 0.963 for all data
REM R1 = 0.0749 for 14678 Fo > 4sig(Fo) and 0.1032 for all 22077 data
REM 1222 parameters refined using 1084 restraints

END

WGHT      0.1428      0.0000

REM Highest difference peak  5.212,  deepest hole -2.451,  1-sigma level  0.373
Q1    1   0.9173  0.8509  0.1402  11.00000  0.05    5.21
Q2    1   0.9203  0.8408  0.1420  11.00000  0.05    4.62
Q3    1   0.6880  0.8690  0.2611  11.00000  0.05    3.87
Q4    1   0.7216  0.8802  0.1003  11.00000  0.05    3.45
Q5    1   0.8398  0.8423  0.0682  11.00000  0.05    3.31
Q6    1   0.8583  0.8300  0.0487  11.00000  0.05    3.26
Q7    1   0.9041  0.8703  0.0686  11.00000  0.05    2.97
Q8    1   0.8750  0.8750  0.0399  10.50000  0.05    2.86
Q9    1   0.8992  0.8691  0.0121  11.00000  0.05    2.82
Q10   1   0.9147  0.8266  0.1384  11.00000  0.05    2.70
Q11   1   0.8360  0.8306  0.0690  11.00000  0.05    2.65
Q12   1   0.8819  0.8818  0.1773  11.00000  0.05    2.53
Q13   1   0.9779  0.8303  0.2686  11.00000  0.05    2.49
Q14   1   0.9143  0.8266  0.1442  11.00000  0.05    2.34
Q15   1   0.7575  0.8788  0.1014  11.00000  0.05    2.29
Q16   1   0.8581  0.8399  0.0981  11.00000  0.05    2.29
Q17   1   0.6833  0.8603  0.2672  11.00000  0.05    2.24
Q18   1   0.9159  0.8337  0.1394  11.00000  0.05    2.23
Q19   1   0.8378  0.9480  0.0685  11.00000  0.05    2.22
Q20   1   0.8216  0.9328  0.0512  11.00000  0.05    2.18
Q21   1   0.9394  0.8291  0.1119  11.00000  0.05    2.15
Q22   1   0.7801  0.8932  0.0708  11.00000  0.05    2.09
Q23   1   0.7920  0.8818  0.0682  11.00000  0.05    2.04
Q24   1   0.8052  0.8779  0.0510  11.00000  0.05    2.03
Q25   1   0.8099  0.8305  0.0982  11.00000  0.05    2.00
Q26   1   0.8427  0.9366  0.0195  11.00000  0.05    1.98
Q27   1   0.8706  0.9308  0.0411  11.00000  0.05    1.98
Q28   1   0.6792  0.8266  0.2592  11.00000  0.05    1.97
Q29   1   0.6759  0.8652  0.2677  11.00000  0.05    1.91
Q30   1   0.8434  0.9412  0.0701  11.00000  0.05    1.91
Q31   1   0.8853  0.8882  0.0951  11.00000  0.05    1.89
Q32   1   0.7082  0.6166  0.1391  11.00000  0.05    1.83
Q33   1   0.7038  0.6304  0.1003  11.00000  0.05    1.75
Q34   1   0.6996  0.6211  0.0977  11.00000  0.05    1.72
Q35   1   0.8578  0.8728  0.0521  11.00000  0.05    1.72
Q36   1   0.8029  0.8210  0.1593  11.00000  0.05    1.65
Q37   1   0.8567  0.8555  0.0162  11.00000  0.05    1.60
Q38   1   0.7380  0.8834  0.1196  11.00000  0.05    1.59
Q39   1   0.9724  0.8323  0.2803  11.00000  0.05    1.53
Q40   1   0.8062  0.8102  0.0904  11.00000  0.05    1.52
Q41   1   0.7688  0.8671  0.0973  11.00000  0.05    1.51
Q42   1   0.8329  0.8188  0.1790  11.00000  0.05    1.50
Q43   1   0.6834  0.8137  0.2543  11.00000  0.05    1.49
Q44   1   0.8316  0.8938  0.0775  11.00000  0.05    1.49
Q45   1   0.8778  0.8721  0.2081  11.00000  0.05    1.46
Q46   1   0.7724  0.8774  0.1303  11.00000  0.05    1.43
Q47   1   0.9528  0.7901  0.1983  11.00000  0.05    1.41
Q48   1   0.8480  0.8486  0.1044  11.00000  0.05    1.38
Q49   1   0.9215  0.7971  0.1952  11.00000  0.05    1.35
Q50   1   0.8411  0.9298  0.0756  11.00000  0.05    1.32
Q51   1   0.8592  0.9179  0.0086  11.00000  0.05    1.29
Q52   1   0.8108  0.8292  0.0422  11.00000  0.05    1.28
Q53   1   0.8262  0.9155  0.0792  11.00000  0.05    1.28
Q54   1   0.6552  0.8680  0.2760  11.00000  0.05    1.28
Q55   1   0.6761  0.8236  0.2526  11.00000  0.05    1.27
Q56   1   0.6862  0.6594  0.1314  11.00000  0.05    1.26
Q57   1   0.9709  0.8177  0.1789  11.00000  0.05    1.25
Q58   1   0.7792  0.9988  0.0604  11.00000  0.05    1.25
Q59   1   0.6493  0.6100  0.1396  11.00000  0.05    1.25
Q60   1   0.7172  0.8717  0.1025  11.00000  0.05    1.19
Q61   1   0.8200  0.8245  0.1312  11.00000  0.05    1.18
Q62   1   0.8797  0.9790  0.1021  11.00000  0.05    1.18
Q63   1   0.9756  0.8417  0.2776  11.00000  0.05    1.17
Q64   1   0.7069  0.8778  0.0920  11.00000  0.05    1.16
Q65   1   0.9721  0.7584  0.1879  11.00000  0.05    1.16
Q66   1   0.7873  0.8709  0.1438  11.00000  0.05    1.15
Q67   1   0.9581  0.7834  0.2007  11.00000  0.05    1.11
Q68   1   0.8334  0.8170  0.1322  11.00000  0.05    1.10
Q69   1   0.7673  1.0235  0.1152  11.00000  0.05    1.09
Q70   1   0.7311  0.8586  0.1043  11.00000  0.05    1.08
Q71   1   0.9293  0.7732  0.1608  11.00000  0.05    1.07
Q72   1   0.8133  0.8587  0.0524  11.00000  0.05    1.07
Q73   1   0.7325  0.9380  0.0278  11.00000  0.05    1.07
Q74   1   0.6908  0.9436  0.0504  11.00000  0.05    1.07
Q75   1   0.8148  0.8110  0.0353  11.00000  0.05    1.06
Q76   1   1.0569  0.8014  0.1234  11.00000  0.05    1.04
Q77   1   0.7697  0.8211 -0.0091  11.00000  0.05    1.03
Q78   1   0.8910  0.8661  0.1978  11.00000  0.05    1.03
Q79   1   0.6900  0.9123  0.0021  11.00000  0.05    1.03
Q80   1   0.6769  0.6004  0.1412  11.00000  0.05    1.02
Q81   1   0.7665  1.0315  0.1148  11.00000  0.05    1.02
Q82   1   0.7177  0.9248 -0.0018  11.00000  0.05    1.01
Q83   1   0.7576  0.8498  0.1359  11.00000  0.05    1.00
Q84   1   0.8727  0.6996  0.1874  11.00000  0.05    1.00
Q85   1   0.6887  0.9494  0.0411  11.00000  0.05    1.00
;
_shelx_res_checksum                13935
_shelx_hkl_file
;
  29 -11  -3    5.47    1.77
  29 -13   3    4.94    2.53
  28 -12  -2   -1.06    2.02
  28 -14  10    1.78    2.17
  28 -14  14    3.49    2.24
  28 -14  16    3.78    2.24
  27 -13   1    1.25    1.73
  26 -14   4    8.46    1.92
  26 -14  20   59.57    3.42
  26 -14  22    7.04    2.39
  25 -13  -1    2.78    1.51
  25 -13  27   -1.18    2.40
  25 -15  13    7.29    1.94
  25 -15  15    2.41    1.81
  24 -12  -4    7.00    1.49
  24 -14   2    3.02    1.49
  24 -14  22    5.07    1.82
  24 -14  24    0.60    2.06
  23 -11  -7    1.16    1.29
  23 -13  27    5.96    2.07
  23 -15  15    6.99    1.76
  23 -15  17    0.09    1.49
  23 -15  19   -1.02    1.77
  22 -14   2    0.87    1.34
  22 -14  24    2.98    1.66
  21 -11  -7    4.75    1.03
  21 -13  27    0.86    1.74
  21 -15  17    2.12    1.44
  21 -15  19    1.46    1.44
  20 -10  34    7.45    2.59
  20 -12  30    2.88    2.16
  20 -14  24    4.70    1.59
  19  -7  39   12.60    4.52
  19 -11  -7   22.52    1.52
  19 -15   7    0.35    1.16
  19 -15   9    2.39    1.24
  19 -15  17   31.27    2.13
  19 -15  19   17.40    1.74
  18 -12  30   23.50    2.83
  18 -14   2    3.19    1.06
  18 -14  24    8.19    1.90
  17 -15   9    4.70    1.13
  17 -15  11   11.31    1.42
  17 -15  13    0.38    1.03
  17 -15  15   22.18    1.71
  17 -15  17    0.13    1.40
  16 -10  -8    6.78    1.02
  16 -14   4    0.64    0.93
  16 -14  22   20.39    1.92
  15 -11  31   13.71    2.78
  14 -10  32    0.10    2.15
  14 -12  -2  384.29    4.51
  14 -14   6   -0.36    0.99
  14 -14   8    0.44    0.87
  14 -14  18   -0.83    1.10
  13  -7 -11   65.35    1.59
  13 -11  29    3.57    2.43
  12 -10  30    6.61    2.25
  11  -7  35   46.10    3.90
  11  -9  31    1.80    2.13
  11 -13   9    9.29    1.12
  11 -13  11    1.87    0.95
  11 -13  13    6.37    1.17
  11 -13  15    0.73    1.06
  10  -8  32    0.31    2.44
  10 -10  28   10.47    2.49
  10 -12  20    0.75    1.41
   9  -9  29    6.72    2.29
   9 -11   3    2.75    0.80
   9 -11  23   -0.65    1.90
   8 -10  24   10.29    2.26
   7  -5  33   16.56    2.63
   6  -6  30    0.44    1.96
   6  -8   0    0.50    0.92
   6 -10  10    2.10    1.10
   6 -10  14   57.19    2.53
   5  -7  25    1.87    1.46
   5  -9   9    6.87    1.17
   5  -9  15    7.76    1.52
   4  -6   0    0.01    0.66
   4  -8   8    2.52    0.92
   4  -8  18   -0.44    1.48
   3  -5  25    3.77    1.59
   3  -7   9    1.80    0.88
   2  -2  28    2.08    1.37
   2  -4  24    2.96    1.46
   2  -6  10    7.25    1.09
   2  -6  12    2.65    0.93
   2  -6  16  100.82    2.85
   1  -3  23   11.62    1.48
  31 -13   7    1.76    2.85
  30 -12   0   -0.23    2.17
  29 -13   1    0.77    2.28
  28 -14   4    0.78    2.22
  28 -14   6    6.37    2.16
  27 -13  -1   -1.06    1.88
  27 -15  13   22.21    2.65
  27 -15  15   14.96    2.40
  27 -15  17   -1.21    2.27
  26 -12  -4   -1.00    1.38
  26 -14   2   -0.40    1.55
  26 -14  24    0.12    1.88
  25 -15   5   10.67    2.16
  25 -15   7   12.06    2.02
  25 -15  21    1.35    2.03
  24 -14   0   -0.26    1.55
  24 -14  26    0.46    2.14
  23 -13  -3    5.30    1.35
  23 -15   5    8.74    1.69
  23 -15  21    8.09    1.81
  22 -14   0   14.25    1.59
  22 -14  26    2.44    1.70
  22 -16  12   -0.29    1.62
  22 -16  14   18.41    2.16
  21 -11  33    2.35    2.39
  21 -13  -3   -0.32    0.94
  21 -15   3   11.02    1.72
  21 -15   5   -1.11    1.16
  21 -15  21   13.03    1.84
  20  -8  38   10.22    3.65
  20 -12  -6    9.33    1.32
  20 -14   0    2.51    1.12
  20 -14  26    8.32    1.84
  19  -9 -11    0.07    0.90
  19  -9  37    8.08    3.75
  19 -11  33   -0.23    2.14
  19 -13  29    0.24    2.15
  19 -15  21    7.21    1.58
  18  -8  38    2.77    3.22
  18 -14   0    1.38    1.14
  18 -14  26    3.21    1.90
  17  -7  39    1.64    3.37
  17 -11  33   11.67    2.87
  17 -15   5    9.31    1.38
  17 -15   7    0.89    0.99
  17 -15  19    4.94    1.38
  16 -10  34   10.91    2.71
  16 -12  -4   29.26    1.46
  16 -12  30    1.52    1.96
  16 -14  24    4.39    1.54
  15 -13  -1   10.90    1.22
  15 -13  27    0.94    1.84
  15 -15   9   24.77    1.66
  15 -15  11   11.28    1.27
  15 -15  13   -0.61    0.92
  15 -15  15    3.29    1.11
  15 -15  17   28.62    1.97
  14  -8  36    3.46    2.84
  14 -12  28   -0.95    1.75
  14 -14  20   -0.70    1.18
  14 -14  22    1.60    1.63
  13  -7  37   11.97    3.56
  12 -12  26    1.72    1.78
  12 -14  10    4.91    1.17
  12 -14  12    1.11    0.91
  12 -14  14    0.08    0.94
  12 -14  16    3.01    1.33
  11 -13   7   27.76    1.47
  11 -13  19    0.53    1.21
  10 -12   4   44.23    1.67
   9  -7  33   20.56    2.50
   8  -8  30    0.67    1.80
   7 -11  13   35.68    2.11
   7 -11  15    2.21    1.37
   7 -11  17   17.23    1.85
   6  -8  26    0.55    1.45
   5  -9  19   27.88    2.10
   4  -4  30   -0.19    1.74
   4  -6  26   10.22    1.93
   4  -8  20  130.17    3.76
   3  -7   7   11.63    1.01
   3  -7  19    1.35    1.43
   2  -6   8    1.24    0.82
   2  -6  18    2.30    1.26
   1  -5  11   25.04    1.29
   0  -2  22   90.50    2.49
  32 -12   2    0.54    2.72
  31 -13   3    4.49    3.11
  30 -14   6    0.06    2.78
  30 -14   8    5.56    2.64
  28 -14   2    2.91    2.17
  27 -15   5   -0.42    2.07
  27 -15  19    2.98    2.01
  26 -14   0    5.66    1.95
  25 -13  -3    3.06    1.43
  25 -15   3    2.29    1.83
  25 -15  23   16.48    2.52
  24 -12  -6   -0.76    1.38
  24 -16  12    0.73    1.66
  24 -16  14   12.32    2.08
  24 -16  16    0.90    1.57
  24 -16  18    5.73    2.00
  23 -15   3   -0.07    1.32
  23 -15  23   -0.67    1.47
  22 -12  32    4.64    2.52
  22 -14  -2    1.27    1.34
  22 -14  28   -0.02    2.09
  22 -16  10   -0.24    1.32
  22 -16  16   -0.15    1.39
  22 -16  18    1.15    1.44
  21 -11  35    0.72    3.26
  21 -15  23    5.27    1.64
  20 -10 -10    7.12    0.98
  20 -10  36    7.69    3.06
  20 -12  32   10.65    2.47
  20 -16  10    0.30    1.12
  20 -16  12   12.41    1.56
  20 -16  14    3.27    1.36
  20 -16  16    3.74    1.31
  20 -16  18    1.11    1.31
  19 -15   3    2.48    1.07
  19 -15  23    2.78    1.47
  18 -10 -10   -0.23    0.83
  18 -10  36    0.05    3.15
  18 -12  -6    7.96    1.14
  18 -12  32    9.04    2.35
  18 -16  10    7.68    1.32
  18 -16  12   -0.34    1.01
  18 -16  14    2.57    1.25
  18 -16  16    4.54    1.33
  17  -9  37    4.53    2.85
  17 -13  29    4.23    2.03
  17 -15  21    7.18    1.53
  17 -15  23    3.53    1.67
  16  -8 -12   -0.23    0.69
  16  -8  38    5.28    3.30
  15 -15   7   14.84    1.27
  15 -15  19   -0.55    1.09
  14 -10  -8    1.68    0.79
  14 -10  34    2.18    2.99
  14 -12  30    1.60    2.36
  13  -9  35   75.48    4.64
  13 -11  -5   11.74    1.08
  12 -10  -6    0.13    0.75
  12 -10  32    3.96    2.42
  12 -12  28   -0.23    2.31
  12 -14   8   14.59    1.21
  12 -14  18   27.46    1.87
  11  -9  33   29.83    3.42
  11 -11  29    0.34    2.42
  11 -13   5    0.35    0.76
  11 -13  21    2.31    1.43
  10 -10  30    0.39    2.27
  10 -12   2  162.14    2.88
  10 -12  24    1.49    1.66
   9 -11   1    9.90    0.99
   8  -6  34    3.56    2.05
   8 -10   0    0.09    0.71
   8 -12  10   -0.23    0.93
   8 -12  12   28.70    1.82
   8 -12  18   18.31    2.24
   7  -7  31    0.88    1.67
   7  -9  27    5.25    1.98
   6 -10  20   10.86    1.76
   5  -5  31   15.22    2.22
   5  -7  27   35.50    2.60
   4  -8   6    5.73    0.91
   1  -5   9   -0.10    0.64
   1  -5  17   45.37    1.92
  31 -13   1    8.61    3.06
  30 -14   4   -0.34    2.22
  29 -13  -1    0.33    1.79
  29 -15   7    4.09    2.51
  27 -13  -3    0.89    1.51
  27 -15   3    1.54    1.98
  26 -16   8   -0.61    1.99
  26 -16  16    9.37    2.11
  25 -15   1    0.86    1.64
  25 -15  25    3.51    1.89
  24 -14  -2    2.79    1.33
  24 -14  28    1.62    2.01
  24 -16   6    1.24    1.54
  24 -16  20    2.52    1.62
  23 -13  -5    5.54    1.44
  23 -13  31   -0.09    2.38
  23 -15   1    6.35    1.44
  23 -15  25    1.91    1.67
  22 -16   4    5.55    1.66
  22 -16   6   10.43    1.60
  22 -16  20    7.31    1.66
  21 -11  -9    0.24    1.06
  21 -13  -5    2.34    0.99
  21 -13  31    2.25    2.12
  21 -15   1    2.09    1.14
  21 -15  25    0.35    1.54
  20 -12  34   17.90    3.28
  20 -14  -2   25.29    1.61
  20 -16  20   17.41    1.86
  20 -16  22   28.33    2.36
  19 -11  -9    1.56    0.97
  19 -11  35    1.09    2.62
  19 -13  -5   -0.44    0.98
  19 -13  31    4.12    2.19
  19 -15   1    7.35    1.17
  19 -15  25   19.08    2.05
  18 -14  -2    2.01    1.12
  18 -16   6    1.14    1.26
  18 -16   8    4.80    1.20
  18 -16  18   51.36    2.42
  18 -16  20   13.75    1.63
  17 -11  35   14.00    3.20
  17 -13  31    6.43    2.48
  17 -15  25    7.97    1.87
  16 -10  36    7.04    3.28
  16 -12  -6   16.44    1.24
  16 -12  32   -0.90    2.02
  16 -14   0    1.31    0.85
  16 -16  10   12.63    1.29
  16 -16  12   17.91    1.48
  16 -16  14    4.63    1.21
  16 -16  16    6.99    1.24
  16 -16  18   -1.59    1.36
  15  -9  37    1.85    3.47
  15 -11  -7    1.66    0.68
  15 -13  -3   32.93    1.59
  15 -13  29    7.59    2.04
  15 -15   5   17.86    1.32
  15 -15  21   -0.35    1.13
  15 -15  23    9.99    1.87
  14 -12  -4    3.92    0.83
  13  -9  -9   29.21    1.17
  13 -13  27    1.08    1.75
  13 -15   9    6.47    1.02
  13 -15  11   -2.47    0.85
  13 -15  13   -1.74    0.91
  13 -15  15   33.93    1.92
  13 -15  17    6.10    1.25
  12  -8 -10    0.57    0.59
  12  -8  36   27.67    3.22
  12 -12  -2   25.65    1.28
  12 -14   6    2.46    0.84
  12 -14  22    5.04    1.75
  11 -11  -3    6.88    0.86
  11 -13   3   19.59    1.23
  10  -8  -8   -0.61    0.60
  10  -8  34    0.17    2.12
  10 -10  -4   40.76    1.43
  10 -12  26   12.19    2.39
   9  -7  35    0.10    2.50
   9  -9  31    1.36    1.87
   9 -11  27    6.31    2.22
   9 -13   9    0.49    0.85
   9 -13  11   48.62    2.04
   9 -13  13   15.07    1.51
   9 -13  15   -1.28    1.12
   8  -8  32    3.83    2.15
   7 -11  21   11.52    1.81
   6  -6  32    0.26    1.97
   6  -8  28   -0.07    1.83
   6 -10  22   54.54    2.73
   5  -9  23    5.29    1.75
   4  -8  22   80.36    2.98
   3  -7   5    5.27    0.77
   2  -6   6    0.00    0.55
   2  -6  20   65.22    2.42
   1  -3  25    4.98    1.48
   1  -5  19   12.65    1.39
  29 -15   5    1.05    2.04
  28 -14   0   -0.82    1.64
  28 -16   8    1.16    2.36
  28 -16  10    1.99    2.06
  27 -15   1    0.84    1.96
  26 -14  -2    0.21    1.41
  26 -16   6    0.20    1.63
  26 -16  20    0.93    1.79
  25 -13  -5    5.02    1.37
  25 -17  13    3.38    2.06
  25 -17  15   24.34    2.63
  24 -16   4    2.51    1.48
  24 -16  22    1.55    1.64
  24 -16  24    5.64    2.13
  23 -15  -1    5.96    1.52
  23 -15  27    1.93    1.76
  23 -17  11    1.15    1.45
  23 -17  13    3.19    1.55
  23 -17  15   -0.66    1.50
  23 -17  17    1.71    1.47
  22 -12  -8   -0.42    1.07
  22 -14  -4    1.83    1.30
  22 -16  24   11.62    1.89
  21 -13  33    6.04    2.94
  21 -15  -1    3.13    1.35
  21 -15  27    2.32    1.69
  21 -17   9    1.06    1.23
  21 -17  11    0.25    1.17
  21 -17  13   -0.51    1.25
  21 -17  15    2.56    1.39
  21 -17  17   25.91    2.06
  21 -17  19   20.54    2.15
  20 -12  -8    1.93    1.04
  20 -14  30    7.89    2.25
  20 -16   4    2.08    1.18
  20 -16  24    7.48    1.68
  19  -9  39   -0.55    3.32
  19 -17   9    0.75    1.36
  19 -17  11    0.25    1.11
  19 -17  13   10.14    1.47
  19 -17  15   33.83    2.08
  19 -17  17    1.98    1.50
  18 -12  34    0.89    2.14
  18 -14  30    5.90    2.29
  18 -16  22   -0.29    1.28
  17  -9  39   16.10    4.25
  17 -11  -9    9.00    1.04
  17 -13  -5    6.29    1.05
  17 -15   1    8.13    1.08
  16 -10 -10    1.91    0.79
  16 -14  28   -1.70    1.59
  16 -16   6    1.43    1.08
  16 -16   8    1.23    0.93
  16 -16  20   13.02    1.61
  15  -9 -11    0.02    0.64
  14 -12  32    0.85    2.54
  14 -16  12   -0.48    1.06
  14 -16  14    3.85    1.12
  14 -16  16    2.82    1.32
  13 -11  33   51.37    3.99
  13 -15   7    0.73    0.80
  13 -15  19    8.79    1.40
  13 -15  21    0.66    1.20
  12 -10  34    7.41    2.99
  12 -12  30    2.57    2.56
  11 -11  31    3.63    2.49
  11 -13   1    0.43    0.87
  11 -13  25    1.45    1.58
  10 -10  32    1.86    2.50
  10 -12   0   -0.34    0.69
  10 -14  10    0.25    0.83
  10 -14  12    0.22    0.92
  10 -14  14   -0.20    1.05
  10 -14  16    0.82    1.12
   9 -11  -1    9.13    1.05
   9 -13   7    3.67    0.91
   9 -13  19   -0.42    1.42
   8 -10  28    0.20    1.56
   8 -12  22    6.32    1.67
   7  -9  29    1.14    1.93
   7 -11  23    1.12    1.48
   6  -8  -2    8.65    0.86
   6 -10  24   18.33    2.19
   5  -9   3   18.57    1.23
   3  -7  23    0.41    1.43
   2  -6  22   13.42    1.62
   0  -4  14    1.13    0.69
   0  -4  16   52.19    1.69
  29 -15   3   10.11    2.31
  28 -14  -2    0.34    1.93
  28 -16   6   -0.14    1.82
  27 -17  15    2.33    2.28
  27 -17  17    7.92    2.55
  26 -16   4    3.01    1.65
  25 -15  -1    0.23    1.34
  25 -17   7    2.64    1.94
  25 -17   9   14.72    2.08
  25 -17  17    2.88    1.78
  25 -17  19    0.91    1.66
  24 -14  -4   -0.56    1.15
  24 -16   2    0.87    1.34
  24 -16  26    1.58    2.18
  23 -17   7   10.06    1.69
  23 -17  19    2.51    1.54
  23 -17  21    2.24    1.53
  22 -16   2    1.13    1.23
  22 -16  26    3.73    1.72
  21 -13  -7   -0.09    1.01
  21 -17   5   12.20    1.71
  21 -17  21    1.64    1.41
  20 -12  36    0.47    3.26
  20 -14  -4    2.15    0.94
  20 -14  32    6.73    2.64
  20 -16   2    2.07    1.06
  20 -16  26    8.44    1.80
  19 -11  37    0.78    2.84
  19 -13  33    3.28    2.21
  19 -15  -1    8.19    1.16
  19 -17   7   16.15    1.55
  19 -17  19   11.04    1.62
  19 -17  21   38.91    2.49
  18 -10  38    1.79    3.08
  18 -12  -8    6.71    1.07
  18 -14  -4    5.57    1.10
  18 -16   2    3.38    1.16
  18 -16  24   19.94    1.97
  17 -13  33    7.44    2.67
  17 -17   9    9.25    1.23
  17 -17  11    0.06    0.95
  17 -17  13    0.57    1.02
  17 -17  15   13.64    1.48
  17 -17  17   48.15    2.33
  17 -17  19   11.99    1.71
  16 -12  34    2.16    2.52
  16 -14  30   -0.78    2.13
  16 -16  22   13.85    1.72
  15 -13  31   20.47    2.58
  14 -10  36   97.89    4.80
  14 -14  28   -0.19    1.76
  14 -16   8   -1.37    0.73
  14 -16  10    1.43    0.89
  14 -16  18   37.37    2.07
  14 -16  20    0.74    1.41
  13  -9  37   11.26    2.85
  13 -13  29    8.21    2.15
  13 -15   5    7.12    0.99
  13 -15  23    5.64    1.57
  11  -9  35   39.73    3.31
  11 -13  27    1.57    2.28
  11 -15  11    0.99    0.88
  11 -15  15   28.85    1.79
  11 -15  17    6.47    1.32
  10  -8  36    0.03    2.57
  10 -12  28    4.13    1.86
  10 -14   8    1.62    0.83
   9  -9  33   12.42    2.62
   9 -11  29   15.01    2.46
   8 -10  -2  125.69    2.50
   8 -12  24   16.70    2.31
   7  -7  33    4.34    1.85
   6  -8  30    2.85    1.88
   1  -5  21    3.15    1.20
   0  -2  24   -0.96    1.10
   0  -4  18   -0.35    0.81
  29 -15   1    9.84    2.17
  28 -16   4    1.73    1.83
  27 -15  -1    1.36    1.54
  27 -17   7    4.20    2.21
  27 -17   9   10.34    2.19
  26 -14  -4    6.07    1.57
  26 -16   2    1.84    1.58
  25 -17  21   22.91    2.35
  25 -17  23    0.25    1.71
  24 -16   0   -0.08    1.48
  24 -18  12   12.87    2.19
  24 -18  16    1.26    1.89
  23 -13  -7    0.03    1.02
  23 -15  -3    0.01    1.34
  23 -17   5    0.81    1.36
  23 -17  23    5.30    1.74
  22 -16   0    0.04    1.13
  22 -16  28   -0.54    2.02
  22 -18  10    1.21    1.60
  22 -18  14    6.49    1.58
  22 -18  16   10.37    1.72
  22 -18  18   -0.91    1.62
  21 -15  -3   10.95    1.45
  21 -15  31    1.48    2.52
  21 -17   3   -1.19    1.37
  21 -17  23    4.42    1.55
  20 -18  10    3.13    1.42
  20 -18  12    5.21    1.38
  20 -18  14   15.99    1.73
  20 -18  16   37.41    2.24
  20 -18  18   12.06    1.90
  19 -13  -7   -0.28    0.95
  19 -13  35   -0.45    2.94
  19 -15  -3    2.21    1.09
  19 -17  23   17.74    1.90
  18 -12  36    8.28    2.85
  18 -14  32    4.91    2.14
  18 -16  26    5.99    1.71
  17 -11  37    2.61    2.84
  17 -15  -1    7.82    1.06
  17 -15  29    8.95    2.00
  17 -17   7    3.89    1.02
  17 -17  21    1.26    1.28
  16 -10  38   46.99    4.25
  16 -16  24    4.74    1.52
  15 -13  -5   19.84    1.29
  15 -13  33   27.77    3.25
  15 -15  27   35.13    2.57
  15 -17  11   16.90    1.40
  15 -17  13    0.56    0.96
  15 -17  15   35.31    1.96
  15 -17  17    2.15    1.13
  14 -12  -6    1.22    0.66
  14 -12  34   31.36    3.66
  14 -14  -2    5.85    1.05
  14 -16   6    2.61    0.86
  14 -16  22    2.94    1.39
  13 -11  -7    8.96    0.84
  13 -13  -3   13.40    1.07
  12 -10  -8    0.93    0.69
  12 -12  -4   38.10    1.45
  12 -12  32    2.06    2.62
  12 -14  26    1.54    1.66
  12 -16  12   -0.02    1.08
  12 -16  14   -0.35    0.93
  12 -16  16   78.98    2.77
  11 -11  -5    7.04    0.81
  11 -15   7    0.85    0.94
  11 -15   9    3.67    0.91
  11 -15  19   12.45    1.62
  11 -15  21    0.38    1.64
   8  -8  34   -0.86    2.14
   8 -10  30    2.49    1.74
   7  -9  31    1.49    1.94
   7 -13  13    1.38    1.39
   6 -10  26    6.19    1.85
   6 -12  12   30.23    1.79
   6 -12  14    7.99    1.37
   6 -12  16   57.79    2.53
   5 -11  11   15.86    1.38
   5 -11  13   16.12    1.50
   4  -8  26    8.03    1.79
   4 -10  10    1.90    1.07
   4 -10  12   -0.62    0.93
   4 -10  14   13.54    1.42
   3  -7   3    2.62    0.62
   3  -9  13   26.20    1.69
   2  -4  28    0.96    1.38
   2  -6   4   20.85    0.94
   2  -6  24   17.22    1.71
  29 -17   7   -0.49    2.56
  29 -17   9    0.04    2.25
  28 -16   2    0.55    1.76
  27 -17   5   -0.37    1.67
  26 -16   0    0.27    1.44
  26 -18  10    9.63    2.06
  26 -18  14   14.25    2.20
  26 -18  16    7.65    1.99
  26 -18  18    0.12    1.74
  25 -15  -3   -0.32    1.25
  25 -17   3    0.53    1.44
  24 -14  -6    6.03    1.49
  24 -18   8    0.56    1.50
  24 -18  18    0.15    1.56
  23 -17   3    4.39    1.41
  23 -17  25    5.17    1.77
  22 -14  -6    0.64    0.91
  22 -18   6   16.61    1.92
  22 -18  20    2.96    1.50
  22 -18  22   34.34    2.58
  21 -17  25   11.34    1.88
  20 -14  -6   -0.38    1.02
  20 -14  34    1.98    2.84
  20 -18   8    0.72    1.06
  20 -18  20   18.08    1.88
  19 -11 -11    1.21    0.88
  19 -15  31    1.13    1.98
  19 -17   3    7.71    1.17
  19 -17  25    1.34    1.49
  18 -16   0    1.05    0.91
  18 -18   8   -1.09    1.22
  18 -18  10    2.86    1.14
  18 -18  12   10.38    1.43
  18 -18  14   27.38    1.83
  18 -18  16   12.26    1.49
  18 -18  18    1.74    1.27
  18 -18  20   37.56    2.36
  17 -13  -7   -0.67    0.84
  17 -13  35    4.91    2.94
  17 -15  31    0.21    2.27
  17 -17   5    3.65    1.00
  17 -17  23   -0.03    1.31
  16 -12  -8    1.43    0.70
  16 -14  -4    2.04    0.80
  16 -14  32    0.67    2.03
  15 -11  37    3.83    2.89
  15 -15  -1    8.92    1.01
  15 -15  29    7.77    2.04
  15 -17   7   13.18    1.22
  15 -17   9   17.15    1.35
  15 -17  19   19.82    1.76
  15 -17  21    1.05    1.29
  14 -10  38   -1.40    3.28
  14 -14  30    2.16    1.99
  14 -16   4    5.36    0.94
  14 -16  24    2.90    1.55
  12 -10  36    4.38    2.54
  12 -14  28    1.35    1.93
  12 -16   8    0.04    0.77
  12 -16  10    2.57    0.91
  12 -16  18    2.83    1.22
  12 -16  20   25.42    1.95
  11 -13  29    9.71    2.28
  11 -15   5    0.98    0.93
  10 -10  34    5.91    2.31
  10 -12  30   -0.54    1.72
  10 -14   4    1.62    0.79
  10 -14  24    3.64    1.72
   9 -11  31    8.98    2.42
   9 -13  25    4.94    1.75
   8 -12   2   38.14    1.62
   8 -12  26   -0.43    1.53
   8 -14  14   31.57    2.03
   7 -11   1   15.39    1.22
   7 -11  27    0.10    1.78
   7 -13  11   49.39    2.16
   5  -7  -3   30.60    1.07
   5  -7  31   15.87    2.18
   5  -9   1    9.58    0.88
   5  -9  27    7.43    1.85
   4 -10   8    1.63    0.99
   3  -9  11    0.01    0.83
   3  -9  19   51.16    2.40
   2  -8  12   -0.65    0.91
   2  -8  16    1.70    1.14
   0  -4  20   10.38    1.14
  31 -15   1   -0.47    1.90
  30 -16   2   28.06    3.29
  29 -17   5   10.53    2.77
  28 -16   0   25.51    2.64
  28 -18  10   -1.13    2.09
  28 -18  12    2.21    2.29
  27 -15  -3   -0.20    1.43
  26 -18   6    1.99    2.01
  26 -18   8    1.54    1.70
  25 -17   1   -0.15    1.65
  24 -18   6    2.61    1.50
  24 -18  22    3.21    1.71
  23 -15  -5    8.63    1.48
  23 -17   1   -0.04    1.20
  23 -17  27    0.11    1.79
  23 -19  11    0.56    1.78
  23 -19  13    3.26    1.55
  23 -19  15    3.18    1.56
  23 -19  17    0.27    1.73
  22 -16  -2    0.14    1.05
  22 -18   4    6.06    1.65
  22 -18  24   15.30    2.00
  21 -15  -5   -0.40    1.12
  21 -17   1    4.53    1.26
  21 -17  27    7.84    1.86
  21 -19  11    4.10    1.59
  21 -19  13    8.34    1.55
  21 -19  15    2.67    1.42
  21 -19  17    8.10    1.84
  20 -12 -10   -0.53    0.92
  20 -16  30    1.75    1.91
  20 -18   4   26.59    1.89
  20 -18  22    2.18    1.43
  20 -18  24   47.21    2.85
  19 -15  33    1.79    2.66
  19 -17   1    1.26    1.23
  19 -17  27   17.68    2.14
  18 -12  38    0.36    3.70
  18 -14  -6    9.91    1.05
  18 -14  34    8.12    2.41
  18 -16  30    3.35    2.21
  18 -18   6    1.77    1.09
  18 -18  22   43.42    2.44
  17 -11  39   -1.62    3.83
  17 -15  -3    0.54    0.81
  17 -17  25    7.76    1.69
  16 -16   0   39.74    1.68
  16 -18  10    2.69    0.99
  16 -18  12    1.52    1.01
  16 -18  14    5.76    1.27
  16 -18  16    9.73    1.49
  16 -18  18   46.31    2.25
  16 -18  20    7.08    1.72
  15 -13  35   15.09    3.36
  15 -17   5   12.94    1.17
  15 -17  23    1.74    1.31
  14 -12  36    0.55    3.08
  14 -14  32    1.59    2.58
  13  -9 -11   15.03    0.93
  13 -17   9    5.43    1.14
  13 -17  11   11.45    1.21
  13 -17  13    9.01    1.21
  13 -17  15   19.52    1.55
  13 -17  17   35.28    2.03
  13 -17  19    0.81    1.20
  12 -12  34    8.04    2.95
  12 -16   6   11.47    1.09
  12 -16  22    8.56    1.70
  11 -15  25   13.23    2.40
  10 -14   2   20.89    1.38
   9  -9  35   15.28    2.49
   9 -15  11   25.67    1.63
   9 -15  13    2.44    1.15
   9 -15  17   20.74    1.93
   8 -10  32   -1.04    2.00
   8 -12  28   12.02    2.23
   8 -14   8    1.03    1.14
   8 -14  10    0.88    1.02
   8 -14  18   39.17    2.44
   6  -8  32    3.10    1.98
   6 -10  28    0.66    1.46
   6 -12  22   36.72    2.55
   4 -10  22    9.18    1.74
   3  -7  27   37.54    2.29
   3  -9  21   18.83    1.84
   2  -8  10    1.94    0.74
   2  -8  18  402.87    5.35
  28 -18   6   -0.20    2.38
  28 -18   8    0.46    2.06
  27 -17   1    1.45    1.94
  26 -16  -2    0.86    1.39
  26 -18   4    2.06    1.89
  25 -15  -5   11.56    1.50
  25 -19   9    0.85    1.64
  25 -19  15    2.17    1.71
  25 -19  17    4.98    1.84
  25 -19  19   11.23    2.02
  24 -18   4    9.58    1.69
  23 -17  -1    0.32    1.38
  23 -19   7    0.83    1.67
  23 -19  19    6.20    1.67
  23 -19  21    1.04    1.51
  22 -18   2    4.92    1.54
  22 -18  26    4.83    1.77
  21 -13  -9    3.40    0.95
  21 -17  -1    1.40    1.30
  21 -19   9   -0.04    1.22
  21 -19  21   26.53    2.15
  20 -16  32    2.86    2.66
  20 -18  26    6.21    2.00
  19 -13  -9   -0.11    0.92
  19 -15  -5   17.58    1.29
  19 -19   9    1.70    1.15
  19 -19  11   13.55    1.55
  19 -19  13    0.03    1.16
  19 -19  15    8.31    1.49
  19 -19  17   36.15    2.22
  19 -19  19   34.01    2.22
  18 -12 -10   -0.11    0.84
  18 -16  -2    4.99    1.00
  18 -18  24    1.28    1.54
  17 -11 -11    0.33    0.78
  17 -13  37    4.15    3.38
  17 -15  33    0.84    2.52
  17 -19  13   10.82    1.60
  17 -19  15   25.69    1.98
  17 -19  17   -0.73    1.39
  16 -10 -12    5.25    0.82
  16 -12  38   -0.52    3.77
  16 -14  -6    1.53    0.88
  16 -14  34   12.10    2.60
  16 -16  30    0.24    2.20
  16 -18   6    0.00    1.04
  16 -18  22    1.32    1.35
  15 -13  -7    9.89    1.01
  15 -15  -3   20.72    1.38
  15 -15  31   22.82    2.65
  14 -12  -8    2.20    0.80
  14 -16  28    2.34    2.21
  14 -18  12    0.86    0.93
  14 -18  14   -0.08    0.95
  14 -18  16   45.54    2.20
  14 -18  18   -1.32    1.35
  13 -11  37   22.64    3.16
  13 -13  -5   13.49    1.01
  13 -15  -1    2.36    0.96
  13 -15  29    7.98    2.07
  13 -17   7    3.80    0.90
  13 -17  21    4.18    1.39
  12 -14  -2  159.33    2.85
  12 -14  30   -1.75    2.00
  12 -16   4    2.20    0.81
  11 -11  35   52.16    3.54
  11 -13  31   24.50    2.71
  11 -15   3    2.83    0.82
  10 -10  36   12.10    2.95
  10 -12  32    1.90    2.09
  10 -14  28    3.15    2.32
  10 -16  10    8.04    1.28
  10 -16  12   14.94    1.39
  10 -16  14    8.79    1.31
  10 -16  16    1.35    1.18
   9 -11  33    2.70    2.40
   9 -15   9    4.61    1.02
   9 -15  19    1.39    1.45
   8 -12   0  150.93    2.91
   7  -9  33    2.78    2.14
   7 -13  23    7.55    1.71
   6 -12  24   22.50    2.32
   5  -9  29    7.46    1.90
   5 -11  23    0.15    1.31
   4  -8  28    2.54    1.35
   3  -7   1    0.75    0.59
   3  -9   7   14.52    1.04
   2  -6  26    3.77    1.40
   2  -8   8    4.02    0.90
   2  -8  20   23.73    1.81
   1  -5  25    7.99    1.50
   1  -7  15   68.86    1.98
   1  -7  17   76.63    2.27
  28 -16  -2    0.43    1.70
  28 -18   4    1.81    2.34
  27 -19  11    3.74    2.17
  26 -18   2    4.36    1.93
  25 -17  -1    1.31    1.43
  25 -19   7   13.64    1.97
  24 -16  -4    2.58    1.24
  24 -18   2   22.01    1.92
  24 -20  14   -0.74    1.86
  24 -20  16    3.46    1.99
  23 -19   5    5.99    1.76
  23 -19  23    1.09    1.59
  22 -14  -8   10.77    1.20
  22 -16  -4    4.61    1.18
  22 -18  28   -1.36    1.80
  22 -20  12    2.58    1.71
  22 -20  14   25.99    2.35
  22 -20  16   23.04    2.29
  21 -19   5    0.73    1.47
  21 -19  23    7.59    1.79
  20 -14  -8    0.93    1.02
  20 -16  -4    1.76    0.97
  20 -18   2    1.37    1.12
  19 -15  35    0.84    3.28
  19 -19   7    1.97    1.09
  19 -19  21    1.04    1.38
  19 -19  23    3.48    1.51
  18 -14  36   -0.79    2.60
  18 -16  32    5.79    2.31
  18 -18   2    8.50    1.31
  18 -18  26   11.69    2.00
  17 -15  -5    8.38    0.99
  17 -17  29    0.95    1.78
  17 -19   9    0.92    0.96
  17 -19  19   16.56    1.73
  17 -19  21   13.87    1.92
  16 -16  -2    3.46    0.90
  16 -18  24   26.06    2.22
  15  -9 -13    0.01    0.73
  15 -15  33   19.42    3.09
  14 -14  34    4.25    3.02
  14 -16   0    0.25    0.76
  14 -18   8    3.90    0.95
  14 -18  10    0.56    0.87
  14 -18  20   41.18    2.25
  14 -18  22    3.84    1.72
  13 -13  35   50.81    4.08
  13 -15  31   31.25    3.35
  13 -17   5   17.86    1.25
  13 -17  23    8.52    1.71
  12 -14  32   11.86    2.87
  12 -16  26    2.24    1.65
  11 -15   1   18.59    1.35
  11 -15  27    0.72    1.80
  11 -17  11   -0.43    0.87
  11 -17  15   17.44    1.58
  11 -17  17   56.97    2.49
  11 -17  19    1.14    1.61
  10 -16   8    1.62    0.86
   9 -13  29    3.83    1.82
   9 -15   7    0.89    0.86
   9 -15  23   15.43    2.04
   8 -10  34    6.76    2.45
   8 -12  30    0.79    2.07
   8 -14  24    2.57    1.61
   7 -11  -1   18.42    1.24
   7 -13  25    4.42    2.00
   6 -10  30    3.51    1.91
   5 -11  25    0.87    1.61
   4 -10  24   35.52    2.18
   3  -9  23    9.82    1.45
   2  -8  22   11.22    1.55
  -1  -3  19    1.54    0.77
  28 -18   2   31.17    2.96
  27 -17  -1    0.97    1.54
  27 -19   5   -0.33    2.15
  27 -19   7   -0.31    1.77
  26 -16  -4    2.60    1.39
  26 -20  10    3.28    2.24
  26 -20  14    1.30    1.85
  25 -19   5    0.15    1.52
  24 -18   0    0.35    1.28
  24 -20   8    0.21    1.81
  24 -20  20    7.26    1.84
  23 -15  -7   -0.43    1.25
  23 -17  -3    3.69    1.47
  23 -19   3    0.66    1.58
  22 -18   0   15.97    1.58
  22 -20  10    2.33    1.42
  22 -20  18    7.40    1.68
  22 -20  20    8.11    1.70
  21 -15  -7    7.48    1.25
  21 -17  -3    0.11    1.26
  21 -19   3   -1.00    1.36
  21 -19  25    5.26    1.70
  20 -18   0   -0.44    1.23
  20 -20  10    0.34    1.17
  20 -20  12    8.90    1.53
  20 -20  14   58.82    2.67
  20 -20  18    8.45    1.61
  20 -20  20   -0.14    1.36
  19 -17  31   -0.20    1.96
  19 -19  25   28.02    2.31
  18 -14  -8    0.69    0.92
  18 -16  -4    0.14    0.80
  18 -20  12    9.02    1.60
  18 -20  14    2.86    1.27
  18 -20  16   53.58    2.48
  18 -20  18   18.64    2.05
  17 -13  -9   10.31    0.96
  17 -15  35    2.68    2.64
  17 -17  31    3.66    2.45
  17 -19   7    2.21    1.06
  17 -19  23    3.83    1.47
  16 -12 -10    9.55    0.98
  16 -14  36   -0.67    2.68
  16 -16  32    5.63    2.22
  15 -11 -11    0.79    0.71
  15 -13  37    1.85    2.99
  15 -17   1    1.31    0.82
  15 -17  29   28.34    2.92
  15 -19  11    2.37    0.99
  15 -19  13    0.45    1.05
  15 -19  15    6.68    1.32
  15 -19  17   43.73    2.22
  15 -19  19    0.34    1.22
  14 -16  30    0.56    1.97
  14 -18  24    1.72    1.76
  13 -17   3    0.75    0.93
  12 -12  36   30.10    3.24
  12 -16   2    3.23    0.86
  12 -16  28   -1.16    2.32
  12 -18  12    5.95    1.30
  12 -18  14   40.72    2.00
  12 -18  16    6.80    1.39
  12 -18  18  174.70    4.21
  11 -15  29    9.92    2.28
  11 -17   9    2.39    0.91
  11 -17  21   19.02    2.06
  10 -10  -8    3.20    0.79
  10 -12  34    3.33    2.61
  10 -16   6    0.44    0.80
   9 -11  -5    2.18    0.73
   9 -13  -1    7.22    0.97
   9 -13  31    7.77    2.52
   9 -15   5    0.84    0.84
   9 -15  25   10.08    2.25
   8 -14   4    8.43    1.14
   8 -14  26    5.26    2.10
   7 -11  31    4.71    2.10
   6 -12  26    2.23    1.48
   6 -14  14   46.78    2.36
   4  -8  30    0.11    1.72
   4 -10  26    8.05    1.80
   3  -9   5    9.30    0.87
   3  -9  25   11.84    1.77
   2  -8   6    1.90    0.75
   1  -7   9   37.49    1.27
   1  -7  21    3.47    1.20
  27 -19   3    5.55    2.27
  26 -18   0   18.66    2.00
  25 -17  -3   -0.15    1.25
  25 -19   3   -0.84    1.41
  24 -16  -6    1.35    1.41
  24 -20   6    6.12    1.67
  23 -19   1   -1.93    1.44
  23 -21  15    1.84    1.89
  22 -16  -6    7.37    1.38
  22 -20   6    2.89    1.42
  22 -20  24   19.50    2.19
  21 -19  27   10.60    1.98
  20 -16  -6    3.64    1.16
  20 -18  30   -0.64    2.02
  20 -20  22   54.93    2.77
  20 -20  24    0.09    1.80
  19 -15  -7   -0.03    0.81
  19 -17  33    2.22    2.79
  19 -19   3    0.13    0.94
  19 -19  27    4.58    1.75
  18 -16  34    0.78    2.44
  18 -18   0    1.31    0.91
  18 -20   8    0.17    1.04
  18 -20  10    1.54    1.14
  18 -20  20   10.09    1.68
  18 -20  22    0.66    1.65
  17 -13  39    4.47    3.53
  17 -19  25    8.59    1.87
  16 -16  -4    6.54    1.10
  16 -18  28    1.51    1.79
  16 -20  12    4.59    1.41
  16 -20  14   14.47    1.57
  16 -20  16   19.59    1.68
  16 -20  18    2.25    1.49
  15 -15  -5   19.20    1.20
  15 -17  -1   -0.07    0.95
  15 -19  21    1.67    1.36
  15 -19  23    7.49    1.86
  14 -10 -12    0.11    0.71
  14 -14  -6    1.20    0.68
  14 -14  36   38.77    4.04
  14 -16  32    0.37    2.65
  14 -18   4    4.68    0.94
  13 -13  -7    3.62    0.84
  13 -15  33   33.87    3.67
  13 -19  13    0.65    1.25
  13 -19  15   57.62    2.48
  13 -19  17   24.19    2.06
  12 -14  -4   27.50    1.33
  12 -18   8    3.37    1.09
  12 -18  10    3.86    0.99
  12 -18  20   14.55    1.76
  12 -18  22   13.32    2.16
  11 -13  -5    0.53    0.84
  11 -17   7    0.17    0.79
  10 -16   4    3.18    1.06
  10 -16  26    0.87    2.21
   9 -11  35   16.63    2.90
   9 -15   3   15.33    1.37
   9 -15  27   11.46    2.50
   8 -12  32    2.33    2.28
   8 -16  12    1.99    1.44
   8 -16  14   -0.48    1.15
   8 -16  16    9.46    1.58
   8 -16  18   10.02    1.95
   7 -15  11    3.95    1.19
   7 -15  15    1.21    1.25
   7 -15  17   -0.42    1.29
   6 -10  32    0.93    1.88
   6 -12  28   -0.18    1.80
   6 -14  10    5.24    1.11
   6 -14  12   13.60    1.42
   6 -14  18    8.82    1.59
   5  -9  31    0.20    1.41
   5 -11  27    8.71    1.65
   4 -12  12    2.87    1.03
   3 -11  13    1.54    1.15
   2  -8  24   18.98    1.81
   1  -5  27   16.01    1.74
   0  -6  14   13.11    0.86
   0  -6  16   -0.37    0.58
   0  -6  18  128.64    2.61
  -1  -3  21    4.41    0.91
  26 -18  -2    3.98    1.81
  26 -20   6    2.62    1.75
  25 -19   1    1.01    1.43
  25 -21  13    0.18    1.81
  25 -21  15    6.87    1.93
  24 -18  -2   23.46    1.91
  24 -20   4    5.64    1.62
  23 -17  -5    0.09    1.31
  23 -21  13    1.80    1.57
  23 -21  17    0.94    1.56
  23 -21  19    1.31    1.59
  23 -21  21   -0.48    1.83
  22 -18  -2    7.81    1.35
  22 -20   4   32.57    2.12
  21 -17  -5    9.84    1.46
  21 -19   1    0.74    1.15
  21 -21  11    1.68    1.45
  21 -21  13    3.15    1.46
  21 -21  15   -0.38    1.37
  21 -21  17   18.50    1.97
  21 -21  19   34.40    2.43
  21 -21  21   -0.66    1.73
  20 -18  -2    0.73    1.03
  20 -20   4    2.71    1.46
  20 -20  26   14.81    2.30
  19 -19   1    1.34    1.00
  19 -21  11    1.62    1.43
  19 -21  13   14.38    1.66
  19 -21  15   10.53    1.60
  19 -21  17   11.89    1.70
  18 -16  -6   -0.08    0.97
  18 -20  24   41.12    2.57
  17 -15  -7    1.90    0.80
  17 -15  37    5.05    3.58
  17 -17  -3    4.04    0.94
  17 -17  33    6.28    2.35
  16 -14  -8   19.22    1.16
  16 -16  34   -0.02    2.33
  16 -18  30    1.37    2.30
  16 -20   8   -0.28    1.10
  16 -20  10    0.09    0.93
  16 -20  20   26.71    2.04
  16 -20  22   30.89    2.39
  15 -19   5   12.62    1.22
  15 -19  25    3.03    1.61
  14 -18  28    0.52    2.25
  13 -13  37    2.75    2.66
  13 -17  29   23.63    2.72
  13 -19   9    4.58    1.00
  13 -19  11    2.29    0.97
  13 -19  19    9.50    1.60
  13 -19  21    3.61    1.81
  12 -12  -8    1.02    0.77
  12 -18   6    0.85    0.81
  11 -13  35   21.61    2.87
  11 -15  31   -1.19    1.99
  11 -17   5    6.49    1.00
  11 -17  25    2.27    1.76
  10 -12  36   13.54    3.06
  10 -14  32    0.80    2.11
   9 -17  11   35.57    2.09
   9 -17  13    0.38    1.14
   9 -17  15    5.26    1.44
   9 -17  17    1.91    1.43
   9 -17  19   52.46    2.99
   8 -10  -6    2.16    0.72
   8 -14  28    1.35    1.69
   7 -11  33   12.79    2.42
   7 -13  29   11.53    2.28
   7 -15   9   19.16    1.51
   6 -14  22    5.33    1.54
   4 -10   2  105.50    2.19
   4 -10  28    1.18    1.68
   4 -12  10    1.04    0.88
   4 -12  20  100.94    3.25
   4 -12  22   36.90    2.41
   3  -9   3   -0.32    0.66
   3  -9  27    3.90    1.60
   3 -11  19   -0.35    1.09
   1  -7   7   10.48    0.77
   1  -7  23    0.51    1.25
   0  -6  10    9.25    0.72
   0  -6  20   -0.08    0.94
  27 -19   1    0.37    1.76
  26 -20   4    9.48    1.92
  25 -19  -1    0.31    1.67
  25 -21   7    0.70    2.00
  25 -21   9    3.13    1.82
  24 -20   2   14.07    1.98
  23 -19  -1   -0.86    1.44
  23 -21   7    3.88    1.66
  21 -19  -1    1.16    1.33
  21 -21  23    0.91    1.56
  20 -20   2   21.16    1.85
  19 -17  -5    0.74    1.11
  19 -21   9   12.16    1.52
  19 -21  21   24.18    2.10
  19 -21  23    5.20    1.94
  18 -18  -2    8.10    1.11
  18 -18  32    1.48    2.25
  18 -20  26    0.61    1.60
  17 -19   1    0.66    1.12
  17 -19  29    7.37    2.08
  17 -21  13    0.37    1.09
  17 -21  15   16.93    1.71
  17 -21  17   23.18    1.99
  17 -21  19   15.31    1.78
  16 -20   6    4.53    1.10
  15 -17  33   10.82    3.01
  14 -12 -10    0.83    0.61
  14 -16  -4    5.42    1.05
  14 -16  34   13.91    3.38
  14 -20  10    0.54    1.19
  14 -20  12    0.34    0.96
  14 -20  14    9.16    1.33
  14 -20  16    0.63    1.14
  14 -20  18   99.01    3.17
  14 -20  20    1.25    1.66
  13 -15  -5    9.16    1.08
  13 -15  35    9.22    3.24
  13 -17  31   23.65    3.34
  13 -19   7    4.49    0.97
  13 -19  23    5.49    1.70
  12 -14  36    3.28    3.08
  12 -16  32    0.80    2.65
  12 -18   4    3.95    1.06
  12 -18  26   -1.24    2.09
  11 -17   3   10.23    1.08
  11 -17  27   22.53    2.64
  10 -16   2   22.12    1.37
  10 -16  28    1.84    1.86
  10 -18  14   42.40    2.19
  10 -18  16   78.11    2.97
  10 -18  18    0.57    1.41
  10 -18  20   32.52    2.78
   9 -13  33   35.40    2.95
   9 -15   1    2.27    0.90
   9 -15  29   12.88    2.28
   9 -17   9    8.09    1.21
   8 -12  34    5.72    2.51
   8 -14  30    0.58    2.27
   7 -15   7    3.59    1.06
   7 -15  23    1.50    1.51
   6 -12  30   -0.30    1.89
   5 -11  29    1.87    1.52
   5 -13  23    3.79    1.51
   3  -7  -1    0.27    0.50
   3 -11  21    3.74    1.27
   2  -8  26   23.20    1.92
   2 -10  12   -0.01    0.74
   2 -10  18    1.59    1.06
   2 -10  20  328.15    5.13
   0  -4  26   -1.27    1.17
  29 -19   1   21.15    2.67
  28 -20   4    4.67    2.15
  27 -19  -1   -0.21    2.11
  27 -21   7    0.53    2.01
  26 -20   2   25.51    2.35
  25 -21   5    4.14    1.69
  24 -18  -4   11.09    1.59
  24 -22  14    2.68    1.74
  24 -22  16    1.44    1.69
  23 -21   5    4.57    1.58
  22 -16  -8    1.54    1.15
  22 -18  -4    5.45    1.25
  22 -22  12    8.07    1.72
  22 -22  16   16.50    2.04
  22 -22  18    4.41    1.67
  22 -22  20   18.29    2.10
  21 -21   5    0.17    1.36
  21 -21  25    3.96    1.74
  20 -16  -8    0.97    1.08
  20 -18  -4   26.94    1.82
  20 -22  10    0.67    1.49
  20 -22  12   20.58    1.89
  20 -22  14    3.71    1.53
  20 -22  16   50.23    2.68
  20 -22  18    0.14    1.41
  20 -22  20    7.88    1.93
  19 -15  -9    1.23    1.01
  19 -19  -1    0.48    1.01
  19 -19  31    0.36    2.23
  19 -21  25    2.54    1.62
  18 -14 -10   11.50    1.04
  18 -20   2    1.62    1.18
  17 -13 -11    1.13    0.84
  17 -17  -5    4.10    1.06
  17 -17  35    1.11    2.71
  17 -19  31    1.75    2.54
  17 -21   7    1.02    1.25
  17 -21   9    0.64    1.08
  17 -21  21    0.68    1.38
  17 -21  23    1.74    1.52
  16 -18  32    2.84    2.34
  15 -15  -7   20.10    1.18
  15 -15  37    3.89    3.17
  15 -19  29   10.21    2.57
  15 -21  13    6.33    1.29
  15 -21  15   22.70    1.78
  15 -21  17    0.24    1.25
  15 -21  19   15.13    1.98
  14 -14  -8    1.49    0.83
  14 -14  38   -0.74    2.97
  14 -18  30    1.51    2.24
  14 -20   8    5.26    1.12
  14 -20  22    8.25    1.69
  13 -17  -1   26.32    1.42
  13 -19   5    1.75    0.87
  12 -14  -6    3.81    0.79
  12 -16  -2    3.43    0.85
  12 -18  28    2.91    2.55
  11 -15  -3    2.99    0.83
  11 -15  33   25.95    2.98
  11 -17  29    1.04    2.48
  11 -19  11   22.88    1.59
  11 -19  15   24.10    1.81
  11 -19  17    9.74    1.67
  11 -19  19   65.08    2.91
  11 -19  21    0.54    1.97
  10 -14  34    8.75    2.88
  10 -16  30    2.78    2.46
  10 -18   8   -1.15    0.84
   9 -17   7   -1.25    0.88
   8 -14   0   -0.40    0.85
   8 -16  24   12.84    2.00
   7 -13  31    7.72    2.27
   7 -15   5    8.52    1.15
   7 -15  25   22.82    2.28
   6 -12   0    0.14    0.70
   5  -9  -3   20.68    0.96
   5 -13  25    4.95    1.57
   4 -10  30    2.98    1.80
   4 -12  24    1.29    1.30
   3  -9  29   10.49    1.84
   3 -11  23    5.35    1.35
   2 -10  10    0.67    0.70
   1  -7  25   26.80    1.86
   1  -9  17  178.20    3.34
   0  -6   8   -0.02    0.47
   0  -6  22   10.69    1.30
  28 -20   2    0.21    2.05
  26 -20   0    0.08    1.91
  26 -22   8    0.69    2.45
  25 -19  -3    0.62    1.62
  24 -20   0   62.02    2.69
  24 -22   8    1.09    1.73
  23 -19  -3    0.19    1.21
  23 -21   3    3.34    1.49
  22 -20   0    0.00    1.18
  22 -22   8    1.25    1.47
  22 -22  22   11.72    2.09
  21 -17  -7    1.04    1.20
  21 -19  -3   -0.06    1.32
  21 -21   3    0.63    1.25
  20 -20   0    8.90    1.36
  20 -22  22    1.65    1.64
  20 -22  24   24.55    2.55
  19 -21   3    1.25    1.35
  19 -21  27   16.21    2.22
  18 -18  -4    4.49    1.00
  18 -20  30    2.01    2.42
  18 -22  10    1.06    1.16
  18 -22  12    1.02    1.21
  18 -22  14   45.03    2.36
  18 -22  16    8.27    1.57
  18 -22  18    9.59    1.65
  18 -22  20    4.07    1.53
  18 -22  22   27.20    2.45
  17 -15  -9    6.15    1.02
  17 -19  -1    0.36    0.88
  17 -21  25    4.35    1.70
  16 -18  34    5.77    3.24
  16 -20  28   -0.17    1.88
  15 -17  35    3.39    3.34
  15 -19   1    7.16    1.06
  15 -21   9   -0.90    0.97
  15 -21  11    2.20    1.13
  15 -21  21   -0.79    1.47
  15 -21  23   -0.29    1.76
  14 -16  36    1.09    3.38
  14 -18  32    6.55    2.95
  14 -20   6    0.06    0.84
  14 -20  24    5.89    1.77
  13 -15  37    7.62    3.56
  13 -17  33    9.61    3.22
  13 -19   3   26.25    1.59
  13 -19  27   21.72    2.62
  12 -16  34    6.38    3.09
  12 -18   2    1.51    0.83
  12 -20  10   -0.05    1.12
  12 -20  12   14.93    1.49
  12 -20  14   18.54    1.69
  12 -20  16  151.87    3.80
  12 -20  18    0.97    1.33
  12 -20  20  114.60    3.71
  11 -17   1    1.67    0.85
  11 -19   9    0.69    0.91
  10 -14  -4    0.16    0.75
  10 -16   0    0.25    0.81
  10 -18   6    1.20    0.88
   9 -13  35    5.54    2.30
   9 -15  31   15.48    2.49
   9 -17   5    3.26    1.00
   8 -14  32    1.83    2.40
   8 -16   4    3.66    1.10
   8 -16  26    7.72    1.92
   7 -13  -1    1.41    0.82
   7 -15  27    7.93    2.21
   6 -12  32    1.45    2.06
   6 -16  16   -0.48    1.49
   5 -11  31    0.90    1.87
   5 -15  15    1.25    1.44
   4 -12  26    8.78    1.83
   3 -11  25   12.56    1.81
   1  -7   5   22.67    0.95
   1  -9  19   30.03    1.64
   1  -9  21    3.40    1.26
  -1  -5  13   15.29    0.78
  -1  -5  15   39.30    1.21
  -1  -5  17   49.13    1.44
  28 -20   0   71.84    3.73
  27 -21   3    2.21    1.95
  26 -22   6    2.45    1.94
  25 -21   1    8.92    2.03
  24 -20  -2   13.07    1.89
  24 -22   6    0.15    1.57
  23 -21   1    0.72    1.61
  23 -23  15    0.88    1.64
  23 -23  17    0.82    1.69
  22 -18  -6   16.78    1.66
  22 -20  -2   30.21    2.09
  22 -22   4    0.16    1.64
  21 -21   1   10.67    1.70
  21 -23  11   -0.18    1.37
  21 -23  13    1.01    1.47
  21 -23  15    3.85    1.62
  21 -23  19    6.94    1.76
  21 -23  21    5.27    2.03
  20 -18  -6    0.09    1.23
  20 -22   6   15.59    1.74
  19 -19  -3    1.27    1.02
  19 -23  13    2.36    1.60
  19 -23  15    0.13    1.60
  19 -23  17   12.45    2.01
  18 -20   0   -0.47    1.00
  18 -22   8    1.18    1.15
  18 -22  24   -0.48    1.51
  17 -19  33    1.49    2.44
  17 -21   3    0.67    1.18
  16 -14 -10    4.34    0.81
  16 -16  38    0.84    3.38
  16 -18  -4    7.98    1.20
  16 -20   2    2.74    0.94
  16 -20  30   -1.32    2.42
  16 -22  10    0.24    1.32
  16 -22  12    5.24    1.25
  16 -22  14    0.49    1.19
  16 -22  16   15.81    1.73
  16 -22  18   21.26    1.94
  16 -22  20    3.74    1.51
  15 -13 -11   14.27    1.09
  15 -17  -5   15.96    1.29
  15 -19  31   16.06    2.67
  15 -21   7    0.90    1.01
  15 -21  25   19.73    2.52
  14 -16  -6    3.40    0.93
  14 -18  -2    3.81    1.08
  14 -20   4    9.04    1.12
  13 -17  -3    1.39    0.80
  13 -19  29    7.22    2.33
  13 -21  11    1.17    1.26
  13 -21  13   25.73    1.79
  13 -21  15   15.38    1.59
  13 -21  17   29.13    2.02
  13 -21  19    7.01    1.52
  12 -18  30    3.88    2.45
  12 -20   8    1.01    0.88
  12 -20  22   28.13    2.40
  11 -17  31   14.93    2.70
  10 -10 -10    4.99    0.82
  10 -14  36    3.37    2.84
  10 -16  32    2.62    2.69
  10 -18   4    6.36    1.23
  10 -18  26   20.51    2.60
   9 -17   3    6.49    1.30
   8 -16  28   -0.44    1.69
   8 -18  12    1.93    1.21
   8 -18  14   -0.14    1.22
   8 -18  16   32.60    2.26
   8 -18  18   -0.29    1.43
   8 -18  20   63.65    3.30
   7 -13  33    2.22    2.27
   7 -15   3    6.87    1.09
   7 -17  11    7.76    1.37
   7 -17  13   20.12    1.77
   7 -17  15    0.77    1.27
   7 -17  17    6.59    1.54
   7 -17  19    1.97    1.51
   6 -14  28    0.69    1.55
   6 -16  10    1.59    1.04
   6 -16  12   24.86    1.76
   4 -10   0    0.99    0.59
   4 -14  16   36.66    2.08
   4 -14  20   -1.21    1.53
   3  -9   1    0.01    0.51
   2  -8   2   14.29    0.89
   2 -10  24    2.86    1.26
   1  -7  27   19.01    1.74
   1  -9   9   58.04    1.62
   0  -6  24   -0.15    1.02
  -1  -5  19   11.21    0.96
  26 -20  -2   22.98    2.40
  26 -22   4    4.99    2.02
  25 -23   9    0.19    1.95
  24 -22   4   16.23    2.00
  23 -19  -5    6.74    1.57
  23 -23   7   -0.62    1.86
  23 -23   9    1.46    1.67
  21 -19  -5    0.19    1.29
  21 -23   7    1.03    1.65
  20 -20  -2   22.06    1.65
  20 -22   4   21.32    1.86
  19 -21   1   -0.36    1.10
  19 -23   9    5.82    1.40
  19 -23  11   18.17    1.81
  19 -23  19   20.40    2.03
  19 -23  21    0.89    1.54
  19 -23  23   -0.22    1.86
  18 -18  -6    4.23    1.14
  18 -22  26    6.98    1.89
  17 -17  -7    4.70    1.10
  17 -19  -3    0.05    0.85
  17 -21  29    2.13    2.00
  17 -23  13   15.79    1.84
  17 -23  15    9.65    1.58
  17 -23  17    1.85    1.39
  17 -23  19    5.63    1.81
  16 -16  -8    0.60    0.93
  16 -18  36    1.44    3.55
  16 -20   0    8.32    1.17
  16 -22   8    1.06    1.00
  16 -22  22    0.72    1.47
  16 -22  24   16.26    2.06
  15 -15  -9   33.60    1.52
  15 -17  37    0.74    3.96
  15 -19  -1    8.35    1.08
  15 -21   5    0.55    0.96
  14 -16  38    3.37    3.77
  14 -18  34    3.03    3.30
  14 -20  28    7.26    2.18
  14 -22  12    3.44    1.35
  14 -22  14    0.32    1.10
  14 -22  16   45.07    2.33
  14 -22  18   -0.57    1.31
  13 -15  -7    5.03    0.82
  13 -17  35    6.71    3.35
  13 -19  31   16.67    3.32
  13 -21   9    1.44    0.95
  13 -21  21    4.71    1.62
  13 -21  23    4.08    1.74
  12 -12 -10   10.33    0.88
  12 -16  36    1.76    3.15
  12 -18  32    2.96    2.85
  12 -20   6    9.51    1.16
  12 -20  26   -0.53    2.31
  11 -15  -5    0.62    0.75
  11 -19   5    0.91    0.87
  11 -19  27   -0.73    2.06
  10 -12  -8    1.50    0.70
  10 -20  14   27.17    2.12
  10 -20  16   53.55    2.71
  10 -20  18  162.50    4.64
   9 -15  33    2.04    2.19
   9 -17  29   15.55    2.77
   9 -19  11    1.28    1.13
   9 -19  13   29.69    2.04
   9 -19  15    8.59    1.63
   9 -19  17   64.59    3.00
   9 -19  19   15.48    2.03
   9 -19  21   42.88    3.14
   8 -10  -8    0.67    0.70
   8 -14  34    2.72    2.53
   8 -18  10    0.12    1.09
   7 -15  29    0.17    1.65
   7 -17  23   14.23    2.00
   6 -12  -2    2.55    0.73
   6 -14   2    8.89    1.05
   6 -16   8    4.31    1.08
   6 -16  22   35.26    2.44
   5 -11  33    2.11    2.03
   5 -13  29    0.93    1.94
   5 -15  23   -0.01    1.79
   4 -12  28    1.63    1.49
   4 -14  10    0.64    0.93
   4 -14  22    8.06    1.60
   3 -11  27    9.86    1.63
   3 -13  19   12.17    1.54
   3 -13  21   12.77    1.85
   2 -10   6    0.77    0.65
   2 -10  26    1.56    1.49
   1  -9  23    7.43    1.48
   0  -8  14    0.22    0.57
   0  -8  18    0.00    0.74
  -1  -5  21    2.80    0.85
  26 -22   2    8.01    2.38
  25 -21  -1    9.43    1.99
  25 -23   5    4.01    2.20
  25 -23   7    0.76    1.87
  24 -20  -4    5.94    1.67
  24 -22   2   51.31    2.75
  23 -21  -1   -0.80    1.36
  23 -23   5    5.12    1.96
  22 -20  -4   38.36    2.19
  22 -22   2   16.51    1.81
  22 -24  12    3.27    1.62
  22 -24  14    3.51    1.78
  22 -24  16    7.93    1.88
  22 -24  18   12.10    2.15
  21 -21  -1   10.52    1.46
  21 -23   5    0.61    1.61
  20 -22   2    2.09    1.25
  20 -24  12    1.42    1.68
  20 -24  16    0.58    1.49
  20 -24  18    3.96    1.63
  20 -24  20    4.34    1.96
  19 -21  -1    0.65    1.30
  19 -23  25    6.93    1.88
  18 -20  -2    1.05    1.02
  18 -22   4   11.07    1.40
  17 -21   1   -0.76    0.97
  17 -21  31   -0.56    2.78
  17 -23   9   18.95    1.66
  17 -23  11    0.48    1.15
  17 -23  21    4.08    1.57
  17 -23  23    0.29    1.84
  16 -20  32    1.77    2.46
  16 -22   6    5.48    1.20
  15 -21  29    5.24    2.55
  15 -23  15    8.89    1.71
  15 -23  17   16.84    1.99
  14 -18  -4    6.92    1.15
  14 -20  30    1.73    2.36
  14 -22  10    0.66    0.99
  14 -22  20   27.77    2.18
  14 -22  22    6.51    1.71
  13 -21   7    4.31    1.08
  12 -14  -8   -0.44    0.63
  12 -20   4    8.91    1.12
  11 -15  37   -0.44    2.80
  11 -17  33    8.94    2.63
  11 -19   3   -0.30    0.81
  11 -19  29   12.16    2.93
  11 -21  13   -0.03    1.09
  11 -21  15   34.48    2.18
  11 -21  17   62.95    2.88
  11 -21  19    1.36    1.88
  10 -14  -6    5.00    1.01
  10 -16  34    0.33    2.76
  10 -18   2    9.26    1.14
  10 -18  30    1.36    2.51
  10 -20  12   31.27    1.91
  10 -20  20   71.48    3.39
   8 -16  30    1.38    1.97
   8 -18   8    2.36    1.20
   7 -15  31    5.60    2.44
   7 -17   7   43.24    2.01
   7 -17  25    0.17    1.62
   6 -12  34   -1.38    2.04
   6 -14  30    2.88    1.74
   5 -15   7   -0.22    0.89
   5 -15  25    2.66    1.91
   4 -14   8    3.25    0.95
   4 -14  24    8.68    1.91
   3 -13  23    8.24    1.76
   2 -12  12    3.81    0.92
   2 -12  20    2.26    1.41
   1  -9   7    1.08    0.59
   1  -9  25    8.98    1.54
   0  -6  26    9.78    1.38
   0  -8  10    0.25    0.60
  27 -21  -1   -0.45    1.83
  24 -22   0   -0.98    1.74
  24 -24   8   -0.45    1.71
  24 -24  10    2.30    2.00
  23 -23   3   17.87    2.19
  22 -22   0   79.26    3.04
  22 -24   8    3.52    1.64
  21 -23   3   21.07    2.10
  20 -18  -8    1.61    1.19
  20 -20  -4    3.32    1.19
  20 -24  10    9.07    1.65
  20 -24  22    4.21    1.75
  19 -17  -9   -0.07    1.03
  19 -23   5    0.47    1.23
  18 -16 -10    7.39    1.15
  18 -22   2    2.59    1.16
  18 -24  12    7.08    1.47
  18 -24  14    3.08    1.41
  18 -24  18    2.76    1.57
  18 -24  20    0.39    1.43
  17 -15 -11   13.99    1.23
  17 -19  -5    3.04    1.12
  17 -23  25    3.12    1.72
  16 -20  -2    3.25    0.98
  16 -22  28   -0.11    1.94
  15 -19  -3    0.53    0.85
  15 -19  35    0.27    3.48
  15 -21   1    0.09    1.08
  15 -23  11   11.28    1.40
  15 -23  13    2.51    1.15
  15 -23  19    1.50    1.44
  15 -23  21    1.47    1.51
  14 -18  36    4.44    3.67
  14 -20   0   -0.36    0.81
  14 -20  32    1.87    2.87
  14 -22   6    8.70    1.41
  14 -22   8   -0.13    0.93
  14 -22  24    0.58    1.66
  13 -17  -5   24.73    1.36
  13 -17  37    8.91    3.94
  13 -19  -1    4.30    0.95
  13 -19  33   21.45    3.59
  13 -21   5    5.56    1.05
  13 -21  27    2.45    2.07
  12 -18  -2    2.95    0.87
  12 -18  34    0.11    3.01
  12 -20  28    0.77    2.17
  12 -22  12    6.13    1.44
  12 -22  14   47.71    2.35
  12 -22  16   18.45    1.79
  12 -22  18  153.25    4.16
  12 -22  20    5.67    2.05
  11 -17  -3   11.87    1.26
  11 -17  35    0.76    2.94
  11 -21   9   -0.16    0.91
  11 -21  11   13.47    1.42
  11 -21  21   20.41    2.38
  10 -20   8   -0.84    0.91
   9 -11  -9    0.67    0.78
   9 -15  35    7.22    2.58
   9 -17  31   -0.69    2.09
   9 -19   7    7.92    1.26
   9 -19  25   -0.58    1.93
   8 -16  32    3.47    2.55
   8 -18  26    0.44    1.94
   7 -17  27    8.21    2.44
   6 -14   0   46.10    1.79
   6 -14  32    3.46    2.22
   6 -16  26   -0.97    1.53
   5 -13   1    1.40    0.71
   5 -13  31   11.19    2.17
   5 -15  27    4.01    1.94
   4  -8  -4  102.80    1.66
   4 -12  30    0.06    1.43
   4 -14  26   -1.20    1.73
   3  -7  -3    2.91    0.49
   3 -11  29    0.97    1.73
   3 -13  25    0.03    1.55
   2 -10   4    7.57    0.80
   2 -10  28    7.96    1.71
   2 -12  10    0.03    0.74
   2 -12  22   55.41    2.46
  -1  -5  23   24.22    1.35
  26 -22   0   55.74    2.99
  25 -21  -3    4.31    1.93
  25 -23   3   17.28    2.29
  24 -24   6   -0.17    1.67
  23 -21  -3    6.10    1.43
  23 -25  13    8.72    2.10
  22 -24   6    5.67    1.68
  21 -19  -7   17.07    1.65
  21 -21  -3    0.29    1.26
  21 -25  11    1.12    1.79
  21 -25  13    2.79    1.58
  21 -25  17    5.63    1.78
  20 -22   0    0.05    1.14
  20 -24   6    4.40    1.69
  19 -21  -3    0.45    1.24
  19 -23   3    3.31    1.26
  19 -25  17   12.92    2.11
  18 -18  -8   -0.30    1.06
  18 -22   0    6.39    1.43
  18 -24   8    2.75    1.29
  18 -24  10   -0.81    1.17
  18 -24  22   -0.59    1.50
  18 -24  24    7.68    2.16
  17 -17  -9   12.62    1.23
  16 -22   2    1.06    0.98
  16 -22  30    1.18    2.64
  16 -24  12    2.03    1.23
  16 -24  14    7.80    1.50
  16 -24  16   11.39    1.66
  16 -24  18    1.84    1.44
  16 -24  20    3.58    1.55
  15 -21  31   12.40    2.65
  15 -23   7    6.47    1.41
  15 -23   9   -0.17    0.99
  15 -23  23    2.86    1.67
  14 -16  -8    0.34    0.71
  13 -11 -13    3.25    0.74
  13 -13 -11   -0.08    0.73
  13 -21   3    6.92    1.09
  13 -21  29    6.76    2.42
  13 -23  13    8.35    1.61
  13 -23  15   26.27    1.95
  13 -23  17   19.02    1.83
  13 -23  19    0.74    1.67
  12 -20   2   -0.39    0.85
  12 -20  30   10.51    2.78
  12 -22  10    6.67    1.18
  12 -22  22   21.05    2.30
  11 -15  -7    0.54    0.88
  11 -19   1    0.73    0.88
  11 -19  31    0.67    2.32
  11 -21   7    1.14    0.92
  10 -16  -4    4.41    0.95
  10 -16  36    0.05    2.87
  10 -18  32    9.03    2.53
  10 -20   6   10.36    1.23
  10 -20  26    1.42    2.11
   9 -17  33    9.34    2.88
   9 -19   5    1.33    1.00
   9 -19  27   32.78    2.95
   8 -18  28    1.70    2.39
   8 -20  16   -1.26    1.65
   8 -20  18    0.47    1.87
   7 -15  -1   -0.53    0.99
   7 -15  33   17.75    2.79
   7 -19  13    2.07    1.29
   7 -19  15    9.15    1.59
   7 -19  17    0.48    1.38
   6 -16   4    9.98    1.16
   6 -16  28    1.83    1.71
   6 -18  12    2.91    1.20
   6 -18  14    1.25    1.23
   6 -18  16    0.74    1.30
   6 -18  18   -0.97    1.36
   5 -17  13    3.13    1.24
   5 -17  15    4.12    1.30
   4 -10  -2  110.92    2.00
   3  -9  -1   -0.10    0.46
   2 -12  24   17.72    1.91
   1  -9   5    8.40    0.86
   1  -9  27   50.13    2.42
   1 -11  11   14.62    1.05
   1 -11  21   -1.51    1.20
   0  -8   8   13.84    0.87
  -1  -7  17   83.99    1.94
  25 -23   1   -0.83    1.69
  24 -22  -2   51.71    2.72
  24 -24   4    0.72    1.74
  23 -23   1   14.04    1.85
  23 -25   9    3.07    1.91
  22 -20  -6    1.01    1.18
  22 -22  -2   15.73    1.71
  22 -24   4    5.46    1.63
  21 -23   1   -0.41    1.33
  20 -20  -6   25.41    1.84
  20 -24   4    7.46    1.71
  19 -19  -7    2.30    0.97
  19 -23   1    0.94    1.40
  19 -25  11    3.94    1.46
  19 -25  13   -0.13    1.37
  19 -25  19    5.33    1.67
  19 -25  21    5.05    1.73
  18 -24  26    3.40    1.99
  17 -23   3    0.01    1.02
  17 -23  29    1.95    2.30
  17 -25  15    0.43    1.57
  16 -20  -4    1.13    1.07
  16 -24   8    0.84    1.33
  16 -24  10    0.30    1.14
  16 -24  22    5.95    1.75
  16 -24  24   -0.98    1.91
  15 -21  -1    0.50    1.15
  15 -21  33    5.14    3.35
  15 -23   5    1.81    1.27
  14 -18  -6   11.01    1.19
  14 -20  -2    2.54    0.92
  14 -20  34    7.97    3.17
  14 -22   4   -0.43    0.89
  14 -22  28    0.43    2.01
  14 -24  14    7.50    1.66
  14 -24  16    1.49    1.60
  14 -24  18   30.49    2.40
  13 -19  -3   25.36    1.46
  13 -19  35    0.30    2.96
  13 -21  31   12.53    3.26
  13 -23   9    8.35    1.46
  13 -23  11    8.46    1.30
  13 -23  21    0.42    1.58
  13 -23  23    1.36    2.06
  12 -18  -4    4.29    1.10
  12 -18  36   -0.08    3.54
  12 -20  32    9.32    3.20
  12 -22  26   -0.74    2.43
  11 -19  33    2.96    2.95
  11 -21   5    7.25    1.13
  11 -21  27   17.25    2.68
  10 -20   4    5.00    1.05
  10 -20  28   -0.88    2.08
   9 -19   3    2.26    1.01
   9 -19  29    4.06    2.59
   9 -21  11   52.51    2.55
   9 -21  13   16.37    1.80
   9 -21  15    1.99    1.54
   9 -21  17    1.80    1.56
   9 -21  19   69.18    3.31
   9 -21  21    4.38    2.34
   8 -16  34   -0.76    2.59
   8 -18  30   -0.33    2.34
   8 -20  12    0.86    1.25
   8 -20  20   -1.86    1.53
   7 -17   3    2.02    0.99
   7 -17  29    7.61    2.10
   7 -19   9   34.71    2.13
   7 -19  23    0.64    2.09
   6 -16  30    3.81    2.34
   6 -18  22   44.43    2.73
   5 -13  -1    0.55    0.79
   5 -13  33    9.36    2.28
   5 -17  21    3.50    1.54
   5 -17  23    6.56    2.03
   4 -12  32    5.12    2.05
   4 -14  28   -0.87    1.52
   4 -16  20    6.29    1.53
   4 -16  22    2.46    1.78
   3 -11   1    2.40    0.63
   3 -11  31    0.88    1.78
   3 -13  27    2.34    1.47
   3 -15  19   -1.18    1.16
   2 -10  30    6.11    1.78
   2 -12  26   20.24    2.08
   1 -11   9   11.24    0.94
   0 -10  16   -0.93    0.82
   0 -10  18  406.71    4.84
  -1  -5  25    9.68    1.22
  -1  -7  19   44.22    1.61
  24 -24   2    3.61    2.19
  23 -21  -5    2.46    1.32
  23 -23  -1   14.07    2.04
  21 -21  -5    1.85    1.42
  21 -23  -1    0.94    1.56
  21 -25   7    4.49    1.60
  20 -26  14    1.17    1.82
  20 -26  16    6.58    2.04
  20 -26  18   -2.02    1.87
  19 -25   9   20.02    1.92
  18 -20  -6   11.74    1.48
  18 -22  -2    3.88    1.35
  18 -24   4   -0.69    1.15
  17 -19  -7    3.49    1.14
  17 -21  -3    0.63    1.00
  17 -23   1    5.49    1.43
  17 -25   9    4.33    1.53
  17 -25  11   17.21    1.74
  17 -25  13    2.66    1.34
  17 -25  19    4.74    1.56
  17 -25  21   -1.14    1.54
  17 -25  23    1.07    1.93
  16 -22   0   -0.04    1.00
  16 -24   6    1.26    1.14
  15 -13 -13    5.66    0.90
  15 -23  29    3.72    2.64
  14 -22  30    3.25    2.37
  14 -24  10    1.25    1.14
  14 -24  12    1.30    1.20
  14 -24  22   -1.10    1.55
  13 -17  -7    5.33    0.89
  13 -23   7    2.08    1.06
  12 -12 -12    3.97    0.79
  12 -22   6    1.03    0.94
  11 -17  -5    1.80    0.86
  11 -17  37   -1.05    2.82
  11 -21   3   -0.41    1.08
  11 -21  29   -1.14    2.70
  11 -23  15   21.81    2.18
  11 -23  17    3.78    1.78
  11 -23  19   33.44    2.75
  10 -14  -8   -0.22    0.88
  10 -18  34   -0.11    2.34
  10 -20  30    6.50    2.81
  10 -22  10    6.94    1.52
  10 -22  12    3.38    1.23
  10 -22  18    1.10    1.66
  10 -22  22  101.71    4.43
   9 -17  35    0.28    2.75
   9 -21   9    1.19    1.12
   8 -18   2    5.87    1.19
   8 -20   8    0.33    1.15
   8 -20  24   20.56    2.47
   7 -13  -5    5.44    0.83
   7 -17  31    0.73    2.37
   7 -19  25   40.68    2.99
   6 -14  -2   11.59    1.02
   6 -14  34   -0.33    1.93
   6 -16   2   23.59    1.43
   6 -18   8    9.45    1.29
   6 -18  24   18.87    2.21
   5 -17   7   96.13    2.76
   5 -17  25    0.94    1.93
   4 -16   8    2.72    1.17
   4 -16  24   27.30    2.47
   3 -15  21    3.17    1.40
   3 -15  23    6.25    1.81
   2 -10   2    6.51    0.71
   2 -14  18    0.30    1.09
   2 -14  20   80.39    2.97
   1 -11  25    7.86    1.63
   0  -8  26    0.87    1.21
   0 -10  12   -0.23    0.56
   0 -10  20   -1.14    0.84
  -1  -7  21    3.71    0.97
  -2  -4  18   49.70    1.29
  25 -23  -1   -1.55    1.66
  24 -22  -4   14.41    2.03
  23 -25   5    6.37    1.90
  22 -22  -4   -2.29    1.44
  22 -26   8    2.50    2.04
  21 -25   5   23.09    2.07
  20 -24   2    1.56    1.32
  20 -26  12   10.44    1.79
  19 -21  -5    0.72    1.03
  19 -23  -1    0.19    1.13
  19 -25   5    0.49    1.52
  18 -24   2   -0.05    1.36
  18 -26  12    3.11    1.69
  18 -26  14    4.59    1.52
  18 -26  16   10.63    1.75
  18 -26  18    4.43    1.58
  18 -26  20    0.69    1.55
  17 -25  25    1.38    1.75
  16 -24  28    0.44    2.18
  15 -17  -9   25.77    1.38
  15 -21  -3    9.40    1.33
  15 -25  11    1.37    1.19
  15 -25  13    6.96    1.45
  15 -25  15   11.31    1.64
  15 -25  17    0.14    1.35
  15 -25  19    4.45    1.58
  15 -25  21    0.53    1.52
  14 -16 -10    1.99    0.92
  14 -20  -4   10.51    1.29
  14 -20  36    0.06    3.37
  14 -22  32   -0.36    3.12
  14 -24   8    5.95    1.19
  14 -24  24    6.61    1.94
  13 -19  -5    2.85    1.07
  13 -19  37   -1.07    3.13
  13 -21  -1    5.28    1.18
  13 -21  33    3.27    3.03
  13 -23   5   13.73    1.34
  13 -23  27    3.50    2.31
  12 -16  -8    0.90    0.73
  12 -20  -2   -0.07    1.01
  12 -20  34   -0.33    2.65
  12 -22   4    4.82    1.10
  12 -24  14    6.79    1.71
  12 -24  16   56.54    2.69
  12 -24  18   -3.09    1.71
  11 -19  35   -0.59    3.25
  11 -23  11   -0.25    1.11
  11 -23  13   32.16    2.08
  11 -23  21   12.21    2.05
  10 -10 -12    0.96    0.64
  10 -16  -6    7.09    1.14
  10 -20   2    5.02    1.07
  10 -22   8   -0.17    0.98
   9 -19   1   27.60    1.68
   9 -19  31    0.81    2.22
   9 -21   7    0.44    1.04
   9 -21  25   26.82    2.82
   8 -12  -8    0.10    0.74
   8 -14  -6    0.20    0.88
   8 -18  32    2.65    2.65
   7 -15  35   -0.63    2.03
   7 -19  27    6.67    2.49
   6 -16  32    1.05    2.32
   6 -18   6   13.35    1.37
   6 -18  26    3.37    1.80
   5 -15   1    6.86    1.06
   5 -15  31    0.96    1.65
   5 -17  27   24.59    2.63
   4 -14  30   11.01    1.88
   4 -16  26   -0.83    1.78
   3 -13  29    2.39    1.49
   3 -15   9    0.44    0.87
   3 -15  25    2.31    1.74
   2 -12  28    0.73    1.67
   2 -14  10   -0.82    0.75
   2 -14  22   -0.52    1.28
   1  -7   1    0.12    0.38
   1  -9   3   21.07    1.04
   1 -13  19   18.95    1.69
   0  -8   6    0.26    0.45
   0 -10  10    2.78    0.63
  -1  -7  23    1.42    0.98
  -2  -4  20    6.60    0.81
  23 -23  -3   17.03    2.04
  22 -24   0    0.85    1.39
  22 -26   6    0.08    1.93
  21 -23  -3   22.19    2.00
  21 -25   3   10.41    1.76
  20 -20  -8    0.39    1.26
  20 -24   0   24.03    1.84
  19 -19  -9    3.88    1.25
  19 -25   3    5.51    1.61
  18 -18 -10    4.89    1.17
  18 -26  10    1.47    1.35
  18 -26  22    1.50    1.68
  17 -17 -11    1.08    0.99
  17 -21  -5    1.11    1.02
  16 -20  -6    5.70    1.04
  16 -22  -2   -0.03    1.00
  16 -26  12    1.29    1.50
  16 -26  14   -0.61    1.25
  16 -26  18    5.27    1.54
  16 -26  20    0.08    1.79
  15 -19  -7    8.76    1.06
  15 -23   1    1.83    1.03
  15 -23  31    2.67    2.62
  15 -25   9    9.88    1.41
  15 -25  23    1.29    1.68
  15 -25  25    0.20    2.12
  14 -18  -8    5.16    1.07
  14 -22   0    9.13    1.21
  14 -24   6   -0.29    1.01
  13 -23  29    1.41    2.33
  13 -25  15   18.44    2.03
  13 -25  17   11.98    2.00
  13 -25  19    0.30    1.81
  12 -18  -6   -0.82    0.93
  12 -22  30   12.22    2.79
  12 -24  10   -0.42    1.07
  12 -24  12    8.31    1.44
  12 -24  20   48.29    2.84
  12 -24  22    3.76    1.86
  11 -13 -11    3.50    0.84
  11 -15  -9    5.47    0.97
  11 -19  -3   -0.96    0.78
  11 -21  31    0.91    2.33
  11 -23   7    6.04    1.34
  11 -23   9   16.41    1.54
  10 -18  36    0.99    2.54
  10 -20  32   -0.39    2.48
  10 -22   6    0.88    0.99
  10 -22  26   11.41    2.63
   9 -19  33    3.36    2.86
   9 -21   5    1.06    1.03
   9 -21  27    4.51    2.27
   8 -10 -10    0.53    0.52
   8 -18   0    0.92    1.04
   8 -20  28    1.83    2.12
   8 -22  18   13.87    2.39
   7 -17  33    1.97    2.51
   7 -19  29    3.43    2.40
   7 -21  15   13.82    1.76
   7 -21  17    9.97    1.85
   7 -21  19    7.37    2.18
   6 -16   0    0.46    0.78
   6 -18  28    1.95    1.79
   6 -20  12    1.94    1.48
   6 -20  14    3.17    1.31
   6 -20  16   28.75    2.16
   6 -20  18    2.04    1.50
   5 -17   5   -0.46    0.84
   5 -19  13    6.42    1.61
   4 -14  32   -1.28    1.95
   4 -16   6   19.31    1.35
   2 -14   8    0.56    0.95
   2 -14  24   -0.67    1.22
   1 -11  27   21.42    1.99
   1 -13  13    3.45    0.87
   1 -13  21    0.60    1.34
   0 -10  24   -0.97    1.18
  -1  -9  17  188.41    2.96
  21 -21  -7    0.77    1.21
  20 -26   6   21.49    2.00
  19 -23  -3    2.05    1.18
  19 -27  15    3.44    1.65
  19 -27  17    9.51    1.87
  18 -24   0    0.86    1.13
  16 -24   2   -0.94    1.03
  16 -26  10    0.61    1.25
  16 -26  22    1.29    1.62
  15 -25   7    0.20    1.07
  14 -22  34   -1.12    3.26
  13 -21  35    2.47    3.12
  13 -25  11    9.52    1.44
  13 -25  13    7.41    1.47
  13 -25  21    2.02    1.69
  12 -20  36    2.16    3.07
  12 -24   8    2.22    1.06
  11 -23  27   13.28    2.63
  10 -22  28    8.41    2.51
   9 -13  -9    0.62    0.69
   9 -15  -7    0.23    0.82
   9 -21  29    5.11    2.31
   9 -23  13    2.59    1.36
   8 -22  12   15.28    1.70
   8 -22  14    0.22    1.41
   8 -22  20   40.90    2.88
   7 -17  -1   26.41    1.52
   7 -19   3   31.20    1.76
   7 -21  11   12.61    1.55
   6 -20  22   24.34    2.44
   5 -13  -3    1.44    0.63
   5 -19  11    0.15    1.06
   5 -19  21    0.21    1.49
   4 -16  28    1.60    1.60
   4 -18  20    3.19    1.49
   3  -9  -3    0.24    0.40
   3 -13  31   22.32    2.12
   3 -15  27    9.51    1.75
   3 -17  15   15.20    1.56
   1 -13  23    0.30    1.10
   0 -10   8   -0.03    0.52
  44   2   8   -0.20    1.87
  44   2  10    5.18    1.78
  44   2  12    0.34    1.64
  44   2  14    2.16    1.58
  44   2  16    0.22    1.53
  43  -1  11    3.06    1.90
  43  -1  13    5.73    1.93
  42   2  26   -0.29    1.21
  42  -2   6    2.58    1.82
  42  -2   8    5.45    1.85
  42  -2  16   13.25    1.97
  42  -2  18    0.35    1.72
  41  -1  25   -0.45    1.18
  41  -3   5    1.06    1.56
  41  -3  21    1.89    1.66
  40   2  32    1.04    1.39
  40  -2  26   -0.28    1.13
  39   3  35   -1.45    1.60
  39   1  33    1.47    1.33
  39  -1  31   -0.48    1.36
  39  -3  27    0.08    1.11
  39  -5  23    0.15    1.11
  39  -7  13    0.63    1.79
  38   0  34    0.86    1.57
  38  -4  28    0.81    1.17
  38  -6   2    3.83    1.60
  38  -6  24    0.55    1.34
  38  -8  10    2.80    1.85
  38  -8  12    2.16    1.80
  38  -8  14    7.00    1.99
  37  -5  29    0.18    1.28
  37  -7   1    1.56    1.57
  37  -7  23    0.50    1.15
  37  -9  11    4.39    1.92
  37  -9  13    4.98    1.94
  37  -9  15    0.42    1.75
  36   4  40    0.78    1.81
  36   2  38    3.02    1.55
  36  -4  32    0.26    1.19
  36  -6  28    0.77    1.12
  36  -8   2    0.63    1.38
  36  -8  24    1.42    1.20
  35   5  41    5.43    1.76
  35   1  39   -0.07    1.61
  35  -3  35   -0.69    1.31
  35  -7  29    3.12    1.44
  35  -9   1   -0.31    1.56
  35  -9  23    0.44    1.23
  34   4  42    1.11    1.84
  34  -6  32   -0.22    1.21
  34  -8  28    0.00    1.17
  34 -10   2    1.18    1.62
  34 -10  22   10.73    1.70
  33   5  43    1.07    1.68
  33   1  41   -0.46    1.67
  33  -1  39   -0.76    1.37
  33  -5  35   -0.03    1.29
  33  -9  27    1.72    1.21
  33 -11   3    0.53    1.65
  33 -11   5    0.99    1.49
  33 -11  21    6.06    1.49
  32 -10  26    0.94    1.18
  32 -12   6    0.18    1.66
  32 -12   8    2.37    1.53
  32 -12  18    2.91    1.49
  32 -12  20    0.67    1.46
  31   5  45    4.36    2.09
  31  -1  41   -0.61    1.40
  31  -3  39    0.14    1.48
  31  -5  37    1.98    1.54
  31  -9  31    2.45    1.47
  31 -11  -1    0.70    1.49
  31 -11  25   -0.05    1.07
  31 -13   9    1.76    1.73
  31 -13  11    1.12    1.76
  31 -13  15    7.11    1.91
  30   2  44    0.89    1.84
  30  -8  34   13.86    2.06
  30 -10  30   -0.64    1.36
  30 -12   2    6.01    1.54
  30 -12  24   -0.87    1.04
  29   3  45    1.06    1.93
  29  -3  41   -0.99    1.82
  29  -9  33   -0.08    1.49
  29 -13   3    4.05    1.66
  29 -13  21    2.83    1.32
  28   0  44    3.37    2.05
  28  -2  42   -0.33    1.58
  28  -4  40    1.14    1.56
  28  -6  38    1.58    1.53
  28 -10  32    1.08    1.43
  28 -12  -2    0.69    1.43
  28 -12  26    1.03    1.15
  28 -14   8    6.52    1.58
  28 -14  10    0.76    1.48
  28 -14  14    2.43    1.43
  28 -14  16    3.46    1.47
  28 -14  18   40.00    2.66
  27   1  45    0.90    1.97
  27  -7  37    9.21    1.84
  27 -13   1    0.35    1.13
  27 -13  25    6.74    1.56
  26  -8  36    4.57    1.64
  26 -12  28    0.60    1.14
  26 -14   4    6.67    1.63
  26 -14  20   56.46    2.84
  26 -14  22    4.61    1.56
  25  -9  35   -0.74    1.46
  25 -15   9    6.18    1.65
  25 -15  13    8.13    1.56
  25 -15  15    3.35    1.54
  24  -2  44   -0.16    1.82
  24  -4  42   -0.15    1.82
  24  -6  40    0.22    1.84
  24 -10  34    0.01    1.63
  24 -12  30    0.23    1.48
  24 -14  22    4.48    1.30
  23  -3  43    0.59    1.88
  23  -5  41    0.57    1.60
  23  -7  39    3.67    1.98
  23 -13  27    5.30    1.33
  23 -15  15    6.66    1.37
  23 -15  17    0.17    1.07
  23 -15  19    0.75    1.27
  22  -4  42   -0.16    1.61
  22  -6  40    0.51    1.63
  22 -10  34    8.46    1.83
  22 -14  24    4.54    1.24
  21  -3  43   -1.47    1.83
  21  -5  41    0.00    1.60
  21  -7  39    0.08    1.91
  21 -13  27    2.86    1.27
  21 -15  17    0.64    1.03
  21 -15  19    0.75    1.01
  20  -4  42   13.74    2.33
  20 -10  34    7.68    1.74
  20 -12  30    1.25    1.31
  20 -14  24    5.20    1.24
  19  -5  41    2.18    2.03
  19  -7  39    9.27    2.33
  18  -6  40    0.40    2.18
  18 -10  34    9.45    1.90
  18 -12  30   21.98    2.28
  18 -14  24    7.12    1.54
  17  -9  35    5.54    1.86
  17 -13  27    4.69    1.56
  43   1  23    0.25    1.20
  43  -1   7    0.67    1.82
  43  -1   9    0.60    1.73
  43  -1  15   14.89    1.98
  43  -1  17    6.54    1.65
  41   1  29   -0.30    1.14
  41  -1  27    1.24    1.36
  41  -3  23    1.53    1.51
  41  -5  11   -0.10    1.84
  41  -5  15    3.09    1.80
  40  -2  28    0.09    1.07
  40  -4  24    0.77    1.16
  40  -6   8    0.58    1.73
  40  -6  12    3.13    1.66
  40  -6  14   -1.35    1.41
  40  -6  16   15.40    1.94
  39  -3  29    0.31    1.15
  39  -5  25    0.12    1.04
  39  -7   7   -0.15    1.76
  39  -7   9    0.00    1.54
  39  -7  15   -0.17    1.37
  38   2  36    0.98    1.41
  38  -2  32    0.77    1.22
  38  -4  30    0.12    1.32
  38  -6  26   -0.36    1.22
  38  -8   8    0.44    1.49
  37  -1  35    1.01    1.43
  37  -3  33    1.75    1.29
  37  -7  25    1.86    1.16
  37  -9   7    1.53    1.80
  37  -9   9    1.23    1.50
  37  -9  19    1.42    1.50
  36  -2  36    2.41    1.68
  36  -6  30    0.88    1.09
  36  -8  26    0.81    1.30
  36 -10   8    0.09    1.71
  36 -10  10    0.25    1.45
  36 -10  12    2.13    1.58
  36 -10  14   13.50    2.01
  35   3  41    0.75    1.75
  35  -5  33   -0.18    1.11
  35  -9  25    1.48    1.23
  35 -11   9    0.71    1.71
  35 -11  11    2.16    1.56
  35 -11  13    0.46    1.47
  35 -11  17    1.45    1.63
  34  -2  38    2.25    1.49
  34  -8  30    0.21    1.30
  34 -10  24   -0.30    1.08
  33   3  43    2.37    1.88
  33  -7  33   -0.11    1.12
  33  -9  29    2.42    1.21
  33 -11  23    1.00    1.24
  32   4  44    0.07    1.59
  32  -2  40    3.67    1.57
  32  -8  32    1.75    1.22
  32 -10  28    0.97    1.14
  32 -12   4    1.08    1.42
  32 -12  22   -0.01    1.14
  31   1  43   -0.14    1.53
  31 -11  27    2.00    1.27
  31 -13   5    4.32    1.77
  31 -13   7    2.92    1.48
  31 -13  17    1.87    1.36
  31 -13  19    0.75    1.25
  30  -2  42    6.24    2.04
  30  -4  40   13.82    2.15
  30 -12   0    0.86    1.26
  30 -12  26   -0.04    1.07
  30 -14  10    5.36    1.86
  30 -14  16    0.39    1.56
  29  -1  43    1.62    1.70
  29  -5  39   -0.15    1.45
  29  -7  37    0.29    1.68
  29 -11  29    1.58    1.20
  29 -13  23    5.00    1.36
  28  -8  36    4.33    1.65
  28 -12  28    1.33    1.16
  28 -14   4    0.23    1.42
  28 -14   6    6.51    1.52
  28 -14  20    2.30    1.38
  27  -9  35    2.33    1.56
  27 -11  31    1.47    1.22
  27 -13  -1    0.72    1.46
  27 -15   9   20.01    2.17
  27 -15  13   22.85    2.15
  27 -15  15   13.79    1.79
  27 -15  17    0.15    1.46
  26  -2  44    5.89    2.13
  26  -4  42    3.25    1.91
  26  -6  40    3.28    1.90
  26 -12  30    0.24    1.35
  26 -14   2    0.57    1.31
  26 -14  24    1.22    1.33
  25  -1  45    3.83    2.10
  25  -3  43    2.50    1.70
  25  -5  41    1.33    1.59
  25  -7  39    2.36    1.79
  25 -13  27    1.19    1.12
  25 -15   7   12.14    1.65
  25 -15  17   29.37    2.17
  25 -15  19   15.48    1.75
  24  -8  38    3.04    1.80
  24 -14  24    1.35    1.11
  23 -11  33    1.05    1.48
  23 -13  29    4.05    1.55
  23 -15  21    8.58    1.43
  22  -8  38   -0.08    1.53
  22 -14  26    3.42    1.19
  21  -9  37    0.47    1.83
  21 -11  33    1.69    1.42
  21 -15  21   12.51    1.52
  20  -8  38    9.81    1.99
  20 -14  26    9.28    1.48
  19  -9  37    8.14    2.19
  19 -11  33    0.18    1.33
  19 -13  29    0.12    1.45
  19 -15  21    6.03    1.24
  18  -8  38    0.80    2.04
  17  -7  39    1.66    2.24
  17 -11  33   13.64    2.22
  16 -10  34    9.41    1.99
  16 -12  30    1.27    1.42
  14  -8  36    2.56    2.11
  44   0  12   11.23    2.08
  44   0  16    2.85    1.71
  43  -1  19    0.70    1.32
  42   0  26   -0.51    1.11
  42  -2  22    6.53    1.46
  42  -4  10    1.08    1.74
  42  -4  14   -0.31    1.72
  42  -4  16    6.45    1.89
  41  -3  25    7.97    1.59
  41  -5   9    1.75    1.54
  41  -5  17    1.66    1.46
  40   0  32    1.01    1.44
  40  -4  26    1.00    1.29
  40  -6   6   -0.57    1.71
  40  -6  20    2.77    1.37
  39   1  35    0.91    1.54
  39  -1  33    0.10    1.43
  39  -5  27    1.20    1.26
  39  -7   5    0.77    1.71
  38  -8  20    0.55    1.23
  37   3  39   -0.60    1.53
  37  -5  31    1.05    1.18
  37  -7  27    1.04    1.14
  37  -9   5    0.12    1.47
  37  -9  21    0.43    1.23
  36   2  40    0.54    1.68
  36  -4  34    3.88    1.42
  36  -8  28    1.75    1.29
  36 -10   4    1.61    1.64
  36 -10   6    0.66    1.46
  36 -10  20    1.96    1.27
  35  -1  39    0.13    1.56
  35  -7  31   -0.77    1.06
  35  -9  27    1.95    1.14
  35 -11   5   -0.07    1.60
  35 -11   7    1.20    1.57
  35 -11  19    4.37    1.48
  35 -11  21    0.18    1.36
  34   2  42    1.85    1.72
  34  -6  34    0.75    1.26
  34 -10   0    1.39    1.30
  34 -10  26    1.81    1.16
  34 -12   8    0.08    1.34
  34 -12  10   -0.10    1.38
  34 -12  12    7.61    1.80
  34 -12  18    0.38    1.25
  33  -1  41   -0.52    1.60
  33  -3  39    1.44    1.34
  33  -9  31    0.25    1.27
  33 -11   1    3.89    1.43
  33 -11  25    1.08    1.12
  33 -13  13    0.78    1.69
  32  -8  34    1.86    1.44
  32 -10  30    0.17    1.08
  32 -12   2    1.49    1.33
  32 -12  24   -0.38    1.07
  31   3  45    0.40    1.82
  31  -3  41    3.65    1.76
  31  -5  39   11.91    2.01
  31  -9  33    0.04    1.16
  31 -11  29   -0.38    1.06
  31 -13   3    5.02    1.70
  31 -13  21    3.03    1.31
  31 -13  23   -0.08    1.30
  30   4  46    1.30    1.86
  30  -6  38    2.46    1.51
  30 -10  32    3.19    1.37
  30 -12  28    0.15    1.31
  30 -14   6    0.33    1.52
  30 -14   8    5.73    1.58
  30 -14  18    0.96    1.29
  30 -14  20    1.79    1.47
  29   1  45   -0.52    1.77
  29 -11  31    2.50    1.25
  29 -13   1   -0.46    1.12
  29 -13  25    0.76    1.12
  29 -15  15    9.24    1.86
  28  -4  42   12.29    2.15
  28  -6  40   11.09    2.05
  28 -12  30    1.04    1.35
  28 -14   2    1.35    1.42
  28 -14  22    4.47    1.34
  28 -14  24    1.16    1.34
  27  -3  43    1.50    1.60
  27  -5  41    0.31    1.58
  27  -7  39    0.09    1.63
  27 -13  27    0.86    1.11
  27 -15  19    1.62    1.26
  26  -8  38    3.34    1.53
  26 -14   0    5.29    1.58
  26 -14  26   -0.22    1.23
  25  -9  37    2.27    1.49
  25 -13  29    1.99    1.25
  25 -15   3    2.76    1.38
  25 -15   5   11.17    1.58
  25 -15  21   -0.54    1.08
  25 -15  23   13.50    1.74
  24 -10  36   -0.83    1.58
  24 -14  26    1.54    1.10
  24 -16  12    2.23    1.22
  24 -16  14   14.88    1.68
  24 -16  16    0.70    1.10
  23 -15  23   -0.32    1.04
  22 -10  36    0.97    1.43
  22 -12  32    3.18    1.44
  22 -14  28    0.25    1.33
  22 -16  12    0.77    1.04
  22 -16  14   17.55    1.69
  22 -16  16   -0.11    0.99
  22 -16  18    0.51    1.01
  21 -15  23    4.77    1.22
  20 -10  36    6.17    1.75
  20 -12  32   10.63    1.76
  20 -16  16    2.71    1.08
  20 -16  18    0.32    0.94
  19 -15  23    4.47    1.24
  18 -10  36    2.66    1.94
  18 -12  32    7.75    1.66
  17  -9  37    5.86    1.90
  17 -13  29    5.62    1.49
  14 -10  34   -1.38    2.20
  43  -1  23    0.09    1.33
  43  -3  11   -0.69    1.68
  43  -3  13   17.64    2.18
  43  -3  15    4.14    1.75
  42  -4   6    5.04    1.86
  42  -4   8    0.26    1.45
  41  -1  29   -0.44    1.12
  41  -5   5    1.00    1.69
  40  -2  30    0.35    1.05
  40  -6   4   11.96    1.99
  40  -6  22    0.93    1.26
  39  -3  31    0.31    1.17
  39  -7   3    3.51    1.69
  39  -7  23    0.49    1.17
  38  -2  34    1.40    1.28
  38  -4  32    0.63    1.16
  38  -6  28    0.22    1.04
  38  -8  24    0.72    1.23
  37  -3  35    1.41    1.49
  37  -7  29    0.67    1.02
  37  -9   3    3.60    1.50
  37  -9  23    3.03    1.21
  36  -6  32    0.32    1.11
  36 -10  24    3.31    1.37
  35   1  41    2.53    1.70
  35  -5  35    2.95    1.30
  35  -9  29    0.56    1.20
  35 -11   3    1.86    1.57
  35 -11  23    0.29    1.09
  34  -2  40    4.96    1.72
  34  -8  32    1.46    1.18
  34 -10  28   -0.32    1.00
  34 -12   4   -0.21    1.54
  34 -12   6    5.59    1.62
  34 -12  20   -0.17    1.13
  34 -12  22    1.93    1.37
  33   1  43    2.74    1.78
  33  -7  35    1.99    1.26
  33 -11  27    2.14    1.21
  33 -13   7    4.91    1.52
  33 -13   9    1.33    1.43
  33 -13  17    0.96    1.27
  32   2  44    2.93    1.63
  32  -4  40   -0.11    1.54
  32 -12  26   -0.25    1.03
  32 -14  10    3.21    1.72
  32 -14  16    2.46    1.58
  31  -1  43    1.20    1.68
  31 -13   1    8.07    1.70
  31 -13  25   -0.11    1.23
  30 -14   4    0.08    1.28
  30 -14  22    6.39    1.41
  29  -3  43    1.10    1.73
  29  -5  41    4.50    1.82
  29  -7  39   14.55    2.12
  29 -13  -1   -0.12    1.11
  29 -13  27    0.36    1.06
  29 -15   7    1.56    1.53
  29 -15   9    3.08    1.51
  29 -15  11    6.89    1.61
  29 -15  17    0.19    1.23
  29 -15  19    6.06    1.44
  28  -2  44    0.97    1.87
  28  -8  38    1.32    1.41
  28 -14  26    0.29    1.25
  27  -1  45    0.58    1.60
  27  -9  37    1.21    1.39
  27 -13  29    0.67    1.11
  27 -15   3    0.68    1.34
  27 -15   5    0.15    1.16
  27 -15  21   22.61    1.96
  27 -15  23    5.89    1.54
  26 -10  36    2.46    1.45
  26 -14  28    0.46    1.28
  26 -16   8    0.25    1.35
  26 -16  14    4.43    1.37
  26 -16  16   11.49    1.69
  26 -16  18   31.36    2.19
  25 -11  35    1.39    1.62
  25 -13  31   -0.19    1.36
  25 -15  25    3.02    1.34
  24  -4  44    0.60    1.83
  24  -6  42    1.17    1.80
  24 -14  28    0.70    1.08
  24 -16   6    0.10    1.03
  24 -16   8    4.97    1.29
  24 -16  18    3.00    1.18
  24 -16  20    2.76    1.19
  23  -5  43    0.66    1.77
  23  -7  41   -0.17    1.75
  23 -11  35    1.26    1.40
  23 -15  25    0.20    1.01
  22  -4  44    4.27    1.98
  22  -6  42    8.08    1.88
  22  -8  40    7.00    2.05
  22 -12  34    1.15    1.60
  22 -16  20    6.92    1.29
  22 -16  22    3.92    1.31
  21  -5  43   -0.55    1.59
  21  -7  41    2.72    1.66
  21 -11  35    1.55    1.45
  21 -13  31    4.51    1.45
  21 -15  25    1.12    1.06
  20  -6  42    2.99    1.78
  20  -8  40    4.66    2.05
  20 -12  34   16.23    2.16
  20 -16  20   18.21    1.67
  20 -16  22   29.45    2.08
  19  -7  41   -0.22    2.00
  19 -11  35   -0.40    1.51
  19 -13  31    4.82    1.51
  19 -15  25   22.02    1.92
  18 -14  28    5.13    1.42
  18 -16  20   11.60    1.42
  17 -11  35   13.44    2.31
  16 -10  36    3.74    2.16
  16 -12  32    0.21    1.44
  15  -9  37    0.77    2.44
  15 -13  29    9.48    1.77
  43  -3   7    1.93    1.74
  43  -3   9    0.37    1.46
  43  -3  17    0.38    1.34
  43  -3  19   -0.11    1.45
  42  -2  26    0.75    1.16
  42  -4  22    3.02    1.51
  41  -3  27   -0.56    1.03
  41  -5  23    3.38    1.29
  41  -7  13    0.02    1.56
  41  -7  15    0.18    1.60
  40  -2  32    0.23    1.36
  40  -4  28    0.24    1.04
  40  -8  10    1.37    1.70
  40  -8  12   -0.22    1.56
  40  -8  14   11.26    1.77
  40  -8  16    0.70    1.56
  39  -1  35    0.25    1.42
  39  -5  29   -0.37    0.99
  39  -7  25    1.55    1.08
  39  -9   9    1.71    1.64
  39  -9  11    3.05    1.48
  39  -9  13    1.17    1.40
  39  -9  15    1.44    1.43
  38  -6  30   -0.65    0.98
  38  -8  26    0.61    1.15
  38 -10  10    1.04    1.39
  38 -10  12    1.53    1.47
  38 -10  14   -0.11    1.32
  38 -10  16   11.57    1.83
  37   1  39    0.15    1.38
  37  -5  33    3.41    1.23
  37  -9  25    2.79    1.14
  37 -11   9    0.56    1.66
  37 -11  11    6.25    1.61
  37 -11  13    0.23    1.45
  37 -11  15    2.93    1.48
  36   0  40    3.14    1.69
  36  -4  36    0.34    1.28
  36  -6  34   -0.34    1.27
  36  -8  30   -0.90    0.99
  36 -10  26    1.53    1.22
  36 -12  10    0.04    1.61
  36 -12  12    0.96    1.67
  36 -12  14    7.15    1.89
  35  -7  33    2.27    1.17
  35 -11   1    3.18    1.53
  35 -11  25    0.31    1.00
  34   0  42    1.60    1.63
  34  -6  36    0.73    1.29
  34 -10  30   -0.07    1.18
  34 -12   2    0.05    1.39
  34 -12  24    1.75    1.11
  33  -9  33   -0.37    1.02
  33 -11  29    1.33    1.08
  33 -13   5    3.13    1.54
  33 -13  21    1.01    1.17
  33 -13  23    0.74    1.29
  32  -2  42    0.13    1.35
  32  -6  38   -0.54    1.31
  32 -10  32    0.41    1.07
  32 -12  28   -0.14    1.01
  32 -14   8   -0.39    1.27
  32 -14  18   -0.12    1.19
  32 -14  20    4.85    1.38
  31   1  45   -1.39    1.66
  31  -9  35    1.48    1.38
  31 -11  31    1.81    1.16
  31 -13  27    0.27    1.24
  31 -15  15    0.49    1.28
  31 -15  17    1.60    1.48
  30   2  46   -0.48    1.77
  30  -4  42    0.13    1.70
  30  -6  40    0.82    1.57
  30 -10  34    0.50    1.19
  30 -12  30    0.51    1.10
  30 -14   2    0.46    1.46
  30 -14  24    0.51    1.06
  29  -1  45    0.79    1.73
  29 -11  33    3.82    1.31
  29 -13  29   -0.10    1.05
  29 -15   5    1.55    1.32
  29 -15  21    0.79    1.18
  29 -15  23   -0.65    1.21
  28 -10  36   -0.32    1.25
  28 -12  32    1.08    1.18
  28 -14   0    0.32    1.13
  28 -16   8    1.15    1.49
  28 -16  10    1.23    1.30
  28 -16  14    3.50    1.39
  28 -16  16    8.18    1.53
  28 -16  18    0.07    1.37
  27 -13  31    0.82    1.31
  27 -15  25   -0.54    0.99
  26  -4  44    0.42    1.81
  26  -6  42    2.96    1.77
  26 -14  -2   -0.53    1.02
  26 -16   6   -0.55    1.04
  26 -16  20    0.12    1.11
  26 -16  22    3.23    1.42
  25  -3  45   -0.03    1.77
  25  -5  43   -0.02    1.46
  25  -7  41   -0.03    1.45
  25  -9  39    0.87    1.66
  25 -15   1   -0.13    1.00
  25 -15  27   -0.38    1.19
  25 -17  13    2.76    1.41
  24  -8  40    5.95    1.72
  24 -10  38    5.69    1.79
  24 -14  30    0.09    1.08
  24 -16   4    3.04    1.19
  24 -16  22    0.72    1.07
  23  -9  39    0.74    1.58
  23 -13  33    1.71    1.52
  23 -15  27    0.38    1.10
  23 -17  11    1.99    1.18
  23 -17  13    1.42    1.06
  23 -17  15    0.26    1.02
  23 -17  17    1.08    1.03
  22 -10  38   -1.55    1.66
  22 -16  24   11.29    1.45
  21  -9  39   10.30    1.96
  21 -13  33    2.92    1.64
  21 -15  27    2.60    1.21
  21 -17  11    0.67    1.01
  21 -17  13    0.89    0.98
  21 -17  15    2.58    1.13
  21 -17  17   22.94    1.78
  20 -10  38    2.41    1.89
  20 -14  30    5.82    1.46
  20 -16  24    7.35    1.47
  19  -9  39   -0.56    1.52
  19 -17  17    2.20    1.17
  18  -8  40   23.65    2.69
  18 -12  34    0.90    1.46
  18 -14  30    3.61    1.60
  18 -16  22   -0.72    0.96
  17 -13  31    7.40    1.62
  16 -14  28   -0.15    1.14
  14 -12  32    1.28    1.86
  44  -2  10    5.97    1.84
  44  -2  12   -0.37    1.49
  44  -2  14    2.09    1.56
  44  -2  16    0.04    1.36
  42  -6  10    1.98    1.66
  42  -6  12    0.93    1.63
  42  -6  14    5.74    1.76
  42  -6  16    4.63    1.68
  41  -3  29    1.10    1.25
  41  -5  25    0.53    1.07
  41  -7   9    1.18    1.63
  41  -7  11    4.12    1.58
  41  -7  17    2.58    1.37
  40  -4  30    0.81    1.16
  40  -6  26    0.15    1.05
  40  -8   6    2.70    1.67
  40  -8   8    0.85    1.37
  39  -3  33    1.26    1.15
  39  -5  31    2.17    1.28
  39  -7  27    0.20    0.97
  39  -9   7   -0.30    1.35
  39  -9  21    0.06    1.30
  38  -2  36   -0.35    1.21
  38  -4  34    0.30    1.14
  38  -8  28    0.38    1.15
  38 -10   6    0.23    1.56
  38 -10  22   -0.70    1.19
  37  -7  31    0.84    1.05
  37  -9  27    1.46    1.05
  37 -11   7    0.63    1.43
  37 -11  19    0.33    1.21
  37 -11  21    0.23    1.28
  36  -8  32    1.35    1.23
  36 -12   6    0.14    1.55
  36 -12   8   -0.63    1.31
  36 -12  18   -0.26    1.22
  36 -12  20   16.26    1.73
  35  -1  41    3.56    1.67
  35  -3  39    1.07    1.27
  35  -7  35   -0.23    1.26
  35  -9  31    0.53    1.03
  35 -11  27   -0.32    1.11
  35 -13   9    2.89    1.68
  35 -13  11    1.27    1.49
  35 -13  13   -0.27    1.35
  35 -13  19    1.98    1.45
  34  -8  34    0.55    1.05
  34 -12  26    3.68    1.15
  34 -14  12    0.68    1.67
  34 -14  14    9.13    1.92
  33  -1  43    1.91    1.64
  33  -3  41    0.69    1.36
  33  -5  39    1.86    1.29
  33 -13   3    6.93    1.52
  33 -13  25   -0.74    0.97
  32   0  44   -0.06    1.44
  32 -10  34    2.91    1.36
  32 -12  30    0.04    1.18
  32 -14  22    1.86    1.16
  32 -14  24    1.16    1.28
  31  -3  43    0.64    1.62
  31  -5  41   -0.67    1.61
  31  -7  39    0.85    1.53
  31 -11  33    0.40    1.29
  31 -13  -1    8.26    1.65
  31 -15   7    4.53    1.45
  31 -15  19    1.17    1.22
  31 -15  21    0.78    1.34
  30  -2  44    1.52    1.46
  30  -8  38    1.39    1.35
  30 -12  32   -0.34    1.25
  30 -14   0   29.94    2.24
  30 -14  26    0.34    1.03
  30 -16  10   -0.01    1.52
  30 -16  16    0.30    1.40
  29 -13  31    2.44    1.35
  29 -15   3    9.89    1.60
  29 -15  25    1.61    1.25
  28  -4  44    0.56    1.76
  28  -6  42    0.92    1.64
  28 -14  -2    0.18    1.38
  28 -14  28    1.28    1.09
  28 -16   6    0.17    1.15
  28 -16  20    3.78    1.29
  28 -16  22    5.84    1.50
  27  -3  45    3.93    1.83
  27  -5  43    4.10    1.70
  27  -7  41    0.38    1.39
  27 -15   1    0.38    1.07
  27 -15  27    7.03    1.31
  27 -17  15    3.73    1.51
  26  -2  46    0.98    1.76
  26 -10  38   -0.11    1.54
  26 -14  30    1.19    1.18
  26 -16   4    2.40    1.21
  26 -16  24    1.00    1.08
  25 -11  37    1.50    1.58
  25 -15  -1    0.09    1.22
  25 -17   7    3.07    1.40
  25 -17   9   15.51    1.80
  25 -17  17    2.23    1.20
  25 -17  19   -0.19    1.05
  24 -16   2    0.51    0.98
  24 -16  24    3.70    1.17
  24 -16  26   -0.07    1.19
  23 -11  37    2.70    1.52
  23 -15  29    0.84    1.08
  23 -17   7    9.89    1.42
  23 -17  19    1.61    1.08
  23 -17  21    0.94    1.04
  22 -12  36    7.45    1.87
  22 -14  32    0.75    1.49
  22 -16  26    5.77    1.26
  21 -11  37    8.58    1.79
  21 -17  19   18.54    1.66
  21 -17  21    1.59    1.03
  20 -14  32    6.54    1.72
  20 -16  26    8.29    1.56
  19 -11  37   -0.37    1.47
  19 -13  33    2.05    1.39
  19 -17  19   11.76    1.43
  19 -17  21   36.94    2.23
  18 -10  38   -0.21    1.65
  18 -16  24   20.82    1.80
  17  -9  39   15.46    2.36
  17 -13  33    5.74    1.89
  16 -12  34    2.34    1.62
  16 -14  30    0.27    1.52
  15 -11  35   40.99    3.09
  15 -13  31   22.27    2.26
  14 -10  36   95.28    4.49
  44  -2   8   -0.02    1.33
  43  -3  23    4.90    1.29
  43  -5  11    4.60    1.78
  43  -5  13   -0.36    1.59
  43  -5  15    6.64    1.70
  43  -5  17    4.09    1.59
  42  -4  26   -0.20    1.21
  42  -6   8    2.75    1.62
  42  -6  18    0.89    1.31
  41  -5  27    6.67    1.38
  41  -7   5    0.34    1.56
  41  -7   7    0.06    1.43
  40  -6  28    0.69    1.13
  40  -8   4    2.10    1.59
  40  -8  22    9.30    1.44
  39  -7  29    0.21    1.11
  39  -9   5    4.10    1.44
  39  -9  23    0.56    1.06
  38  -6  32    0.73    1.04
  38 -10   4    7.22    1.80
  38 -10  24    1.81    1.18
  37  -1  39    0.54    1.34
  37  -5  35   -0.51    1.15
  37  -7  33    0.04    1.20
  37  -9  29    1.02    0.99
  37 -11   5    6.44    1.53
  37 -11  23    2.79    1.13
  36 -10  28    0.69    0.94
  36 -12   4    0.56    1.45
  36 -12  22    1.75    1.18
  35  -9  33    0.33    1.13
  35 -11  29    1.46    1.20
  35 -13   5    0.27    1.49
  35 -13   7    0.75    1.32
  35 -13  21   -0.71    1.08
  34  -2  42    1.32    1.56
  34  -4  40    5.27    1.45
  34 -10  32   -0.13    1.00
  34 -12   0    0.12    1.11
  34 -12  28    0.26    1.13
  34 -14   8    2.12    1.38
  34 -14  10    2.95    1.46
  34 -14  18    3.76    1.34
  34 -14  20    3.37    1.24
  33  -9  35   -0.39    1.10
  33 -11  31   -0.11    0.97
  33 -13   1    0.81    1.17
  33 -13  27    1.19    1.20
  33 -15  11    1.17    1.62
  33 -15  13    0.67    1.33
  33 -15  17    1.97    1.45
  32  -4  42   12.52    1.91
  32  -6  40   12.92    1.88
  32 -14   2    3.69    1.53
  32 -14  26    1.60    1.24
  31  -1  45    0.55    1.65
  31 -13  29    0.57    1.02
  31 -15   5   18.01    1.94
  31 -15  23    0.01    1.06
  30   0  46    4.73    1.87
  30 -14  28    1.17    1.10
  30 -16   8   -0.76    1.18
  30 -16  18   -0.10    1.12
  30 -16  20    8.91    1.48
  29  -5  43    4.14    1.80
  29  -7  41    0.50    1.64
  29  -9  39    0.44    1.49
  29 -15   1    7.66    1.59
  29 -15  27    1.35    1.22
  29 -17  15    0.09    1.38
  28  -2  46    3.66    1.82
  28 -10  38    1.16    1.50
  28 -14  30    2.45    1.19
  28 -16   4    0.50    1.19
  28 -16  24    0.90    1.04
  27 -11  37    2.67    1.57
  27 -15  -1    0.55    1.28
  27 -15  29   -0.26    1.18
  27 -17   7    3.00    1.47
  27 -17   9    9.62    1.57
  27 -17  17    9.15    1.50
  27 -17  19   17.58    1.81
  27 -17  21   -0.15    1.24
  26 -12  36    0.39    1.49
  26 -14  32    1.45    1.34
  26 -16   2    1.60    1.12
  26 -16  26    0.19    1.00
  25 -15  29    1.61    1.09
  25 -17  21   19.07    1.76
  25 -17  23    1.90    1.25
  24  -6  44    1.26    1.75
  24  -8  42    1.00    1.69
  24 -12  36    2.77    1.40
  24 -18  14    7.28    1.51
  24 -18  16   -0.10    1.22
  23  -5  45    1.90    1.79
  23  -7  43   -0.25    1.67
  23  -9  41    0.60    1.70
  23 -13  35    2.37    1.62
  23 -17   5    0.04    0.98
  23 -17  23    7.84    1.38
  22  -6  44    0.49    1.76
  22  -8  42   -0.56    1.67
  22 -16  28    0.37    1.23
  22 -18  12   25.92    1.90
  22 -18  14    6.79    1.28
  22 -18  16   10.07    1.39
  22 -18  18   -0.26    1.14
  21  -7  43    0.46    1.81
  21  -9  41    1.12    1.78
  21 -13  35   -0.12    1.54
  21 -17  23    3.17    1.12
  20 -12  36    1.19    1.43
  20 -18  12    6.22    1.21
  20 -18  14   17.21    1.57
  20 -18  16   35.86    2.08
  19 -17  23   17.73    1.65
  18 -12  36    5.23    1.95
  18 -14  32    2.26    1.38
  17 -11  37    1.20    1.72
  17 -15  29    9.46    1.59
  17 -17  21   -0.01    0.92
  16 -10  38   42.40    3.23
  15 -15  27   35.69    2.44
  14 -12  34   30.80    3.00
  13 -11  35   50.16    3.65
  44  -4  14   -0.27    1.60
  43  -5  19   11.28    1.59
  42  -6   6    5.29    1.62
  41  -7  23    0.55    1.13
  40  -4  32   -0.06    1.06
  40  -8  24    0.61    1.04
  40 -10  12    2.49    1.54
  40 -10  14    0.44    1.50
  40 -10  16    1.29    1.45
  39  -3  35    0.49    1.16
  39  -5  33    0.68    1.21
  39  -9  25    0.86    1.02
  39 -11  11    0.76    1.54
  39 -11  13    6.29    1.66
  39 -11  15   -0.22    1.47
  39 -11  17    3.64    1.59
  38  -4  36    3.27    1.38
  38  -8  30    0.37    0.92
  38 -10  26    0.12    1.05
  38 -12  12   -0.40    1.43
  38 -12  14    9.02    1.78
  38 -12  16    0.51    1.52
  37 -11   3   10.02    1.57
  37 -13  13    8.55    1.81
  37 -13  15    1.20    1.53
  36  -2  40    0.25    1.27
  36  -6  36    1.90    1.18
  36  -8  34    0.66    1.22
  36 -10  30    0.06    0.88
  36 -12  24    0.28    0.99
  35  -5  39    0.71    1.39
  35 -13   3   12.99    1.80
  35 -13  23    5.67    1.26
  35 -13  25    2.32    1.22
  34  -8  36   -0.08    1.14
  34 -14   4    7.11    1.68
  34 -14   6    0.52    1.28
  34 -14  22   -0.33    1.00
  33  -5  41   -0.01    1.45
  33 -11  33    0.58    1.16
  33 -13  29    4.80    1.31
  33 -15   7    0.57    1.29
  33 -15  19    0.52    1.13
  33 -15  21    0.84    1.11
  32  -2  44    3.30    1.63
  32  -8  38    2.88    1.35
  32 -12  32   -0.06    0.97
  32 -14   0    0.25    1.34
  32 -16  10    1.01    1.54
  32 -16  12   -0.09    1.23
  32 -16  16    0.22    1.17
  32 -16  18    4.14    1.49
  31 -11  35   -0.21    1.10
  31 -13  31    0.00    1.00
  31 -15   3   29.97    2.18
  31 -15  25    2.02    1.15
  30  -4  44    6.93    1.80
  30  -6  42   19.04    1.95
  30  -8  40    9.78    1.65
  30 -12  34   10.45    1.54
  30 -14  30   -0.49    0.96
  30 -16   4    7.56    1.72
  30 -16  22    2.70    1.17
  30 -16  24    9.06    1.51
  29  -3  45    1.64    1.54
  29 -11  37   -0.56    1.41
  29 -13  33    0.00    1.05
  29 -15  -1    7.50    1.52
  29 -17   7    1.34    1.43
  29 -17   9    0.16    1.20
  29 -17  11   -0.09    1.21
  29 -17  17    1.34    1.18
  29 -17  19    0.08    1.08
  28 -14  32   -0.10    1.22
  28 -16  26   -0.10    0.96
  27  -7  43   -0.07    1.61
  27 -17   5    0.16    1.09
  27 -17  23    5.38    1.24
  26  -6  44    1.23    1.66
  26  -8  42    2.16    1.66
  26 -16   0    0.74    1.22
  26 -16  28    0.04    0.98
  26 -18  14   13.72    1.70
  26 -18  16    5.72    1.33
  26 -18  18    0.83    1.30
  25  -5  45    2.19    1.74
  25  -7  43    2.86    1.49
  25  -9  41    0.12    1.46
  25 -13  35    0.68    1.31
  25 -15  31    0.32    1.05
  25 -17   3   -0.19    0.98
  25 -17  25    2.79    1.09
  24 -10  40    3.18    1.49
  24 -14  34    0.90    1.46
  24 -16  28    0.20    1.00
  24 -18   8   -0.56    0.99
  24 -18  18    0.44    1.02
  23 -11  39    2.03    1.68
  23 -17   3    3.98    1.16
  23 -17  25    2.92    1.11
  22 -10  40    4.63    1.62
  22 -14  34    8.64    1.61
  22 -18   6   17.66    1.70
  22 -18   8    3.23    1.12
  22 -18  20    3.27    1.17
  22 -18  22   29.57    2.05
  21 -11  39    0.55    1.70
  21 -17  25    9.93    1.41
  20 -10  40    7.97    1.92
  20 -14  34    1.03    1.53
  20 -18  18   11.07    1.39
  20 -18  20   18.03    1.64
  19  -9  41    0.53    1.59
  19 -11  39    6.48    2.05
  19 -13  35   -0.22    1.34
  19 -15  31    1.64    1.35
  19 -17  25    1.25    1.11
  18 -10  40    1.14    1.96
  18 -18  18    1.02    0.98
  17  -9  41    2.02    1.98
  17 -13  35    2.28    1.87
  17 -17  23    0.45    1.11
  16 -14  32    1.28    1.44
  15 -11  37    6.22    2.34
  15 -13  33   31.29    2.62
  15 -15  29    6.70    1.76
  14 -14  30    2.16    1.53
  44  -4  12    5.49    1.56
  42  -6  24    1.02    1.03
  42  -8  12    1.47    1.50
  42  -8  14    0.43    1.44
  42  -8  16    3.28    1.53
  41  -5  29    0.66    1.05
  41  -7  25    2.88    1.08
  41  -9   9    0.53    1.50
  41  -9  11    0.93    1.53
  41  -9  13   -0.28    1.25
  41  -9  15    0.68    1.27
  41  -9  17    6.51    1.39
  41  -9  19    0.27    1.32
  40  -6  30    0.63    0.92
  40  -8  26    1.31    1.00
  40 -10   8    1.95    1.55
  40 -10  10    0.27    1.28
  40 -10  18   -0.67    1.13
  39  -7  31    0.69    1.11
  39  -9  27    0.04    0.89
  39 -11   7    5.32    1.67
  39 -11   9    0.44    1.29
  39 -11  21    1.66    1.28
  38  -6  34    1.38    1.13
  38 -12   8    0.49    1.43
  38 -12  10   -0.23    1.23
  38 -12  20    0.30    1.12
  37  -5  37   -0.04    1.10
  37  -7  35    0.00    1.20
  37  -9  31    0.47    0.92
  37 -11  27    0.44    0.89
  37 -13   9    2.25    1.58
  37 -13  11   -0.29    1.19
  37 -13  19    0.28    1.16
  36 -10  32    0.97    1.12
  36 -12  26    0.44    0.92
  36 -14  10   -0.19    1.41
  36 -14  12    3.67    1.39
  36 -14  14    2.40    1.43
  35  -3  41   -0.45    1.31
  35  -9  35    0.19    1.17
  35 -11  31    0.12    0.95
  35 -15  13   -0.65    1.46
  34 -10  34   -0.47    1.00
  34 -12  30    1.18    0.96
  34 -14  24    1.16    1.02
  34 -14  26    0.03    1.07
  33  -3  43    1.79    1.33
  33 -15   5    0.85    1.33
  33 -15  23    2.54    1.19
  32 -14  28    0.82    0.99
  32 -16   8    2.66    1.34
  32 -16  20    2.06    1.18
  32 -16  22   12.67    1.67
  31  -5  43   -0.04    1.49
  31  -7  41    1.99    1.38
  31 -15   1    0.09    1.11
  31 -15  27    0.69    1.04
  31 -17  11    0.04    1.47
  31 -17  17    0.50    1.13
  31 -17  19    2.65    1.38
  30  -2  46    0.46    1.63
  30 -10  38    1.21    1.22
  30 -16   2   22.93    2.06
  30 -16  26    0.16    1.16
  29 -15  29    0.70    1.00
  29 -17   5    8.98    1.72
  29 -17  21    2.07    1.14
  29 -17  23    0.49    1.00
  28  -6  44    5.33    1.71
  28  -8  42    7.44    1.77
  28 -16   0   23.48    1.98
  28 -16  28    1.55    1.03
  28 -18  10    0.04    1.39
  28 -18  14    2.13    1.28
  28 -18  16    1.68    1.17
  28 -18  18    3.38    1.21
  27  -5  45    1.14    1.71
  27  -9  41    0.30    1.39
  27 -11  39   -0.77    1.39
  27 -15  31    0.17    0.99
  27 -17   3    3.37    1.21
  27 -17  25    3.10    1.12
  26  -4  46    3.20    1.65
  26 -10  40    8.03    1.62
  26 -12  38    4.93    1.62
  26 -16  30    3.08    1.30
  26 -18   6    1.25    1.29
  26 -18   8    2.40    1.20
  26 -18  20    1.04    1.08
  26 -18  22    1.08    1.25
  25 -11  39   -0.59    1.22
  25 -17   1    0.60    1.17
  25 -17  27    3.08    1.10
  24 -12  38    0.28    1.23
  24 -16  30   -0.62    1.01
  24 -18   6    2.83    1.14
  24 -18  22    4.09    1.19
  24 -18  24    2.01    1.23
  23 -13  37    0.64    1.49
  23 -15  33    0.43    1.40
  23 -17  27    0.23    0.98
  23 -19  11    0.73    1.24
  23 -19  13    3.85    1.32
  23 -19  15    2.01    1.25
  23 -19  17    0.40    1.16
  22 -12  38    2.77    1.49
  21 -13  37    3.37    1.69
  21 -15  33    1.19    1.25
  21 -17  27    6.94    1.31
  21 -19  11    2.39    1.20
  21 -19  13    6.38    1.35
  21 -19  15    4.06    1.29
  21 -19  17    9.20    1.46
  20 -12  38   -0.26    1.51
  20 -18  22    1.61    1.04
  20 -18  24   42.24    2.36
  19 -15  33    1.56    1.53
  19 -17  27   16.12    1.71
  18 -12  38   -0.84    1.73
  18 -14  34    7.50    1.74
  18 -16  30    2.85    1.52
  18 -18  20   33.95    2.03
  18 -18  22   46.61    2.34
  17 -11  39    2.07    2.04
  17 -15  31    1.33    1.29
  17 -17  25    5.79    1.36
  16 -16  28   -0.07    1.16
  14 -14  32    3.14    1.89
  43  -7  11    0.17    1.57
  43  -7  15   -0.24    1.40
  43  -7  17    2.10    1.46
  42  -6  26    3.28    1.23
  42  -8   8    0.56    1.44
  42  -8  10    0.24    1.31
  42  -8  18    3.56    1.29
  42  -8  20    5.64    1.44
  41  -7  27    0.91    0.94
  41  -9   7    1.32    1.44
  40  -8  28    0.63    1.05
  40 -10   6    0.20    1.44
  40 -10  22    2.43    1.12
  39  -5  35    0.28    1.26
  39  -9  29    0.77    1.02
  39 -11   5    2.18    1.51
  38  -8  32    0.03    0.91
  38 -10  28    1.40    0.93
  38 -12   6    0.79    1.28
  38 -12  22   12.31    1.46
  37  -9  33    0.33    1.11
  37 -11  29    0.16    1.03
  37 -13   5    9.52    1.74
  37 -13   7    1.45    1.26
  37 -13  21    2.21    1.14
  37 -13  23    9.12    1.44
  36  -4  40    3.05    1.47
  36  -8  36    3.04    1.29
  36 -12  28    2.44    1.01
  36 -14   6    3.47    1.55
  36 -14   8    0.46    1.25
  36 -14  20    0.19    1.03
  35 -13   1   -0.71    1.18
  35 -13  27    0.37    0.90
  35 -15   9    1.42    1.26
  35 -15  11    2.44    1.33
  35 -15  19    1.51    1.21
  35 -15  21    3.81    1.35
  34  -4  42    1.21    1.27
  34  -6  40    1.73    1.23
  34 -12  32    0.12    0.90
  34 -14   2    0.20    1.10
  34 -16  10    0.43    1.45
  34 -16  12    1.99    1.56
  34 -16  14    0.23    1.23
  34 -16  18    0.21    1.33
  33 -11  35    1.86    1.14
  33 -13  31    1.10    1.01
  33 -15   3    7.29    1.44
  33 -15  25    0.45    0.95
  32  -4  44    0.25    1.53
  32  -6  42    0.67    1.23
  32  -8  40    1.88    1.24
  32 -12  34   -0.18    0.93
  32 -14  30    4.53    1.19
  32 -16  24   -0.46    0.93
  31  -3  45    0.34    1.53
  31 -13  33    0.55    1.01
  31 -15  -1   -0.79    1.25
  31 -15  29    1.29    0.99
  31 -17   7    8.93    1.71
  31 -17  21   -0.39    1.03
  30 -14  32    0.44    0.99
  30 -16  28    0.64    1.13
  30 -18  12   -0.17    1.41
  30 -18  16   -1.03    1.26
  30 -18  18    1.31    1.33
  29  -5  45    0.32    1.56
  29  -7  43   -0.46    1.29
  29  -9  41    1.69    1.53
  29 -15  31    0.49    1.04
  29 -17  25    0.55    0.97
  28  -4  46    0.04    1.53
  28 -10  40    1.80    1.24
  28 -12  38    0.47    1.38
  28 -16  30    0.47    1.16
  28 -18   6   -0.75    1.26
  28 -18   8   -1.14    1.06
  28 -18  20    3.50    1.18
  28 -18  22    1.20    1.04
  27 -15  33   -0.03    1.24
  27 -17   1    0.38    1.24
  27 -17  27    0.15    0.94
  27 -19  15    9.47    1.61
  26 -16  -2    1.61    1.07
  26 -18   4    0.88    1.30
  26 -18  24   -0.31    0.94
  25 -13  37    0.41    1.22
  25 -17  29    0.64    1.16
  25 -19   9    1.72    1.36
  25 -19  13   16.94    1.71
  25 -19  15    1.37    1.09
  25 -19  17    5.52    1.26
  25 -19  19   11.24    1.45
  24  -8  44    1.25    1.74
  24 -10  42    0.24    1.57
  24 -14  36    3.28    1.56
  24 -18   4   10.52    1.42
  24 -18  26   -0.33    1.10
  23  -7  45    1.02    1.71
  23  -9  43    0.72    1.60
  23 -17  29   -0.41    0.94
  23 -19   7   -0.25    1.14
  23 -19  19    7.07    1.27
  23 -19  21    1.79    1.23
  22  -8  44    3.18    1.76
  22 -10  42    4.80    1.80
  22 -14  36    1.12    1.30
  22 -18  26    6.13    1.24
  21  -9  43    0.98    1.70
  21 -19   7   16.07    1.62
  21 -19  19    7.36    1.26
  20 -10  42    1.00    1.75
  20 -14  36    8.36    1.85
  20 -16  32   -0.29    1.39
  20 -18  26    4.74    1.36
  19 -13  37    5.03    1.64
  19 -19  13    0.25    0.87
  19 -19  15    8.55    1.28
  19 -19  17   33.13    1.98
  19 -19  19   33.82    2.02
  18 -18  24    1.10    1.08
  17 -13  37    1.06    1.82
  17 -15  33    1.79    1.65
  16 -12  38   -0.24    2.00
  16 -14  34   13.95    2.02
  16 -16  30    0.94    1.55
  16 -18  22    0.08    1.01
  15 -13  35   16.53    2.25
  15 -15  31   23.39    2.27
  14 -12  36   -0.98    1.69
  14 -16  28    3.97    1.64
  43  -7   9   -0.06    1.47
  43  -7  19   -0.16    1.13
  41  -9  23    0.53    0.96
  40  -6  32    0.21    1.00
  40 -10  24    2.53    1.03
  39  -7  33   -0.39    0.93
  39 -11  25    0.92    0.93
  38  -6  36    4.43    1.22
  38 -10  30    0.22    0.86
  38 -12   4    4.73    1.57
  38 -12  24    1.50    1.03
  36 -10  34    1.93    1.19
  36 -12  30    1.45    0.92
  36 -14   4    1.02    1.37
  36 -14  24   -0.22    0.92
  35  -5  41    5.34    1.53
  35 -11  33    0.95    0.93
  35 -13  29    1.84    0.94
  35 -15   5   10.80    1.75
  35 -15   7    6.66    1.50
  35 -15  23    4.18    1.12
  34 -10  36    1.14    1.08
  34 -14  28   -0.37    0.86
  34 -16   8    0.31    1.18
  34 -16  20    5.37    1.30
  34 -16  22    0.92    1.18
  33  -5  43    1.26    1.44
  33  -7  41    1.88    1.44
  33 -15   1   13.92    1.72
  33 -15  27    1.69    0.99
  33 -17  11    3.78    1.57
  33 -17  13    0.11    1.20
  33 -17  17   -0.12    1.14
  33 -17  19   -0.31    1.23
  32 -14  32    1.11    1.14
  32 -16   2   12.13    1.72
  32 -16  26    4.42    1.11
  31 -13  35    2.87    1.35
  31 -15  31    0.25    1.09
  31 -17  23    0.76    1.03
  31 -17  25   -0.17    1.11
  30  -6  44    0.01    1.48
  30  -8  42    0.91    1.28
  30 -10  40   -0.29    1.30
  30 -14  34    3.02    1.30
  30 -16   0   -0.24    1.07
  30 -18  10    0.38    1.20
  30 -18  20    3.19    1.22
  30 -18  22   11.03    1.57
  29 -11  39    4.30    1.31
  29 -15  33    6.00    1.40
  29 -17   1    1.51    1.35
  29 -17  27    2.71    1.06
  29 -19  15    1.32    1.35
  28 -16  -2    0.02    1.01
  28 -18   4    0.10    1.37
  28 -18  24    2.85    1.07
  27 -13  37    0.34    1.13
  27 -17  29    3.45    1.09
  27 -19  17    0.35    1.06
  27 -19  19   -1.02    1.02
  27 -19  21   10.57    1.54
  26  -6  46   -0.01    1.60
  26  -8  44   -0.51    1.57
  26 -10  42   -0.36    1.47
  26 -14  36   -0.16    1.19
  26 -16  32    1.25    1.06
  26 -18   2    3.68    1.34
  26 -18  26    0.77    0.98
  25  -7  45    1.16    1.39
  25  -9  43    0.41    1.36
  25 -11  41    1.65    1.60
  25 -15  35   -1.22    1.32
  25 -17  -1   -0.02    0.99
  25 -19  21   -0.75    0.94
  25 -19  23    7.71    1.41
  24 -12  40    7.09    1.77
  24 -18   2   21.22    1.68
  24 -18  28   -0.02    1.12
  23 -11  41    1.45    1.37
  23 -15  35    0.14    1.20
  23 -19   5    5.72    1.35
  23 -19  23    0.30    0.95
  22 -12  40    0.25    1.32
  22 -18  28   -0.82    1.11
  22 -20  14   25.35    1.96
  22 -20  16   20.56    1.82
  21 -11  41   -0.43    1.34
  21 -15  35    5.81    1.48
  21 -19  23    6.94    1.26
  20 -12  40    7.65    1.97
  20 -18  28   -0.14    1.24
  19  -9  43    0.68    1.37
  19 -11  41   -0.85    1.71
  19 -15  35   -0.54    1.48
  19 -19  21    1.65    1.02
  19 -19  23    3.89    1.30
  18 -10  42   24.83    2.74
  18 -14  36    0.30    1.41
  18 -16  32    8.52    1.59
  18 -18  26   11.95    1.55
  17 -17  29   -0.21    1.16
  17 -19  17    0.01    0.91
  17 -19  19   19.21    1.64
  17 -19  21   13.96    1.64
  16 -18  24   25.41    1.97
  15 -11  39    1.96    1.86
  15 -17  27    9.69    1.58
  14 -14  34    2.66    2.01
  13 -13  35   48.30    3.56
  13 -15  31   30.34    2.82
  41  -7  29    2.26    1.02
  41  -9  25   -0.20    0.86
  41 -11  11   -0.18    1.36
  41 -11  13    0.39    1.36
  41 -11  15    1.94    1.39
  41 -11  17    0.59    1.29
  40  -8  30   -0.03    0.85
  40 -10  26    0.09    0.91
  40 -12  10    2.80    1.50
  40 -12  12   -0.10    1.42
  40 -12  14    0.81    1.22
  40 -12  16    0.67    1.14
  40 -12  18    0.50    1.26
  39  -9  31   -0.32    0.84
  39 -11  27   -0.04    0.97
  39 -13   9    2.41    1.48
  39 -13  11    6.22    1.59
  39 -13  13   -0.39    1.23
  39 -13  15    4.67    1.36
  39 -13  17   -0.02    1.14
  38  -8  34    4.36    1.12
  38 -12  26    1.17    0.92
  38 -14  10   -0.50    1.36
  38 -14  12    0.43    1.20
  38 -14  14    1.08    1.25
  38 -14  16    6.48    1.40
  37  -7  37    0.93    1.04
  37  -9  35    0.56    1.13
  37 -11  31    1.17    0.87
  37 -13   3    5.46    1.31
  37 -13  27    0.17    1.02
  37 -15  11    3.88    1.51
  37 -15  13    0.97    1.40
  37 -15  15    2.86    1.53
  36 -14  26    5.15    1.08
  35  -9  37    0.15    1.04
  35 -11  35    0.39    1.09
  35 -13  31   -0.54    0.96
  35 -15   3    3.60    1.42
  35 -15  25    3.54    1.03
  34  -8  40    3.94    1.41
  34 -12  34   -0.04    0.97
  34 -14  30    0.53    0.86
  34 -16   6   21.90    1.94
  34 -16  24    1.37    0.96
  33 -15  29    3.44    1.08
  33 -17   9   -0.08    1.14
  33 -17  21    0.55    1.07
  33 -17  23    2.43    1.21
  32 -16  28   -0.25    0.86
  32 -18  10    0.83    1.45
  32 -18  12    0.55    1.22
  32 -18  16   -0.55    1.19
  32 -18  18    0.26    1.06
  32 -18  20    8.83    1.52
  31  -5  45    4.25    1.62
  31  -7  43    1.34    1.26
  31  -9  41    1.24    1.23
  31 -11  39    3.82    1.39
  31 -17   3    7.86    1.43
  31 -17  27    0.80    1.08
  30  -4  46    1.67    1.59
  30 -12  38    6.11    1.40
  30 -16  30    4.36    1.11
  30 -18   6   16.66    1.78
  30 -18  24    2.13    1.03
  29 -13  37    0.46    1.13
  29 -17  29   -0.26    0.91
  29 -19   9    0.35    1.36
  29 -19  11    0.76    1.18
  29 -19  17   -0.12    1.03
  29 -19  19    3.43    1.17
  29 -19  21    1.01    1.19
  28  -8  44    0.64    1.42
  28 -10  42    0.39    1.47
  28 -16  32    1.22    1.09
  28 -18   2   25.32    2.04
  28 -18  26    0.24    0.92
  27  -7  45    1.08    1.37
  27  -9  43    1.93    1.37
  27 -11  41    0.47    1.20
  27 -17  -1    0.05    1.05
  27 -17  31   -0.56    1.11
  27 -19   5   -0.92    1.21
  27 -19   7    0.09    1.07
  27 -19  23    0.37    0.93
  26 -12  40    0.06    1.24
  26 -18  28    2.04    1.02
  26 -20  14    1.38    1.12
  26 -20  16    1.56    1.09
  26 -20  18    2.03    1.28
  25 -13  39    0.94    1.21
  25 -17  31    0.92    1.01
  25 -19   5    0.59    1.00
  25 -19  25    0.14    0.93
  24 -14  38    4.15    1.56
  24 -18   0   -0.55    1.03
  24 -20   8    0.15    1.23
  24 -20  12    4.09    1.24
  24 -20  14   -0.40    0.99
  24 -20  16    3.58    1.15
  24 -20  18   -0.26    0.94
  24 -20  20    5.83    1.21
  23 -13  39    0.63    1.29
  23 -19   3    1.18    1.17
  23 -19  25    3.51    1.10
  22 -14  38    2.01    1.56
  22 -20   8    0.65    1.17
  22 -20  18    7.88    1.30
  22 -20  20    6.19    1.23
  21 -13  39    0.93    1.38
  21 -19  25    5.97    1.20
  20 -14  38   11.01    2.01
  20 -16  34    4.00    1.38
  20 -20  10    1.22    0.95
  20 -20  12    9.35    1.28
  20 -20  14   57.75    2.49
  20 -20  16    0.02    0.93
  20 -20  18    6.98    1.24
  20 -20  20   -0.23    0.94
  19 -13  39    0.13    1.42
  19 -17  31    0.53    1.16
  19 -19  25   25.12    1.86
  18 -12  40    6.08    1.76
  18 -20  14    1.72    0.95
  18 -20  16   51.76    2.34
  18 -20  18   20.52    1.79
  17 -11  41    4.13    2.11
  17 -15  35    1.85    1.73
  17 -19  23    4.01    1.17
  16 -14  36    0.48    1.53
  16 -16  32    4.35    1.52
  15 -13  37    0.09    1.73
  15 -15  33   16.32    2.10
  15 -17  29   26.60    2.39
  14 -12  38   39.61    3.23
  14 -16  30    0.19    1.53
  43  -9  15    0.84    1.36
  42 -10  10    1.55    1.40
  42 -10  12    0.44    1.39
  42 -10  14    2.01    1.22
  42 -10  16    1.70    1.15
  42 -10  18   -0.12    1.22
  42 -10  20    1.09    1.24
  41  -9  27    3.34    1.02
  41 -11   9    0.63    1.39
  41 -11  19    5.16    1.26
  40 -10  28    0.77    1.01
  40 -12   8    0.67    1.40
  40 -12  22    0.07    1.11
  39 -13   7   -0.08    1.39
  39 -13  21    0.10    1.04
  39 -13  23    0.43    1.14
  38 -10  32   -0.13    0.84
  38 -12  28   -0.14    0.79
  38 -14   8   -0.30    1.09
  38 -14  22   -0.14    1.13
  37 -11  33   -0.03    1.05
  37 -13  29    0.03    0.97
  37 -15   9    0.17    1.14
  37 -15  21    0.41    1.00
  36  -6  40    0.89    1.15
  36 -10  36    0.13    1.11
  36 -12  32    0.27    0.85
  36 -14   2    8.28    1.38
  36 -14  28   -0.47    0.82
  36 -16  10    1.25    1.40
  36 -16  12    0.12    1.14
  36 -16  14    1.80    1.23
  36 -16  16    0.77    1.18
  36 -16  20    4.38    1.37
  35 -15  27   -0.40    0.79
  35 -17  11   -0.57    1.34
  35 -17  13    0.05    1.39
  35 -17  15   -0.33    1.34
  34  -6  42    5.09    1.36
  34 -14  32    6.53    1.27
  34 -16   4   10.73    1.52
  34 -16  26    4.77    1.06
  33 -13  35   -0.86    1.06
  33 -15  31   -0.16    1.06
  33 -17   5   10.16    1.52
  33 -17  25    0.26    1.06
  32  -6  44    4.92    1.59
  32  -8  42    8.79    1.52
  32 -10  40    1.64    1.14
  32 -14  34   -0.09    0.92
  32 -16   0   28.23    1.93
  32 -16  30    2.32    1.13
  32 -18  22    0.96    0.99
  31 -15  33    4.77    1.13
  31 -19  11    0.64    1.47
  31 -19  17   -0.03    1.04
  31 -19  19    0.12    1.22
  30 -16  32    2.22    1.01
  30 -18   4    0.97    1.19
  30 -18  26    3.24    1.06
  29  -7  45   10.31    1.77
  29  -9  43    1.19    1.30
  29 -11  41    0.42    1.34
  29 -17  -1    0.03    1.23
  29 -17  31    1.98    1.18
  29 -19   7    3.55    1.34
  29 -19  23   -0.35    0.90
  28  -6  46    1.28    1.52
  28 -12  40    0.79    1.19
  28 -16  34    2.17    1.33
  28 -18  28    1.11    1.02
  28 -20  10    1.43    1.40
  28 -20  14    5.35    1.31
  28 -20  16    1.68    1.11
  28 -20  18    1.07    1.07
  27 -13  39   -0.67    1.13
  27 -19   3    2.70    1.39
  27 -19  25   -0.87    0.86
  26 -14  38   -0.12    1.11
  26 -18   0   20.18    1.68
  26 -18  30    2.02    1.02
  26 -20   8    1.60    1.15
  26 -20  10    2.60    1.25
  26 -20  20    1.24    1.04
  26 -20  22    0.02    0.93
  25 -15  37    1.66    1.44
  25 -17  -3    0.07    0.95
  25 -19   3   -0.07    0.96
  25 -19  27    0.92    0.96
  24 -10  44   -0.42    1.61
  24 -18  30   -0.25    0.93
  24 -20   6    4.58    1.37
  24 -20  22    1.31    1.01
  24 -20  24    1.95    1.19
  23  -9  45    2.04    1.67
  23 -11  43    1.60    1.57
  23 -19  27    0.86    0.98
  22 -10  44    2.68    1.65
  22 -18  30   -0.04    1.08
  22 -20   6    1.48    0.97
  22 -20  22   10.97    1.37
  22 -20  24   20.12    1.77
  21 -11  43    0.82    1.63
  21 -15  37    1.14    1.26
  21 -17  33    0.29    1.16
  21 -19  27    8.17    1.32
  20 -20  22   48.99    2.35
  19 -15  37    2.97    1.73
  19 -17  33    0.75    1.43
  19 -19  27    5.36    1.29
  18 -14  38   -0.48    1.41
  18 -16  34    0.35    1.26
  18 -18  30    3.10    1.50
  18 -20  20    9.95    1.36
  18 -20  22    0.73    1.17
  17 -13  39    5.02    1.76
  17 -17  31    4.01    1.39
  17 -19  25   10.04    1.47
  16 -12  40    2.38    2.08
  16 -18  28    0.23    1.16
  16 -20  18    4.14    1.27
  15 -15  35    8.99    2.18
  15 -19  21    2.79    1.15
  15 -19  23    5.93    1.49
  14 -14  36   34.08    3.09
  14 -16  32    1.90    1.85
  14 -18  26    7.03    1.65
  13 -15  33   33.62    3.00
  12 -14  34   13.58    2.50
  43  -9  11    1.63    1.42
  43  -9  13    0.10    1.22
  43  -9  17    0.01    1.11
  42 -10   8    0.87    1.43
  41 -11   7    1.56    1.35
  41 -11  23    1.38    0.95
  40 -12   6    0.47    1.33
  40 -12  24    1.38    1.06
  39  -9  33    0.43    0.99
  39 -11  29    0.42    0.83
  39 -13   5    8.90    1.62
  38  -8  36    0.46    1.00
  38 -12  30    0.57    0.94
  38 -14   6    1.62    1.24
  38 -14  24   -0.08    0.87
  37 -15   5    2.99    1.49
  37 -15   7    2.43    1.27
  36 -12  34    1.10    1.11
  36 -14  30    1.59    1.02
  36 -16   6    0.09    1.31
  36 -16   8    0.33    1.15
  36 -16  22   -0.44    0.94
  35  -7  41    0.11    1.10
  35 -13  33   -0.31    0.89
  35 -15  29    1.34    1.04
  35 -17   9    6.33    1.41
  35 -17  19   -0.01    1.04
  35 -17  21   -0.63    0.94
  34 -12  36    0.22    0.98
  34 -16   2   -0.55    0.99
  34 -16  28   -0.23    0.81
  34 -18  10    1.37    1.41
  34 -18  12    1.86    1.24
  34 -18  14   -0.81    1.12
  34 -18  18    2.11    1.14
  34 -18  20   -0.46    1.15
  33  -7  43    2.00    1.39
  33  -9  41   -0.02    1.29
  33 -11  39    0.71    1.22
  33 -17   3   19.18    1.87
  33 -17  27    1.54    1.05
  32 -18   4   34.09    2.29
  32 -18   6    8.43    1.49
  32 -18  24    9.41    1.29
  31 -17  29    0.33    0.87
  31 -19   7    0.26    1.30
  31 -19  21    1.72    1.11
  31 -19  23    0.02    1.11
  30  -8  44    3.59    1.40
  30 -10  42    2.27    1.26
  30 -12  40   -1.50    1.22
  30 -18  28    2.85    0.99
  30 -20  12   -0.46    1.36
  30 -20  16    0.52    1.25
  30 -20  18    1.12    1.24
  29  -5  47    2.89    1.64
  29 -13  39    3.95    1.30
  29 -19  25   -0.41    0.89
  28 -14  38    2.13    1.24
  28 -18   0    0.97    1.15
  28 -20   8    0.73    1.11
  28 -20  20   -0.08    0.94
  28 -20  22    3.65    1.09
  27 -15  37    0.95    1.11
  27 -19  27    4.63    1.11
  26  -8  46    0.57    1.53
  26 -10  44    1.04    1.55
  26 -12  42    0.97    1.46
  26 -16  36    0.11    1.31
  26 -18  -2    3.11    1.28
  26 -20   6    2.23    1.13
  26 -20  24    0.94    0.95
  25  -9  45    0.32    1.56
  25 -11  43    1.52    1.36
  25 -13  41    1.85    1.51
  25 -19   1    0.16    0.95
  25 -19  29    6.92    1.23
  25 -21  13    0.77    1.06
  25 -21  15    5.45    1.29
  25 -21  17    3.14    1.13
  25 -21  19    0.23    0.94
  24 -12  42    0.64    1.35
  24 -16  36    0.25    1.24
  24 -18  -2   23.50    1.66
  24 -20   4    5.05    1.35
  24 -20  26    0.21    1.12
  23 -13  41    2.82    1.61
  23 -19   1   -0.56    0.85
  23 -19  29    0.04    1.00
  23 -21  11    4.19    1.28
  23 -21  13    1.22    1.04
  23 -21  15    0.13    0.98
  23 -21  17    1.72    1.03
  23 -21  19   -0.08    0.91
  23 -21  21    0.08    1.12
  22 -12  42    0.31    1.30
  22 -14  40    6.47    1.76
  22 -16  36    3.38    1.33
  22 -20  26   -0.32    0.93
  21 -13  41   -0.04    1.58
  21 -19  29   -0.07    1.04
  21 -21  11    4.14    1.11
  21 -21  13    3.51    1.09
  21 -21  15    0.25    0.97
  21 -21  17   17.30    1.61
  21 -21  19   29.11    1.91
  21 -21  21    0.43    1.14
  20 -12  42    3.18    1.75
  20 -16  36    0.79    1.27
  20 -18  32    1.69    1.40
  20 -20  24    2.42    1.05
  20 -20  26   12.06    1.59
  19 -11  43    3.78    1.96
  19 -21  11    0.36    1.04
  19 -21  13   15.57    1.48
  19 -21  15    9.48    1.31
  19 -21  17    9.01    1.30
  19 -21  19   10.67    1.52
  18 -20  24   35.76    2.12
  17 -15  37    3.22    1.86
  17 -17  33    5.46    1.72
  16 -14  38    4.87    2.06
  16 -16  34   -0.17    1.40
  16 -18  30    0.52    1.52
  16 -20  20   24.64    1.80
  16 -20  22   28.78    2.04
  15 -13  39    2.12    2.03
  15 -17  31   20.78    2.22
  12 -16  30    8.55    1.90
  43  -9   9   -0.86    1.25
  41 -11  25    0.23    0.89
  40 -10  30    1.80    0.96
  40 -12  26    0.26    0.97
  40 -14  14    1.91    1.38
  40 -14  16    0.46    1.26
  39 -11  31    0.56    0.97
  39 -15  13    5.73    1.55
  39 -15  15    0.48    1.32
  39 -15  17    0.80    1.26
  38 -10  34    0.25    0.90
  38 -14   4   -0.34    1.33
  38 -14  26   -0.13    0.84
  37  -9  37    0.51    1.02
  37 -13  31   -0.03    0.78
  37 -15  25    6.13    1.07
  36 -16   4    1.49    1.33
  36 -16  24    1.59    0.96
  36 -16  26    0.19    0.96
  35 -11  37   -0.41    0.94
  35 -17   5   -0.25    1.26
  35 -17   7    1.40    1.19
  35 -17  23    4.41    1.08
  35 -17  25    1.55    1.06
  34  -8  42    0.47    1.29
  34 -10  40    0.18    1.19
  34 -14  34    0.04    1.06
  34 -16  30    8.02    1.24
  34 -18   8    1.52    1.20
  34 -18  22    5.74    1.14
  33 -15  33    0.30    0.88
  33 -17   1    0.84    1.25
  33 -17  29    2.93    1.09
  33 -19  11   -0.54    1.33
  33 -19  13    1.31    1.26
  33 -19  17   -0.57    1.16
  33 -19  19    1.62    1.06
  32 -14  36    0.07    1.04
  32 -18  26    0.02    0.84
  31  -7  45    0.05    1.41
  31  -9  43   -0.66    1.14
  31 -11  41    1.48    1.21
  31 -13  39    0.13    1.20
  31 -15  35    0.03    0.96
  31 -17  31   -0.15    0.85
  31 -19   5    5.56    1.56
  31 -19  25    1.54    1.09
  30  -6  46    0.79    1.31
  30 -14  38    0.79    1.29
  30 -16  34    3.45    1.11
  30 -18   0   64.18    2.72
  30 -18  30    1.30    1.08
  30 -20   8    7.09    1.58
  30 -20  10    0.84    1.22
  30 -20  20    2.14    1.09
  30 -20  22    6.76    1.36
  29 -17  33    3.62    1.09
  29 -19   3    6.36    1.35
  29 -19  27    0.91    0.92
  28 -10  44    2.30    1.48
  28 -12  42   -0.72    1.26
  28 -18  -2   24.76    1.87
  28 -18  32    0.17    1.12
  28 -20   6    0.64    1.09
  28 -20  24    2.33    0.99
  27  -7  47    3.05    1.57
  27  -9  45    1.88    1.40
  27 -11  43    0.80    1.24
  27 -13  41    2.36    1.41
  27 -19   1    0.39    1.09
  27 -19  29   -0.31    0.95
  27 -21   9    0.62    1.34
  27 -21  15    0.50    1.03
  27 -21  17    2.41    1.11
  27 -21  19    7.98    1.36
  27 -21  21   -0.05    1.11
  26 -14  40    1.18    1.36
  26 -18  32    4.24    1.14
  26 -20   4   10.20    1.44
  26 -20  26   -0.13    0.90
  25 -15  39    1.55    1.39
  25 -19  -1    1.10    1.12
  25 -19  31    2.22    1.19
  25 -21   7    1.59    1.29
  25 -21   9    3.04    1.21
  25 -21  21    4.83    1.16
  25 -21  23    0.71    1.13
  24 -14  40   -0.50    1.20
  24 -20   2   13.58    1.56
  24 -20  28    1.33    1.16
  23 -15  39    5.61    1.63
  23 -17  35    0.19    1.17
  23 -19  -1    0.07    1.08
  23 -19  31    1.79    1.07
  23 -21   7    3.27    1.12
  23 -21  23    0.94    0.96
  22 -20   2   27.38    1.86
  22 -20  28    0.04    0.93
  21 -15  39    1.52    1.62
  21 -17  35    0.52    1.20
  21 -21   7   -0.57    0.88
  21 -21  23    0.79    0.96
  20 -14  40    2.74    1.56
  20 -20  28   -0.51    1.15
  19 -13  41   -0.02    1.39
  19 -17  35    0.33    1.23
  19 -21   9   13.53    1.41
  19 -21  21   22.53    1.73
  19 -21  23    3.71    1.28
  18 -12  42    1.72    1.71
  18 -14  40    5.80    1.96
  18 -16  36    0.23    1.38
  18 -18  32   -0.28    1.25
  18 -20  26    1.04    1.10
  17 -19  29    5.92    1.44
  17 -21  13    0.76    0.88
  17 -21  15   16.88    1.51
  17 -21  17   19.95    1.63
  17 -21  19   11.74    1.41
  16 -20  24    1.68    1.13
  15 -17  33   11.99    2.16
  15 -19  27   22.84    2.18
  14 -16  34   14.13    2.43
  14 -18  28    0.21    1.26
  13 -15  35    6.42    2.17
  12 -16  32    1.01    1.89
  42 -12  12    1.01    1.37
  42 -12  14   -0.51    1.25
  42 -12  16    0.36    1.23
  42 -12  18    4.35    1.34
  41 -13  11    0.47    1.31
  41 -13  13    1.60    1.21
  41 -13  15    1.94    1.19
  41 -13  17    0.49    1.11
  41 -13  19    1.35    1.18
  40 -12  28    0.69    0.98
  40 -14  10    1.45    1.37
  40 -14  12    0.84    1.16
  40 -14  18    0.42    1.06
  39 -13  27    0.98    0.86
  39 -15   9   -0.21    1.25
  39 -15  11    1.73    1.23
  38 -12  32    1.32    0.94
  38 -14  28    2.23    1.01
  38 -16  10    1.09    1.37
  38 -16  12    0.76    1.17
  38 -16  14    0.25    1.05
  38 -16  16    1.60    1.10
  37 -15   3   26.15    1.91
  37 -15  27    1.85    0.85
  37 -17  11    2.26    1.35
  37 -17  13    1.75    1.12
  37 -17  15    1.13    1.11
  37 -17  17   -0.30    1.11
  36 -14  32    2.75    0.94
  36 -18  14   -0.53    1.29
  36 -18  16   -0.06    1.25
  35 -15  31   -0.01    0.77
  35 -17  27    0.98    1.01
  34 -18  24    0.91    0.88
  33 -19   7    3.74    1.48
  33 -19   9    5.71    1.36
  33 -19  21    0.63    0.96
  33 -19  23   -0.38    1.02
  32  -8  44    0.24    1.37
  32 -10  42    0.98    1.16
  32 -12  40   -0.23    1.16
  32 -16  34    2.14    1.18
  32 -18   2    1.33    1.16
  32 -18  28    1.79    0.91
  32 -20  10    0.91    1.37
  32 -20  12    0.86    1.19
  32 -20  18    0.77    1.05
  32 -20  20   -0.35    1.13
  31 -17  33    1.61    1.10
  31 -19  27    0.57    0.85
  30 -20   6    0.72    1.14
  30 -20  24    3.47    1.05
  29  -9  45    0.21    1.37
  29 -11  43    0.37    1.36
  29 -13  41    1.88    1.38
  29 -19   1   19.23    1.70
  29 -19  29   -0.16    0.90
  29 -21   9    3.10    1.46
  29 -21  11    3.28    1.27
  29 -21  15    0.52    1.06
  29 -21  17    0.20    1.02
  29 -21  19    0.01    1.04
  29 -21  21    0.20    1.15
  28  -8  46   -0.32    1.25
  28 -14  40    1.61    1.33
  28 -20   4    3.31    1.23
  28 -20  26    0.18    0.89
  27 -15  39   -0.10    1.26
  27 -19  -1   -0.30    1.17
  27 -19  31    0.61    0.95
  27 -21   7    0.21    1.07
  27 -21  23    0.32    0.95
  26 -16  38    0.17    1.30
  26 -20   2   25.12    1.82
  26 -20  28    0.16    0.90
  26 -22  14    8.62    1.53
  26 -22  16    1.34    1.06
  26 -22  18    0.04    1.17
  25 -21   5    2.76    1.11
  25 -21  25    1.08    0.94
  24 -16  38    2.22    1.29
  24 -20  30    0.21    1.11
  24 -22  12    4.58    1.23
  24 -22  14    3.57    1.14
  24 -22  16    0.53    0.98
  24 -22  18    3.49    1.10
  24 -22  20   -0.47    1.08
  23 -17  37    5.25    1.59
  23 -21   5    2.42    1.07
  23 -21  25    4.98    1.14
  22 -16  38    1.50    1.27
  22 -18  34   -0.17    1.10
  22 -20  30   -0.19    1.16
  22 -22  12    6.22    1.26
  22 -22  14   20.12    1.70
  22 -22  16   13.64    1.49
  22 -22  18    1.84    1.02
  22 -22  20   17.04    1.57
  21 -21   5    1.27    0.98
  21 -21  25    3.56    1.09
  20 -16  38    7.57    1.63
  20 -18  34    0.38    1.25
  20 -22  10    0.04    1.06
  20 -22  12   18.12    1.55
  20 -22  14    2.41    1.03
  20 -22  16   49.05    2.35
  20 -22  18    0.03    0.96
  20 -22  20    5.90    1.36
  19 -15  39   -0.15    1.38
  19 -19  31    1.48    1.20
  19 -21  25    1.08    1.01
  18 -18  34    2.17    1.55
  17 -13  41    0.70    1.60
  17 -17  35    0.23    1.37
  17 -19  31    3.60    1.60
  17 -21  21    0.48    0.96
  16 -16  36    8.74    1.87
  16 -18  32    1.83    1.40
  15 -15  37    3.47    1.79
  15 -19  29    8.95    1.87
  15 -21  17    1.28    1.02
  15 -21  19   14.56    1.64
  14 -14  38    0.11    1.61
  14 -18  30    0.36    1.36
  14 -20  22    6.95    1.43
  13 -17  31   24.24    2.45
  13 -19  25   11.36    1.75
  12 -14  36    2.94    1.84
  12 -18  28    2.80    1.87
  11 -15  33   28.69    2.65
  42 -12  20    0.67    1.01
  41 -13   9    0.48    1.18
  40 -14   8   -0.56    1.27
  39 -11  33    3.21    1.04
  39 -13  29    1.36    0.89
  39 -15   7    3.49    1.39
  39 -15  23    1.89    0.97
  38 -16   8    0.86    1.06
  38 -16  24   -0.44    1.03
  37 -15  29    0.23    0.78
  37 -17   9    0.24    1.13
  37 -17  21    2.25    1.09
  37 -17  23    5.61    1.24
  36 -16  28    1.06    0.85
  36 -18  10    1.27    1.37
  36 -18  12    0.97    1.14
  36 -18  20    0.97    1.00
  36 -18  22   -0.19    1.06
  35  -9  41    2.40    1.22
  35 -15  33    2.99    1.08
  35 -17   3   12.69    1.50
  35 -19  11    1.35    1.29
  35 -19  13   -0.42    1.25
  35 -19  15    0.46    1.07
  35 -19  19    0.25    1.19
  34 -14  36    6.91    1.18
  34 -16  32    0.06    0.82
  34 -18   4    8.76    1.42
  34 -18  26    0.93    0.84
  33  -9  43    0.35    1.25
  33 -11  41   -0.07    1.20
  33 -15  35    7.42    1.22
  33 -17  31   -0.69    0.82
  33 -19   5    1.32    1.35
  33 -19  25    0.01    0.82
  32 -18   0   -0.96    1.15
  32 -20   8    0.40    1.11
  32 -20  22    6.48    1.22
  31 -19  29    0.11    0.99
  31 -21  11    2.19    1.45
  31 -21  13    1.31    1.22
  31 -21  17    0.62    1.04
  31 -21  19    0.66    1.19
  30  -8  46    1.55    1.46
  30 -10  44    0.59    1.23
  30 -12  42    0.56    1.11
  30 -18  32    2.54    1.00
  30 -20  26    1.15    0.91
  29  -7  47   -0.27    1.48
  29 -15  39    0.80    1.26
  29 -17  35    2.82    1.14
  29 -19  31    1.02    0.91
  29 -21   7    3.65    1.23
  29 -21  23    0.36    0.98
  28 -16  38   -0.24    1.23
  28 -18  34    0.44    1.01
  28 -20   2    2.04    1.21
  28 -20  28    1.46    0.93
  28 -22  14    0.07    1.05
  28 -22  16    0.85    1.06
  28 -22  18    4.05    1.18
  28 -22  20    1.95    1.22
  27 -17  37    5.24    1.44
  27 -21   5    2.49    1.21
  27 -21  25    0.47    0.88
  26 -10  46    0.33    1.46
  26 -12  44    0.20    1.38
  26 -20   0    1.23    1.18
  26 -20  30    2.53    1.04
  26 -22   8    2.31    1.37
  26 -22  20    0.57    0.96
  26 -22  22    3.42    1.05
  25 -11  45   -0.18    1.43
  25 -13  43    5.76    1.65
  25 -17  37    0.85    1.21
  25 -19  -3   -0.56    1.14
  25 -21   3    4.43    1.38
  25 -21  27    1.73    1.03
  24 -10  46    2.24    1.63
  24 -12  44    1.92    1.40
  24 -14  42   -0.24    1.42
  24 -18  36   -0.64    1.31
  24 -20   0   57.61    2.41
  24 -22   8    0.18    1.08
  24 -22  22    8.37    1.27
  24 -22  24    0.41    1.10
  23 -11  45    0.55    1.40
  23 -13  43   -1.55    1.23
  23 -15  41    1.84    1.54
  23 -19  -3    0.52    1.06
  23 -21   3    5.70    1.18
  23 -21  27    0.78    0.96
  22 -12  44    0.32    1.34
  22 -14  42    1.55    1.54
  22 -18  36   -0.19    1.41
  22 -20   0   -0.37    0.81
  22 -22   8    0.85    1.00
  22 -22  22    9.59    1.30
  22 -22  24    0.99    1.13
  21 -13  43    5.54    1.74
  21 -17  37    8.48    1.56
  21 -19  33    0.06    1.09
  21 -21   3    0.97    0.94
  21 -21  27    1.38    1.00
  20 -12  44    2.29    1.74
  20 -14  42   -0.77    1.54
  20 -22  22    2.65    1.11
  19 -13  43   -0.42    1.72
  19 -17  37    0.09    1.58
  19 -19  33    0.32    1.38
  18 -16  38    8.13    1.74
  18 -20  30    1.76    1.43
  18 -22  10    1.67    0.94
  18 -22  12   -0.04    0.86
  18 -22  14   41.30    2.12
  18 -22  16    7.56    1.24
  18 -22  18   10.50    1.36
  18 -22  20    5.22    1.18
  17 -15  39    1.38    1.53
  17 -21  25    3.67    1.22
  16 -14  40   -0.31    1.68
  16 -20  28    0.23    1.21
  15 -17  35    0.40    1.85
  15 -21  21    0.31    1.08
  14 -16  36    2.93    1.99
  14 -18  32    3.29    1.94
  13 -15  37    8.10    2.23
  13 -17  33    9.85    2.28
  12 -16  34    9.01    2.24
  41 -13   7    4.01    1.32
  41 -13  25   -0.47    0.97
  40 -14   6   -0.04    1.27
  40 -14  24   -0.41    0.82
  39 -15   5    2.93    1.36
  39 -15  25    3.43    1.01
  38 -12  34    4.07    1.02
  38 -14  30    0.52    0.76
  38 -16   6    1.52    1.16
  37 -11  37    0.08    1.01
  37 -17   7    0.36    1.06
  37 -17  25    8.93    1.29
  36 -14  34    1.52    0.91
  36 -16  30    0.66    0.79
  36 -18   6    4.35    1.44
  36 -18   8   -0.34    1.10
  36 -18  24    0.90    1.04
  35 -13  37    0.87    0.97
  35 -17  29    0.78    0.81
  35 -19   9    1.95    1.18
  35 -19  21    0.14    0.94
  35 -19  23    0.27    1.04
  34 -10  42    0.59    1.26
  34 -18   2    6.82    1.38
  34 -18  28    0.05    0.81
  34 -20  10    0.77    1.29
  34 -20  12    0.37    1.29
  34 -20  14    0.02    1.13
  34 -20  18    9.19    1.40
  34 -20  20    1.56    1.17
  33 -13  39    5.01    1.17
  33 -17  33    1.98    1.10
  33 -19   3   -0.23    1.18
  33 -19  27    0.55    0.81
  32 -18  32    6.02    1.18
  32 -20  24    1.47    0.92
  32 -20  26    3.65    1.11
  31  -9  45    5.62    1.53
  31 -11  43    0.46    1.11
  31 -13  41    3.91    1.35
  31 -19   1    3.71    1.15
  31 -21   9    0.79    1.21
  31 -21  21    1.90    1.01
  31 -21  23    0.19    1.05
  30 -14  40    0.81    1.08
  30 -18  34    3.77    1.25
  30 -20   2   25.05    2.00
  30 -20  28    1.80    0.97
  30 -22  16    0.16    1.24
  30 -22  18    0.13    1.19
  29 -19  -1   16.56    1.58
  29 -21   5    1.76    1.19
  29 -21  25    0.86    0.91
  28 -12  44    0.41    1.35
  28 -20   0   57.19    2.56
  28 -20  30    0.79    0.96
  28 -22   8    0.47    1.33
  28 -22  10    2.12    1.22
  28 -22  22    1.80    1.01
  27  -9  47   -0.82    1.44
  27 -11  45   -0.81    1.38
  27 -13  43    1.02    1.43
  27 -19  33    5.14    1.17
  27 -21   3    3.31    1.19
  27 -21  27   -0.01    0.87
  26 -14  42    0.04    1.20
  26 -18  36    1.40    1.15
  26 -20  32    3.88    1.28
  26 -22   6    1.98    1.12
  26 -22  24    0.11    0.94
  25 -15  41    8.22    1.55
  25 -21  29   -0.23    0.88
  25 -23  13    1.16    1.08
  25 -23  15    0.55    1.03
  25 -23  17    2.85    1.10
  25 -23  19    5.89    1.36
  24 -16  40    0.87    1.42
  24 -20  -2   15.80    1.57
  24 -20  32   -0.54    1.04
  24 -22   6    0.03    1.00
  24 -22  26    2.27    0.99
  23 -19  35    2.93    1.43
  23 -21   1   -0.47    1.08
  23 -21  29    2.46    1.04
  23 -23  13    2.41    1.16
  23 -23  15    1.57    1.04
  23 -23  17    0.09    0.96
  23 -23  19    1.08    0.98
  23 -23  21   -0.75    1.11
  22 -16  40    9.21    1.85
  22 -20  -2   29.27    1.88
  22 -22   6   13.50    1.45
  22 -22  26    2.93    1.05
  21 -15  41    7.61    1.62
  21 -19  35    1.46    1.46
  21 -21   1   11.86    1.42
  21 -21  29    3.12    1.17
  21 -23  11    0.34    1.13
  21 -23  13    0.56    0.96
  21 -23  15    3.94    1.13
  21 -23  17   17.86    1.66
  21 -23  19    6.20    1.23
  21 -23  21    3.38    1.25
  20 -16  40    9.40    1.93
  20 -18  36    1.35    1.26
  20 -20  32    0.81    1.12
  20 -22   6   15.28    1.48
  20 -22  24   25.29    1.80
  20 -22  26    3.55    1.27
  19 -15  41    1.73    1.70
  19 -23  13    1.50    1.10
  19 -23  15   -0.32    1.08
  19 -23  17   12.09    1.57
  18 -14  42    0.43    1.80
  18 -18  36    1.99    1.64
  18 -22  22   23.55    1.79
  18 -22  24    0.38    0.98
  17 -17  37    6.50    1.71
  17 -19  33   -0.09    1.24
  16 -16  38    0.14    1.56
  16 -18  34    7.55    1.75
  16 -20  30    2.37    1.57
  16 -22  12    4.51    1.08
  16 -22  14    0.35    0.89
  16 -22  16   16.37    1.50
  16 -22  18   18.38    1.63
  16 -22  20    4.01    1.13
  15 -15  39    2.43    2.00
  15 -19  31   15.02    2.00
  15 -21  23    1.28    1.10
  14 -20  26    0.51    1.24
  13 -19  29    8.26    1.98
  12 -18  30    5.23    1.74
  11 -15  35   17.08    2.34
  11 -17  31   14.38    2.09
  41 -15  15   -0.12    1.17
  41 -15  17    0.03    1.14
  40 -14  26    0.92    0.86
  40 -16  14   -0.51    1.20
  40 -16  16    0.32    1.22
  40 -16  18    0.38    1.19
  39 -15  27    0.68    0.81
  39 -17  13    0.75    1.29
  39 -17  15    0.66    1.28
  39 -17  17    0.60    1.18
  38 -14  32   -0.33    0.97
  38 -16   4    1.07    1.20
  38 -18  14    1.18    1.28
  38 -18  16   -0.28    1.20
  37 -13  35    0.73    0.93
  37 -17   5   13.90    1.51
  37 -17  27    0.12    0.94
  36 -16  32    1.68    0.98
  36 -18  26    2.45    0.90
  35 -15  35   -0.20    0.85
  35 -17  31    0.06    0.77
  35 -19   7    7.41    1.40
  35 -19  25    2.36    1.06
  34 -12  40    0.56    0.99
  34 -16  34    0.15    0.82
  34 -18  30    0.41    0.82
  34 -20   8    1.78    1.39
  34 -20  22    0.07    0.93
  34 -20  24    1.81    1.05
  33 -19  29    1.03    0.81
  33 -21  11   -0.90    1.25
  33 -21  13    0.20    1.09
  33 -21  19   -0.01    0.96
  33 -21  21    4.53    1.26
  32 -10  44    0.22    1.33
  32 -12  42    1.86    1.08
  32 -14  40    5.65    1.36
  32 -20   4    1.47    1.20
  32 -20  28    2.80    1.04
  31 -19  31    0.59    0.84
  31 -21   5   14.35    1.77
  31 -21   7    5.40    1.30
  31 -21  25    0.31    0.85
  30 -22   8    1.02    1.33
  30 -22  10   -0.24    1.13
  30 -22  20   -0.48    0.94
  30 -22  22    1.54    0.98
  29 -11  45    1.35    1.38
  29 -13  43   -0.24    1.28
  29 -21   3   27.32    1.94
  29 -21  27   -0.04    0.84
  28 -10  46    0.09    1.22
  28 -14  42    0.46    1.14
  28 -22   6    3.67    1.21
  28 -22  24    1.11    0.95
  28 -22  26    0.96    1.07
  27 -15  41    0.69    1.10
  27 -21   1    0.00    1.20
  27 -21  29    2.68    1.00
  27 -23  15    1.53    1.06
  27 -23  17   -0.01    0.99
  27 -23  19   -0.64    1.00
  27 -23  21    3.30    1.25
  26 -16  40   -0.79    1.09
  26 -20  -2   24.51    1.80
  26 -22   4    4.60    1.40
  26 -22  26    0.05    0.89
  25 -17  39    7.35    1.38
  25 -21  31    2.04    1.20
  25 -23   9   -0.03    1.12
  25 -23  21    4.28    1.12
  25 -23  23   -0.47    0.86
  24 -18  38    0.04    1.32
  24 -22   4   16.39    1.59
  24 -22  28   -0.01    0.91
  23 -17  39   -0.26    1.16
  23 -21  31    2.79    1.09
  23 -23   7    0.29    1.19
  23 -23  23    8.64    1.27
  22 -18  38    7.24    1.70
  22 -20  34    3.77    1.46
  22 -22   4    0.00    0.91
  22 -22  28    0.99    1.02
  21 -17  39    8.53    1.70
  21 -23   7   -0.13    1.10
  21 -23  23    1.51    0.98
  20 -22   4   20.69    1.60
  20 -22  28   -0.07    1.21
  19 -17  39    1.57    1.69
  19 -19  35    0.87    1.25
  19 -23  11   15.42    1.44
  19 -23  19   21.96    1.72
  19 -23  21    1.31    1.01
  18 -16  40    3.52    1.84
  18 -20  32    4.00    1.36
  18 -22  26    6.45    1.27
  17 -15  41    0.32    1.83
  17 -23  13   14.19    1.51
  17 -23  15    9.91    1.30
  17 -23  17    2.19    1.03
  17 -23  19    8.04    1.44
  16 -18  36    3.16    1.89
  16 -22  22    0.12    0.98
  16 -22  24   15.69    1.77
  15 -17  37   -0.02    1.91
  15 -19  33   13.29    2.19
  14 -18  34    1.96    2.02
  14 -20  28    7.24    1.59
  14 -22  18    0.38    0.96
  13 -17  35    6.99    2.18
  13 -21  21    3.50    1.28
  12 -16  36    2.00    2.05
  12 -18  32    5.81    2.08
  12 -20  24    0.60    1.36
  12 -20  26    0.55    1.60
  11 -19  27    0.78    1.56
  42 -14  12    2.05    1.34
  42 -14  14    1.32    1.33
  41 -15  11   -0.75    1.27
  41 -15  13    2.46    1.22
  41 -15  19   -0.30    1.00
  40 -14  28    0.09    0.83
  40 -16  10    0.25    1.24
  40 -16  12   -0.19    1.05
  40 -16  20    2.84    1.04
  39 -15  29    2.61    1.02
  39 -17   9    3.06    1.34
  39 -17  11    0.91    1.09
  39 -17  19    0.42    0.98
  38 -16  28    0.42    0.81
  38 -18  10    0.88    1.28
  38 -18  12    1.08    1.12
  38 -18  18    0.61    1.01
  38 -18  22    0.05    1.07
  37 -17  29    0.52    0.90
  37 -19  11   -0.72    1.26
  37 -19  13    1.96    1.17
  37 -19  15    0.28    1.06
  37 -19  17    0.68    1.07
  37 -19  21   -0.17    1.11
  36 -14  36    3.43    1.05
  36 -18   4    2.69    1.15
  36 -18  28    0.74    0.91
  36 -20  14    0.98    1.26
  36 -20  16    1.49    1.32
  35 -19   5    5.58    1.28
  35 -19  27    0.62    0.91
  34 -16  36    0.64    1.05
  34 -18  32    8.83    1.23
  34 -20   6    4.35    1.41
  34 -20  26    0.04    0.91
  33 -13  41    0.32    1.22
  33 -17  35   -0.39    1.04
  33 -19   1   20.93    1.66
  33 -19  31   -0.12    0.95
  33 -21   7    1.25    1.36
  33 -21   9    4.13    1.24
  33 -21  23    2.07    0.93
  32 -18  34   -0.32    0.84
  32 -22  12    0.49    1.12
  32 -22  14    4.26    1.31
  32 -22  18    8.49    1.31
  32 -22  20    0.73    1.14
  31 -19  33    3.95    1.00
  31 -21  27    1.08    0.90
  30 -10  46   -0.06    1.43
  30 -12  44    0.78    1.31
  30 -14  42    3.46    1.35
  30 -20   0    0.30    1.10
  30 -20  32    2.65    1.10
  30 -22  24    6.20    1.15
  29  -9  47    7.94    1.69
  29 -15  41   -0.50    1.08
  29 -19  35    4.77    1.33
  29 -21   1   -0.08    1.25
  29 -21  29    2.22    0.94
  29 -23  11    3.57    1.26
  29 -23  15    0.94    1.07
  29 -23  17    0.54    1.02
  29 -23  19    1.19    1.09
  29 -23  21    0.29    1.12
  28 -16  40    0.67    1.03
  28 -20  -2    0.25    1.19
  28 -22   4    1.01    1.16
  28 -22  28   -0.25    1.00
  27 -17  39    0.85    1.06
  27 -21  31    2.71    1.08
  27 -23   7    1.70    1.34
  27 -23   9    1.24    1.15
  27 -23  23    1.20    1.02
  26 -18  38    0.11    1.06
  26 -22   2    7.97    1.50
  26 -22  28   -0.36    0.88
  26 -24  14    1.38    1.26
  26 -24  16    3.73    1.35
  26 -24  18    7.95    1.46
  25 -13  45    1.00    1.49
  25 -19  37    9.24    1.59
  25 -21  -1    8.03    1.41
  25 -23   5    5.82    1.42
  25 -23   7    1.92    1.12
  25 -23  25    2.18    0.99
  24 -12  46   -0.57    1.48
  24 -14  44   -0.68    1.47
  24 -22   2   45.53    2.24
  24 -22  30   -0.80    1.07
  24 -24  12   -0.80    0.97
  24 -24  14    1.63    1.06
  24 -24  16    0.86    1.09
  24 -24  18    0.76    0.99
  24 -24  20    6.97    1.38
  23 -13  45    0.40    1.56
  23 -15  43    6.03    1.71
  23 -19  37    1.08    1.40
  23 -21  -1    0.83    0.98
  23 -23   5    4.59    1.35
  23 -23  25    1.19    0.96
  22 -14  44    4.71    1.70
  22 -22   2   15.49    1.50
  22 -22  30    0.43    1.15
  22 -24  12    4.91    1.16
  22 -24  14    4.49    1.21
  22 -24  16    5.66    1.23
  22 -24  18    8.97    1.34
  22 -24  20    1.41    1.04
  21 -13  45   -0.41    1.59
  21 -15  43    1.34    1.55
  21 -19  37    6.50    1.65
  21 -21  -1   10.40    1.27
  21 -21  33    3.98    1.46
  21 -23   5    0.26    1.13
  21 -23  25    2.41    1.03
  20 -14  44    0.78    1.63
  20 -18  38    4.62    1.50
  20 -20  34   -0.25    1.15
  20 -22   2    1.84    0.95
  20 -24  12    0.15    1.07
  20 -24  14   25.36    1.80
  20 -24  16   -0.11    0.94
  20 -24  18    6.27    1.41
  19 -23  23    0.31    0.95
  19 -23  25    4.77    1.35
  18 -18  38    2.81    1.75
  18 -20  34    0.21    1.47
  17 -17  39   -0.14    1.76
  17 -19  35    1.74    1.50
  17 -21  31   -0.01    1.46
  17 -23   9   19.06    1.52
  17 -23  21    3.58    1.14
  17 -23  23   -0.41    1.15
  16 -16  40    1.39    1.92
  16 -20  32    1.12    1.43
  15 -21  29    5.31    1.71
  15 -23  15    8.15    1.37
  15 -23  17   16.95    1.69
  14 -16  38    1.54    1.70
  14 -20  30    1.21    1.41
  14 -22  20   28.74    1.97
  14 -22  22    5.65    1.33
  13 -19  31   15.07    2.20
  11 -17  33   10.56    2.03
  10 -16  34   -0.78    1.93
  10 -18  30    1.07    1.90
  42 -14  10    0.66    1.34
  41 -15   9    2.88    1.22
  40 -16   8   -0.09    1.21
  40 -16  24    0.30    1.01
  39 -17   7   -0.28    1.17
  39 -17  23    1.61    0.98
  38 -16  30    0.69    0.79
  38 -18   8    0.04    1.24
  38 -18  24    0.71    1.02
  37 -19   9    0.42    1.04
  37 -19  23    4.53    1.19
  36 -16  34    1.32    1.01
  36 -20  10    0.18    1.23
  36 -20  12    0.44    1.10
  36 -20  20    4.70    1.19
  36 -20  22    0.00    1.03
  35 -15  37    0.55    1.09
  35 -17  33    0.54    0.83
  35 -19   3    2.30    1.32
  35 -19  29    0.99    0.96
  35 -21  13    0.19    1.22
  35 -21  15    3.95    1.25
  34 -20   4   20.56    1.80
  34 -20  28    0.98    0.96
  33 -21   5   -0.93    1.23
  33 -21  25   -0.38    0.83
  32 -22   8   12.67    1.69
  32 -22  10    0.69    1.11
  32 -22  22   -0.45    0.85
  32 -22  24    1.34    1.04
  31 -11  45    3.52    1.45
  31 -13  43    3.28    1.30
  31 -15  41    2.57    1.31
  31 -21   3   -0.15    1.06
  31 -21  29   -0.20    0.79
  31 -23  11    3.92    1.48
  31 -23  13   -0.29    1.31
  31 -23  17    1.37    1.05
  31 -23  19    1.37    1.19
  30 -16  40    6.95    1.28
  30 -22   4    4.89    1.46
  30 -22  26    1.45    0.89
  29 -17  39    2.51    1.15
  29 -21  31    0.40    0.91
  29 -23   7    2.19    1.37
  29 -23   9    8.08    1.43
  29 -23  23   -0.25    0.87
  29 -23  25    3.08    1.14
  28 -18  38    6.81    1.33
  28 -20  34    0.08    0.96
  28 -22   2   30.70    2.10
  28 -24  16    2.97    1.12
  28 -24  18   -0.29    1.19
  28 -24  20    2.06    1.23
  27 -11  47    2.42    1.58
  27 -13  45    0.82    1.39
  27 -15  43    5.60    1.53
  27 -19  37    0.20    1.21
  27 -21  -1   -0.29    0.98
  27 -21  33    4.08    1.24
  27 -23   5    0.52    1.27
  27 -23  25    2.87    1.01
  27 -23  27    0.18    1.06
  26 -12  46    1.71    1.29
  26 -14  44    0.74    1.21
  26 -16  42    0.28    1.40
  26 -22  30    1.36    0.96
  26 -24  10    3.76    1.24
  26 -24  20    3.37    1.10
  26 -24  22   -0.19    0.92
  25 -15  43    7.45    1.48
  25 -17  41    7.45    1.65
  25 -23  27    1.46    0.96
  24 -16  42    0.84    1.27
  24 -20  36    7.64    1.56
  24 -22   0   -0.21    1.12
  24 -24   8    1.12    1.27
  24 -24  22    5.15    1.13
  24 -24  24   -0.17    1.08
  23 -17  41    9.27    1.75
  23 -23   3   17.15    1.75
  23 -23  27   -0.41    0.87
  22 -16  42    0.50    1.25
  22 -20  36    0.19    1.15
  22 -24   8    4.15    1.19
  22 -24  22   11.51    1.39
  22 -24  24    0.34    1.12
  21 -17  41    0.69    1.57
  21 -23   3   19.70    1.73
  21 -23  27    2.73    1.07
  20 -16  42   11.73    1.80
  20 -20  36    1.66    1.48
  20 -24  10    9.51    1.34
  20 -24  20    3.43    1.14
  20 -24  22    3.88    1.12
  19 -15  43    2.31    1.73
  19 -19  37    6.29    1.67
  19 -21  33    1.07    1.22
  19 -23   5    0.46    0.91
  19 -23  27   -0.05    1.00
  18 -24  12    6.17    1.12
  18 -24  14    2.85    1.08
  18 -24  16   19.48    1.63
  18 -24  18    3.44    1.12
  18 -24  20    1.10    1.00
  17 -23  25    1.33    1.06
  16 -20  34   -0.63    1.58
  15 -19  35   -0.47    1.87
  15 -23  13    1.71    0.95
  15 -23  19    0.19    0.98
  15 -23  21    1.42    1.08
  14 -18  36    5.76    2.16
  14 -20  32    1.22    1.82
  14 -22  24   -0.01    1.22
  13 -17  37    9.91    2.33
  13 -19  33   17.15    2.58
  13 -21  27    1.52    1.39
  12 -18  34    0.07    1.91
  12 -20  28    3.45    1.62
  39 -17  25    1.18    0.85
  38 -18   6    0.81    1.22
  38 -18  26   -0.21    0.95
  37 -17  31   -0.08    0.75
  37 -19   7    3.96    1.21
  37 -19  25    1.77    0.90
  36 -18  30    0.88    0.79
  36 -20   8   -0.47    1.04
  36 -20  24    0.35    0.86
  35 -21   9    0.26    1.24
  35 -21  11    1.11    1.08
  35 -21  21    1.74    1.01
  35 -21  23   -0.19    1.05
  34 -14  40    0.22    1.06
  34 -18  34    1.03    1.02
  34 -20   2    2.09    1.23
  34 -22  12    2.96    1.33
  34 -22  14    0.19    1.07
  34 -22  20   14.89    1.65
  33 -19  33   -0.17    0.84
  33 -21  27   -0.05    0.81
  32 -14  42    4.27    1.35
  32 -18  36    0.04    0.94
  32 -20   0    4.55    1.26
  32 -20  32    3.65    0.98
  32 -22   6    0.54    1.11
  32 -22  26    7.39    1.21
  31 -17  39    0.66    1.17
  31 -19  35    0.27    0.98
  31 -21  31    2.33    1.05
  31 -23   9    9.83    1.47
  31 -23  21    4.45    1.09
  31 -23  23    0.38    0.87
  30 -20  34    2.77    1.06
  30 -22  28    2.87    0.94
  30 -24  16   -0.54    1.22
  30 -24  18    6.42    1.39
  29 -13  45    0.05    1.35
  29 -21  -1    0.64    1.22
  29 -21  33    5.79    1.24
  29 -23   5    7.24    1.54
  29 -23  27    3.09    1.12
  28 -12  46    0.94    1.39
  28 -14  44   -0.64    1.09
  28 -16  42    2.78    1.38
  28 -22  30    1.00    0.89
  28 -24   8    3.80    1.47
  28 -24  10   -1.39    1.15
  28 -24  22    1.50    0.99
  27 -17  41    2.74    1.37
  27 -23   3    4.87    1.49
  27 -23  29    1.56    1.11
  26 -18  40   -0.01    1.23
  26 -22  32    1.78    1.00
  26 -24   6   -0.51    1.28
  26 -24   8   -0.49    1.08
  26 -24  24    3.80    1.08
  25 -21  -3    4.28    1.28
  25 -23   3   16.97    1.65
  25 -23  29    3.38    1.10
  25 -25  13    0.41    1.25
  25 -25  15   -0.09    1.03
  25 -25  17    1.01    1.05
  25 -25  19    5.27    1.35
  24 -18  40    4.70    1.35
  24 -22  32    1.25    1.06
  24 -24   6    0.93    1.07
  24 -24  26    0.55    0.90
  23 -19  39    8.11    1.64
  23 -21  -3    6.09    1.17
  23 -21  35    2.31    1.19
  23 -23  29   -0.09    0.92
  23 -25  13    9.02    1.36
  23 -25  15    0.18    1.06
  23 -25  17    0.30    1.00
  23 -25  19    0.99    1.00
  23 -25  21    7.38    1.43
  22 -18  40    0.75    1.27
  22 -24   6    4.31    1.20
  22 -24  26    5.52    1.16
  21 -19  39    4.40    1.68
  21 -21  35    4.03    1.54
  21 -23  29    2.26    1.07
  21 -25  13    2.60    1.07
  21 -25  15   12.27    1.45
  21 -25  17    4.12    1.16
  21 -25  19    5.44    1.21
  20 -18  40   23.22    2.16
  20 -22   0   -0.11    0.82
  20 -24   6    3.33    1.22
  20 -24  24    0.66    0.97
  20 -24  26    3.85    1.31
  19 -17  41    4.45    1.65
  19 -23   3    2.43    0.93
  18 -16  42    1.15    1.54
  18 -20  36   -0.55    1.50
  18 -24  10    0.97    0.92
  18 -24  22   -0.96    0.91
  18 -24  24    6.08    1.40
  17 -19  37    0.90    1.57
  17 -21  33    8.14    1.62
  17 -23  27    3.26    1.28
  16 -18  38   -0.79    1.55
  16 -22  30    2.23    1.57
  16 -24  12    0.66    0.88
  16 -24  14    5.83    1.14
  16 -24  16   11.72    1.41
  16 -24  18    2.22    1.07
  16 -24  20    3.48    1.33
  15 -17  39   20.62    2.48
  15 -21  31   10.03    1.79
  15 -23  23    2.73    1.17
  15 -23  25    0.51    1.41
  14 -16  40    0.12    1.91
  13 -21  29    5.50    1.68
  13 -23  17   20.12    1.74
  13 -23  19    8.45    1.59
  12 -16  38   -1.07    1.53
  12 -22  22   19.43    2.06
  11 -17  35    0.64    1.65
  11 -19  31    1.62    1.65
  11 -21  25   -0.90    1.75
  41 -17  15    2.99    1.34
  41 -17  17    1.23    1.24
  40 -18  14   -0.66    1.16
  40 -18  16    0.19    1.17
  40 -18  18   12.38    1.56
  39 -17  27    3.47    0.95
  39 -19  13    1.27    1.26
  39 -19  15    1.19    1.25
  39 -19  17   -0.41    1.17
  39 -19  19    0.54    1.14
  38 -16  32    1.80    0.91
  38 -18  28    2.19    0.99
  38 -20  14    0.10    1.26
  38 -20  16    1.58    1.27
  38 -20  18    5.47    1.32
  37 -19   5    0.07    1.17
  37 -19  27    1.40    0.86
  36 -16  36   10.29    1.36
  36 -18  32    0.47    0.81
  36 -20   6    0.69    1.10
  36 -20  26    0.71    0.87
  35 -17  35    1.77    0.91
  35 -19  31    0.49    0.85
  35 -21   7    1.42    1.06
  35 -21  25   -0.24    0.80
  34 -20  30    6.32    1.02
  34 -22   8    0.22    1.27
  34 -22  10    0.88    1.06
  34 -22  22    0.11    0.92
  34 -22  24    1.70    1.04
  33 -21  29    0.30    0.81
  33 -23  11    1.96    1.33
  33 -23  13    1.21    1.14
  33 -23  15    6.76    1.41
  33 -23  19    0.75    1.03
  33 -23  21    7.67    1.36
  32 -16  40    0.73    1.08
  32 -22   4   26.41    2.01
  32 -22  28    5.55    1.12
  31 -23   7    4.93    1.35
  31 -23  25    0.48    0.88
  30 -14  44    3.03    1.42
  30 -22  30    3.06    0.97
  30 -24  10   -0.44    1.10
  30 -24  12   -0.70    1.08
  30 -24  20    0.53    0.95
  30 -24  22    1.56    0.95
  29 -15  43    1.13    1.10
  29 -17  41    1.14    1.30
  29 -23   3    3.15    1.40
  29 -23  29    1.34    1.02
  28 -18  40    1.68    1.31
  28 -22   0    0.53    1.08
  28 -22  32    2.12    1.00
  28 -24   6    2.28    1.35
  28 -24  24    0.16    0.90
  28 -24  26   -0.07    1.02
  27 -19  39    1.09    1.24
  27 -25  11   -0.59    1.27
  27 -25  15    1.10    1.06
  27 -25  17    4.06    1.19
  27 -25  19    1.70    1.08
  27 -25  21    1.77    1.23
  26 -24   4    3.96    1.42
  26 -24  26    1.81    0.98
  26 -24  28    0.88    1.09
  25 -19  39    1.06    1.09
  25 -23   1    0.19    1.04
  25 -23  31    4.53    1.12
  25 -25   9   -0.37    1.27
  25 -25  21    0.88    0.99
  25 -25  23    7.93    1.23
  24 -16  44    0.35    1.45
  24 -20  38   -0.04    1.32
  24 -22  -2   48.43    2.33
  24 -24   4   -0.68    1.01
  24 -24  28    0.57    0.94
  23 -15  45    0.09    1.53
  23 -23   1   12.19    1.46
  23 -23  31   -0.69    1.01
  23 -25  23    5.76    1.18
  22 -16  44    4.48    1.74
  22 -20  38    2.88    1.28
  22 -22  -2   17.14    1.50
  22 -22  34    2.10    1.21
  22 -24   4    6.65    1.25
  22 -24  28    0.39    0.94
  21 -15  45    0.54    1.62
  21 -23   1   -0.02    0.91
  21 -25  11    0.31    0.95
  21 -25  21    4.45    1.16
  21 -25  23    2.97    1.08
  20 -20  38    5.66    1.74
  20 -22  -2    2.65    1.22
  20 -22  34    0.46    1.45
  20 -24   4    6.09    1.33
  20 -24  28   -0.53    1.19
  19 -19  39    5.05    1.58
  19 -21  35    0.78    1.25
  19 -23   1    0.21    1.06
  19 -25  11    3.46    1.05
  19 -25  13    0.60    0.93
  19 -25  15   12.35    1.41
  19 -25  17   12.28    1.46
  19 -25  19    3.97    1.17
  19 -25  21    4.41    1.16
  18 -18  40    8.40    1.85
  18 -22  32    0.17    1.22
  18 -24   6   26.26    1.74
  18 -24  26    1.61    1.10
  17 -17  41    0.75    1.64
  17 -25  15    0.59    1.13
  17 -25  17    5.64    1.37
  16 -16  42    1.36    1.80
  16 -20  36    8.03    2.14
  16 -24   8    1.71    1.10
  16 -24  22    6.23    1.28
  16 -24  24    0.42    1.27
  15 -19  37   13.70    2.45
  15 -21  33    3.18    1.84
  14 -18  38   -1.14    1.95
  14 -20  34    4.49    1.84
  14 -22  28    0.26    1.35
  14 -24  14    6.26    1.34
  14 -24  16    0.64    1.19
  14 -24  18   27.94    2.06
  13 -21  31   11.49    2.27
  13 -23  21    1.81    1.26
  13 -23  23    0.34    1.54
  12 -18  36    0.34    2.05
  12 -20  32    6.45    2.16
  11 -19  33    3.68    2.05
  11 -21  27   18.80    2.50
  10 -20  28   -0.24    1.57
   9 -17  33    7.99    1.94
  41 -17  11    1.36    1.29
  41 -17  13    1.24    1.15
  41 -17  19    1.08    1.08
  40 -18  10    0.74    1.28
  40 -18  12    0.47    1.12
  40 -18  20   -0.04    1.06
  39 -19   9    0.15    1.25
  39 -19  11    1.25    1.16
  38 -20  10   -0.22    1.24
  38 -20  12    0.23    1.16
  38 -20  22    1.21    1.10
  37 -17  33    2.41    0.93
  37 -19  29    0.40    0.91
  37 -21  11    1.06    1.33
  37 -21  13   -0.21    1.28
  37 -21  15    1.37    1.10
  37 -21  17    1.53    1.09
  36 -20   4    1.63    1.26
  36 -20  28   -0.40    0.76
  36 -22  14    3.70    1.38
  36 -22  16    0.78    1.29
  35 -19  33    0.10    0.93
  35 -21   5    0.98    1.24
  35 -21  27   -0.02    0.77
  34 -18  36    1.01    1.06
  34 -20  32    3.13    1.04
  34 -22  26    0.50    0.93
  33 -15  41    4.65    1.23
  33 -19  35    3.63    1.05
  33 -21   1   11.63    1.54
  33 -21  31    0.81    0.97
  33 -23   9   -0.10    1.05
  32 -22   2    0.15    1.23
  32 -22  30    3.37    1.08
  32 -24  12   13.96    1.75
  32 -24  14    0.12    1.11
  32 -24  18   -0.54    1.00
  32 -24  20   10.91    1.48
  31 -15  43    0.37    1.26
  31 -21  33   -0.18    0.92
  31 -23   5   -0.52    1.12
  31 -23  27    2.76    0.96
  30 -16  42    0.77    1.12
  30 -18  40    2.36    1.30
  30 -22   0   23.11    1.88
  30 -22  32   -0.82    0.79
  30 -24   8    0.59    1.08
  30 -24  24   -0.15    0.84
  29 -19  39    0.30    1.24
  29 -21  35    0.93    1.05
  29 -25  11   12.69    1.77
  29 -25  17    2.46    1.12
  29 -25  19    0.04    1.02
  29 -25  21    0.98    1.14
  28 -20  38   -0.11    1.23
  28 -22  34    3.35    1.23
  28 -24   4    3.98    1.44
  28 -24  28   -0.27    1.00
  27 -15  45    3.15    1.44
  27 -23   1    5.83    1.26
  27 -23  31    0.60    0.89
  27 -25   9    1.21    1.23
  27 -25  23    1.96    1.02
  27 -25  25    3.17    1.20
  26 -14  46   -0.01    1.36
  26 -16  44   -0.60    1.38
  26 -20  38    2.59    1.13
  26 -22  -2    6.12    1.20
  26 -26  16    9.79    1.57
  25 -15  45    2.49    1.38
  25 -17  43    6.77    1.63
  25 -21  37   -0.79    1.25
  25 -23  33    3.78    1.35
  25 -25   7    0.41    1.11
  25 -25  25    9.38    1.34
  24 -18  42   -1.08    1.43
  24 -24   2    3.40    1.40
  24 -24  30    1.92    1.19
  24 -26  12    5.19    1.47
  24 -26  14   -0.09    1.02
  24 -26  16    5.23    1.24
  24 -26  18   -0.49    0.99
  24 -26  20    8.12    1.47
  23 -17  43    4.86    1.46
  23 -21  37    5.40    1.41
  23 -23  -1   13.54    1.59
  23 -25   7    9.58    1.43
  23 -25  27    3.15    1.24
  22 -24   2   37.30    2.20
  22 -24  30    1.00    0.99
  22 -26  12    1.22    1.23
  22 -26  14    0.01    1.00
  22 -26  16    0.74    1.03
  22 -26  18    0.56    1.04
  22 -26  20   11.50    1.58
  21 -17  43    2.35    1.44
  21 -21  37    4.67    1.38
  21 -23  -1    0.86    1.11
  21 -25   7    3.32    1.14
  21 -25  25    4.77    1.17
  20 -16  44    0.15    1.64
  20 -18  42    1.30    1.64
  20 -26  14    0.47    1.16
  20 -26  16    4.83    1.35
  20 -26  18   -0.30    1.17
  19 -17  43    3.52    1.79
  19 -25   9   16.80    1.56
  19 -25  23    1.22    1.03
  19 -25  25   -0.05    1.19
  18 -20  38    1.27    1.74
  18 -22  34    0.18    1.53
  18 -24   4    0.34    0.84
  18 -24  28   -0.45    1.11
  17 -19  39    9.93    1.90
  17 -21  35   -0.72    1.34
  17 -23  31    3.77    1.66
  17 -25   9    2.04    1.14
  17 -25  13    1.79    0.98
  17 -25  19    4.06    1.17
  17 -25  21    0.24    0.99
  17 -25  23   -0.64    1.17
  16 -18  40    2.42    1.93
  16 -22  32    1.74    1.40
  16 -24  26    2.24    1.26
  15 -23  29    2.42    1.65
  14 -22  30    2.82    1.63
  14 -24  12   -0.16    0.88
  14 -24  20    2.04    1.14
  14 -24  22   -0.91    1.09
  13 -17  39    1.41    1.84
  12 -22  26    1.10    1.48
  11 -17  37   -0.56    1.78
  11 -21  29   -0.33    1.88
  10 -18  34    1.28    1.69
  10 -20  30    8.25    2.19
  41 -17   9    2.49    1.39
  40 -18   8    2.68    1.37
  39 -19   7   -0.22    1.23
  39 -19  23    0.59    0.94
  39 -19  25    3.77    1.11
  38 -18  30    0.09    0.89
  38 -20   8    1.29    1.29
  38 -20  24    0.88    1.00
  37 -21   9    1.77    1.30
  37 -21  23    0.34    0.90
  36 -18  34   -0.26    0.90
  36 -20  30    0.58    0.90
  36 -22  10    0.22    1.24
  36 -22  12   -0.62    1.08
  36 -22  22    1.64    1.16
  35 -17  37    5.28    1.15
  35 -21   3   -0.65    1.19
  35 -23  13    1.95    1.34
  35 -23  15    7.63    1.55
  34 -22   4    2.62    1.33
  34 -22  28    4.27    1.06
  33 -23   7   -0.17    1.13
  33 -23  25   -0.17    0.80
  32 -24   8    1.25    1.35
  32 -24  10    2.12    1.14
  32 -24  22    0.45    0.93
  31 -17  41    5.32    1.41
  31 -21  35    3.64    1.23
  31 -23   3   17.16    1.78
  31 -23  29    0.98    0.87
  31 -25  13   -0.10    1.32
  31 -25  19    0.54    1.17
  30 -24   6    2.53    1.19
  30 -24  26    3.84    0.98
  30 -24  28    2.33    1.04
  29 -23   1    9.80    1.44
  29 -23  31    4.09    1.00
  29 -25   9    4.70    1.36
  29 -25  23    0.19    0.88
  29 -25  25    2.89    1.14
  28 -14  46    1.11    1.42
  28 -16  44    1.91    1.38
  28 -22  -2   30.75    1.89
  28 -24  30    1.19    1.05
  28 -26  16    0.16    1.28
  28 -26  18    9.09    1.54
  27 -13  47    0.59    1.45
  27 -17  43    4.57    1.36
  27 -21  37    3.14    1.19
  27 -23  -1    6.20    1.42
  27 -23  33    6.29    1.18
  27 -25   5    0.19    1.28
  27 -25   7    0.91    1.10
  27 -25  27    5.90    1.26
  26 -18  42    0.64    1.22
  26 -24   2   26.20    1.88
  26 -24  30    0.52    0.90
  26 -26  10    1.11    1.34
  26 -26  14   12.36    1.52
  26 -26  18    0.08    1.06
  26 -26  20    1.63    1.08
  26 -26  22    9.55    1.34
  25 -19  41    6.47    1.40
  25 -23  -1   -0.60    1.00
  25 -25   5   11.00    1.53
  25 -25  27   -0.13    0.89
  24 -20  40   -0.59    1.31
  24 -22  36    4.92    1.33
  24 -24  32    0.29    1.18
  24 -26   8   -0.19    1.31
  24 -26  22    1.87    1.04
  23 -19  41    0.47    1.32
  23 -25   5    7.74    1.36
  23 -25  29    0.02    1.13
  22 -20  40   15.49    1.99
  22 -22  -4   -0.77    1.16
  22 -22  36   15.15    1.76
  22 -26   8    4.44    1.47
  22 -26  22   10.39    1.39
  22 -26  24   -0.22    1.15
  21 -19  41    5.25    1.60
  21 -25   5   24.17    1.80
  21 -25  27    0.41    0.98
  20 -22  36    0.63    1.48
  20 -24   2    1.77    1.00
  20 -26  10    0.18    0.99
  20 -26  12    8.59    1.31
  20 -26  20    4.33    1.19
  20 -26  22    3.35    1.13
  19 -19  41    0.07    1.69
  19 -21  37    2.30    1.38
  19 -23  -1    0.40    0.86
  19 -23  33    3.77    1.46
  19 -25   5    1.71    1.16
  19 -25  27    5.49    1.28
  18 -18  42   14.53    2.24
  18 -24   2    0.30    1.07
  18 -26  12    1.94    1.17
  18 -26  14    2.49    1.06
  18 -26  16    9.34    1.36
  18 -26  18    3.50    1.15
  18 -26  20    0.92    1.20
  17 -21  37    2.39    1.84
  17 -25  25    1.84    1.12
  16 -20  38    1.00    1.93
  16 -22  34    4.59    1.85
  15 -19  39    1.90    2.03
  15 -21  35    0.18    1.66
  15 -25  11    0.92    0.91
  15 -25  13    6.64    1.24
  15 -25  15   10.20    1.35
  15 -25  17    0.71    1.02
  15 -25  19    5.75    1.27
  15 -25  21    0.93    1.10
  14 -20  36   -0.44    1.72
  14 -22  32    0.48    1.84
  14 -24  24    5.69    1.48
  13 -19  37    1.27    2.05
  13 -21  33    2.73    1.83
  13 -23  27    3.31    1.55
  12 -20  34   -1.06    2.00
  12 -22  28    8.26    1.92
  12 -24  16   59.89    2.82
  12 -24  18   -1.06    1.35
  11 -19  35    1.04    2.11
  11 -23  21   10.94    1.90
  10 -22  24    2.69    1.66
   9 -17  35   -0.34    1.48
   9 -19  31    0.33    1.67
  38 -20   6    0.72    1.25
  38 -20  26    0.48    0.99
  37 -19  31    0.13    0.82
  37 -21   7    1.47    1.30
  37 -21  25    1.74    0.92
  36 -22   8    0.39    1.20
  36 -22  24    0.48    0.88
  35 -19  35   -0.08    1.01
  35 -23   9    2.93    1.40
  35 -23  11   -0.08    1.09
  35 -23  23    6.43    1.31
  34 -20  34    1.36    0.91
  34 -24  12    0.76    1.22
  34 -24  14    5.11    1.28
  34 -24  16    0.51    1.10
  34 -24  20    0.52    1.23
  33 -21  33    0.18    0.92
  33 -23   5    0.83    1.15
  33 -23  27    0.37    0.83
  32 -16  42   17.36    1.63
  32 -20  36    2.09    1.00
  32 -24   6    9.97    1.61
  32 -24  26    1.04    0.85
  31 -23  31   -0.80    0.98
  31 -25   9    4.76    1.44
  31 -25  11    7.25    1.39
  31 -25  21    4.66    1.11
  31 -25  23    2.77    0.99
  30 -22  34    3.22    1.07
  30 -24   4    2.27    1.18
  30 -26  18    0.21    1.22
  29 -15  45    1.23    1.39
  29 -17  43    1.15    1.30
  29 -23  -1    8.25    1.50
  29 -23  33    1.49    1.12
  29 -25   7    3.17    1.19
  29 -25  27    4.73    1.18
  28 -18  42    0.62    1.11
  28 -24   2    0.79    1.11
  28 -26  10    2.42    1.24
  28 -26  12    0.68    1.18
  28 -26  20    1.45    1.05
  28 -26  22    0.36    0.95
  27 -19  41    2.81    1.16
  27 -25  29   -0.42    1.02
  26 -20  40    1.54    1.18
  26 -24   0   -0.10    1.22
  26 -24  32    4.19    1.08
  26 -26   8   -1.22    1.09
  26 -26  24    0.70    0.97
  25 -21  39    2.40    1.39
  25 -23  -3   18.86    1.73
  25 -25   3    7.78    1.42
  25 -25  29    2.94    1.02
  25 -27  15    0.33    1.29
  25 -27  17    4.41    1.43
  25 -27  19    4.85    1.45
  24 -24   0   86.78    3.00
  24 -26   6    4.09    1.48
  24 -26  26    5.94    1.20
  23 -21  39    4.70    1.33
  23 -23  -3   15.84    1.67
  23 -23  35    4.44    1.37
  23 -25   3   37.56    2.16
  23 -27  13    1.18    1.29
  23 -27  15    4.90    1.25
  23 -27  17    0.23    1.04
  23 -27  19    2.69    1.16
  23 -27  21    0.59    1.21
  22 -24   0   -0.47    0.98
  22 -26   6   -0.30    1.27
  22 -26  26   -0.88    0.92
  21 -21  39    3.98    1.68
  21 -23  35    2.07    1.29
  21 -25   3    9.80    1.34
  21 -25  29    3.15    1.16
  21 -27  15    9.54    1.42
  21 -27  17    6.09    1.29
  21 -27  19    1.48    1.27
  20 -20  40    3.48    1.49
  20 -24   0   25.66    1.77
  20 -26  24   -0.09    0.98
  20 -26  26    3.11    1.33
  19 -23  35    2.26    1.63
  19 -25   3    4.30    1.25
  19 -25  29    6.94    1.44
  18 -20  40   11.27    2.15
  18 -22  36    1.11    1.39
  18 -24  32    4.71    1.68
  18 -26  10    1.46    0.96
  18 -26  22    1.60    1.07
  18 -26  24    0.17    1.23
  17 -19  41   -0.73    1.82
  17 -23  33    0.12    1.32
  17 -25   5    0.48    1.09
  17 -25  27    1.10    1.17
  16 -24  30    1.81    1.65
  16 -26  12    0.51    1.11
  16 -26  14   -0.31    0.91
  16 -26  16    0.60    0.99
  16 -26  18    4.00    1.20
  16 -26  20   -0.06    1.21
  15 -23  31    1.17    1.44
  15 -25   9   11.88    1.34
  15 -25  23    1.11    1.16
  15 -25  25    1.02    1.44
  14 -18  40    5.37    1.95
  13 -23  29    0.71    1.56
  13 -25  15   20.99    1.90
  13 -25  17   11.50    1.71
  13 -25  19    0.67    1.38
  12 -22  30   12.12    2.12
  12 -24  20   46.67    2.70
  12 -24  22    3.95    1.54
  11 -21  31    0.88    1.66
  11 -23  25    2.17    1.69
  10 -18  36    3.32    2.29
  10 -20  32    1.39    1.72
  10 -22  26   14.65    2.18
   9 -19  33    2.74    2.30
   9 -21  27    3.07    1.77
  37 -21  27    0.27    0.85
  36 -20  32    0.51    0.90
  36 -22  26    0.88    0.87
  35 -21  31    0.97    0.83
  35 -23  25    3.21    1.00
  34 -22  30    2.82    0.89
  34 -24  10    1.11    1.08
  34 -24  22    0.30    1.02
  33 -23  29    0.75    0.83
  33 -25  15   11.53    1.50
  33 -25  19    4.85    1.31
  32 -24  28    6.28    1.04
  31 -25  25    2.46    0.99
  30 -24  30   -0.18    0.85
  30 -26  12    5.42    1.39
  30 -26  20    1.05    1.00
  30 -26  22    1.39    0.97
  29 -19  41    0.11    1.09
  29 -25   5    1.27    1.16
  28 -20  40   -0.46    1.06
  28 -24  32   -0.35    0.90
  28 -26  24    0.23    0.93
  27 -21  39   -0.17    1.04
  27 -25   3   14.42    1.61
  27 -27  15    0.76    1.16
  27 -27  17    0.24    1.13
  27 -27  19    1.49    1.11
  26 -26   6    0.29    1.13
  26 -26  26   -0.05    0.92
  25 -25  31    0.27    0.94
  25 -27  21   11.69    1.46
  24 -22  38    8.67    1.48
  24 -26  28    0.11    0.94
  23 -25  31    0.98    1.02
  22 -22  38   -0.23    1.23
  22 -26  28    0.23    0.99
  21 -27  11    0.06    1.02
  21 -27  21    1.81    1.11
  21 -27  23   14.43    1.56
  20 -26   6   19.95    1.71
  19 -21  39    8.60    1.77
  19 -23  -3    2.13    1.07
  19 -27  13   10.05    1.42
  19 -27  15    4.45    1.21
  19 -27  17    7.45    1.32
  19 -27  19    1.36    1.10
  19 -27  21    0.95    1.04
  18 -24   0    0.09    0.90
  18 -26  26    0.38    1.11
  16 -18  42    0.06    1.74
  16 -22  36    1.47    1.59
  16 -26  22    1.73    1.11
  15 -21  37    1.70    1.82
  15 -23  33   12.09    2.03
  15 -25   7    1.35    0.98
  14 -22  34   -0.35    1.80
  14 -24  28    5.12    1.63
  13 -21  35    3.13    2.00
  13 -25  11   10.59    1.34
  13 -25  13    7.52    1.31
  13 -25  21    2.45    1.29
  12 -20  36    2.03    1.83
  10 -22  28    9.63    2.08
   9 -21  29    6.36    1.91
  32   2   8   -1.00    1.83
  32   0   4   -0.69    1.63
  31   3  11   -0.72    2.20
  31  -1   3   25.47    2.28
  30   6  16    1.61    2.25
  29   1  11    0.92    1.48
  29  -1   7   14.83    1.86
  28   6  18   52.86    3.63
  28   4  16    2.76    1.90
  28  -4   0   53.08    2.27
  27  13  23    7.37    3.62
  27   9  21    9.33    2.78
  26  14  24    1.21    3.49
  26  10  22    0.06    3.30
  26  -4   4   15.58    1.49
  25  11  23    4.68    3.33
  25   7  21    1.52    2.30
  25   1  15    0.73    1.36
  25  -5   3   -0.72    0.83
  24  12  24    1.15    3.35
  24   8  22   10.21    2.85
  24  -6   0    0.49    0.82
  23   9  23   12.07    2.99
  23  -5   5    0.93    0.73
  22  16  26    4.72    4.95
  22  14  26    1.51    3.63
  22  10  24    1.25    2.78
  22   6  22   14.85    2.44
  22   4  20   10.25    1.91
  22   2  18    5.19    1.56
  22  -4   8    0.10    0.91
  22  -6   2    0.30    0.81
  21  11  25    1.09    2.55
  21   7  23   15.28    2.55
  21   5  21    6.05    2.12
  21   1  17    0.59    1.19
  21  -7  -1    7.78    0.86
  20  -6   4    5.02    0.84
  19  23  27    1.41    4.25
  19  19  27    3.48    4.75
  19  17  27   18.72    3.99
  19   7  23    0.27    2.18
  19  -1  15   18.87    1.54
  19  -5   7    4.05    0.91
  19  -7   1    0.60    0.56
  18  12  26    3.12    2.86
  18   8  24   11.96    2.28
  18  -2  14    0.80    0.96
  17  21  27    5.71    4.73
  17  17  27   20.14    4.23
  17  15  27    5.31    3.16
  17  -1  15   61.75    2.40
  17  -7   1   60.79    1.51
  16  12  26    0.35    2.32
  16   8  24    5.90    2.11
  16  -2  14    2.84    1.02
  15  21  27    1.42    4.38
  15  19  27   24.80    4.24
  15  17  27    9.23    3.59
  15  -1  15  116.64    2.98
  15  -7   1    0.78    0.57
  14  -4  10    3.73    0.84
  14  -6   4   79.91    1.74
  13  11  25    5.33    2.27
  12  14  26    0.38    1.84
  12   6  22    1.30    1.46
  12   4  20  150.94    4.11
  12   2  18  590.35    7.35
  11   3  19   19.50    1.77
  11  -7  -3    5.75    0.46
  10  18  26   15.19    2.65
   9  15  25    7.78    2.21
   8  14  24    2.68    1.83
   8   2  16    8.28    1.21
   6   8  20   42.08    2.21
   5  11  21   33.81    2.12
   4  16  22    1.10    1.62
   2   8  16    3.36    0.99
  32   4  10    1.72    2.09
  31   7  15   13.44    2.88
  31   5  13    4.59    2.40
  31   1   7    4.76    1.61
  30   2  10    2.45    1.94
  30  -2   2    7.24    1.53
  29   7  17    1.13    2.35
  29   5  15    4.91    2.41
  29  -3   1   -0.14    1.14
  28  10  20    2.02    2.63
  28  -2   6    0.30    1.13
  27   5  17    2.32    1.91
  27   3  15    0.52    1.54
  27  -1   9    2.65    1.20
  27  -3   5    1.85    1.09
  26   8  20    0.18    2.55
  26  -2   8   -0.30    1.20
  25   5  19    3.55    1.94
  25   3  17    1.31    1.52
  25  -1  11    1.71    1.09
  25  -3   7    3.98    1.20
  25  -5   1   26.39    1.45
  24   4  18   12.39    2.21
  24   2  16    8.44    1.56
  24  -4   6    1.48    0.84
  24  -6  -2    2.77    0.88
  23  15  25   -0.22    3.34
  23   7  21   11.10    2.53
  23  -3   9    0.68    0.87
  22  20  26   -1.06    5.15
  21   3  19   -0.79    1.23
  21  -5   5    0.61    0.77
  21  -7  -3    7.98    0.84
  20  16  26   10.70    4.28
  20   4  20    1.54    1.46
  20   2  18    2.01    1.27
  19   5  21    2.17    1.48
  19   3  19    0.91    1.65
  19   1  17    1.06    1.13
  19  -7  -1    1.35    0.60
  18  14  26    2.30    2.75
  18   6  22   20.36    2.16
  18  -6   4   19.65    1.00
  17  19  27    2.02    3.36
  17   7  23   -0.22    1.70
  17   5  21   13.81    2.06
  17   1  17   17.20    1.74
  17  -3  11    0.16    0.89
  17  -5   7   18.49    1.06
  16  14  26    8.29    2.63
  16   6  22    8.81    1.80
  16   0  16   84.52    2.66
  16  -6   4   17.29    0.99
  15   5  21   -0.18    1.65
  15   1  17   91.30    2.94
  14  14  26    1.24    2.17
  14   6  22    8.10    1.75
  14   4  20    2.29    1.65
  14   2  18    1.87    1.44
  13   5  21    2.60    1.45
  13   3  19    6.22    1.50
  13   1  17  106.79    3.13
  13  -3  11    5.58    0.90
  13  -7  -1   12.01    0.68
  12  20  26   -0.29    3.07
  12  18  26   -0.40    2.72
  12  16  26    2.14    2.15
  12  10  24    0.13    1.48
  12  -4   8    1.30    0.74
  11  13  25    0.17    1.55
  11   9  23    2.96    1.44
  10  12  24    0.73    1.74
  10   8  22   23.77    1.93
   9  17  25   38.34    3.06
   9  11  23    1.22    1.62
   9   1  15   13.57    1.30
   8  10  22   82.26    3.07
   8   4  18    6.21    1.22
   7  13  23    6.93    1.50
   6   2  14    1.82    0.84
   4   8  18   -0.04    1.04
   4   2  12    2.75    0.77
   3  11  19    0.51    0.93
   3   1   9   19.50    0.96
   2   6  14    1.85    0.80
  33   3   5   -0.57    2.12
  33   1   1    0.98    1.70
  31   3   9    0.87    1.64
  31  -1   1    2.11    1.45
  30   8  16    9.32    2.65
  30   6  14    5.94    2.56
  30   4  12   -0.30    1.75
  30   0   6    1.27    1.37
  29  11  19    0.34    2.89
  29   1   9   -1.25    1.28
  29  -1   5   28.90    1.91
  29  -3  -1    0.86    0.96
  28   8  18    0.98    2.29
  28   6  16   15.43    2.71
  28   4  14    8.99    2.22
  28   2  12   -0.42    1.49
  28  -2   4   13.11    1.61
  27  11  21    5.88    2.86
  27  -3   3   14.29    1.47
  26  12  22   49.73    4.20
  26   6  18    2.95    1.88
  26   2  14    2.92    1.40
  26  -4   2   22.09    1.40
  25  13  23    3.78    2.92
  25  -5  -1   27.05    1.45
  24  10  22   12.14    2.59
  23  19  25    4.87    5.19
  23  17  25    5.84    4.10
  23  11  23    2.81    2.45
  23   5  19    6.17    1.74
  23   3  17    0.66    1.37
  23   1  15    9.28    1.55
  23  -5   3   17.71    1.12
  22   8  22    0.03    1.83
  22   6  20    4.01    1.93
  22   0  14   26.73    1.77
  22  -6   0   18.08    1.10
  21  15  25    2.33    3.26
  21   9  23    1.12    1.99
  21  -1  13    3.61    1.03
  21  -3   9   -1.07    0.87
  20  22  26    3.57    5.19
  20  18  26    5.72    3.67
  20  -4   8    0.48    0.68
  20  -6   2    5.11    0.67
  19  13  25    1.70    2.72
  19   9  23    0.84    2.25
  18  22  26    6.60    5.38
  18  20  26    0.78    4.22
  18  18  26   14.69    4.16
  18   4  20   10.72    1.64
  18   2  18    1.13    1.13
  18  -2  12   21.77    1.48
  17  13  25    1.69    2.84
  17   3  19    1.75    1.25
  17  -7  -1   63.99    1.44
  16  22  26    0.27    4.19
  16  18  26   -0.31    3.36
  16  16  26    1.87    2.53
  16   4  20   39.18    2.33
  15  13  25   20.79    3.08
  15  -7  -1    1.27    0.49
  14  20  26   -0.31    3.35
  14  18  26    4.18    3.12
  14  16  26    0.96    2.36
  14  10  24   10.50    1.98
  14  -4   8    6.18    0.88
  13  13  25    2.83    1.87
  12  -6   2  111.07    1.77
  11  -3   9    3.14    0.81
  10   6  20   -0.02    1.42
   9   5  19    0.16    1.07
   9   3  17   27.74    1.71
   8  18  24   57.35    3.20
   7  15  23    0.85    1.60
   7   1  13   22.31    1.33
   6   4  16   15.57    1.28
   5  13  21    5.70    1.43
   5   1  11    6.19    0.94
   4  12  20  100.91    2.89
   4   6  16    3.96    1.04
   2  12  18  396.89    4.83
   1   9  15  184.75    2.87
  32   6  10    3.53    2.69
  32   4   8    0.68    1.88
  32   2   4    1.86    1.92
  31   5  11    1.86    2.04
  31   1   5   31.75    2.23
  30   2   8    1.65    1.46
  29   7  15   38.51    3.42
  29   3  11    3.65    1.64
  28   0   8    2.25    1.26
  27  13  21    2.97    2.88
  27   9  19    0.78    2.25
  27  -1   7    1.22    1.10
  26  14  22    3.38    3.00
  26   0  10    6.55    1.33
  26  -2   6    2.78    1.04
  26  -4   0   -0.13    0.99
  25  11  21    2.04    2.80
  25   7  19    2.31    1.95
  25   5  17    7.03    1.82
  25   3  15    0.39    1.37
  25  -1   9    9.02    1.45
  25  -3   5    2.39    0.92
  24  18  24    3.30    4.40
  24  12  22    8.35    3.14
  24   8  20   18.23    2.48
  24  -2   8   -0.38    1.09
  24  -4   4    5.57    0.89
  23  13  23    1.72    3.07
  23   9  21    8.12    2.53
  23  -3   7    0.56    0.79
  23  -5   1    1.24    0.81
  22  10  22   14.73    2.84
  22   4  18   18.84    1.92
  22  -6  -2   -0.15    0.65
  21  21  25    4.96    5.75
  21  17  25   11.87    4.13
  21  11  23    2.36    2.22
  21   7  21    3.51    1.78
  21   5  19    1.41    1.74
  21   3  17    1.01    1.51
  21   1  15   -0.59    0.99
  21  -5   3    2.84    0.77
  19   7  21    1.20    1.82
  19  -1  13    9.93    1.18
  19  -5   5    0.83    0.61
  19  -7  -3   18.13    0.91
  18  -6   2    3.48    0.57
  17  15  25    7.20    3.16
  17   9  23    0.76    1.79
  17  -1  13   19.49    1.49
  17  -5   5   10.32    0.91
  16  20  26    9.06    3.31
  16   8  22   12.19    2.27
  16  -2  12    2.12    0.82
  16  -6   2  147.37    2.20
  15  15  25    1.73    2.69
  15  -1  13   16.79    1.37
  15  -5   5   12.70    0.91
  14  12  24   -0.49    2.19
  14  -6   2    1.39    0.54
  13  15  25    9.42    2.25
  13  -1  13   50.42    1.85
  13  -7  -3   10.85    0.59
  12  12  24    3.93    1.69
  11  19  25   24.52    3.17
  11  17  25    2.10    1.86
  11  11  23    2.00    1.76
  10  14  24    2.67    1.54
  10   4  18  123.71    3.21
   9  13  23    9.30    1.82
   8  -4   4    7.47    0.62
   7  17  23   13.25    2.08
   7   7  19   17.45    1.47
   7   3  15   13.37    1.31
   6  14  22    3.10    1.25
   6  10  20    8.82    1.43
   5   9  19   24.46    1.56
   4   0   8   26.22    1.04
   3   9  17   34.52    1.66
  33   3   3    1.44    1.79
  31   3   7   13.03    1.90
  31   1   3   25.81    2.05
  29   1   7   13.94    1.69
  29  -1   3   41.52    2.09
  28   2  10    0.07    1.32
  28  -2   2   93.05    2.69
  27  11  19    0.56    2.40
  27   5  15   14.97    2.11
  27  -3   1   33.97    1.69
  26  16  22    2.11    3.67
  26  12  20   -0.72    2.98
  26   8  18  124.66    4.71
  25  -5  -3    0.61    0.74
  24   6  18    7.71    1.91
  24   4  16    2.17    1.49
  24   2  14    4.09    1.37
  24  -4   2    7.48    1.04
  23   7  19    5.66    2.15
  23   1  13    3.23    1.21
  22  20  24   28.87    6.51
  22  18  24   19.32    5.26
  20   6  20   21.74    2.08
  20   4  18    7.24    1.44
  20   2  16    3.10    1.14
  20  -4   6    1.96    0.69
  20  -6   0   -0.17    0.49
  19  21  25    2.35    4.83
  19  19  25   26.25    4.23
  19  17  25    0.62    3.09
  19  11  23    0.90    2.13
  19   5  19    3.33    1.37
  19   3  17    2.11    1.37
  19   1  15   18.86    1.51
  19  -7  -5    2.25    0.57
  18   6  20    1.56    1.45
  18   0  14   10.38    1.22
  17  17  25    7.70    3.40
  17   7  21    1.19    1.43
  16  12  24   19.41    2.58
  15  17  25   19.79    3.34
  15   7  21    8.38    1.72
  15  -3   9   22.57    1.26
  14   6  20    0.51    1.62
  13  21  25   13.64    3.51
  13  19  25   10.64    3.11
  13  17  25    9.82    2.48
  13  11  23    1.46    1.91
  13   7  21    0.49    1.29
  13   1  15  135.66    3.10
  13  -3   9    0.19    0.62
  12  14  24    0.34    1.97
  12   6  20   -0.68    1.16
  12   4  18    3.25    1.49
  12   2  16   10.33    1.33
  12  -6   0   -0.09    0.40
  11   5  19    2.12    1.17
  11   3  17   53.61    2.28
  10  16  24   26.16    2.64
  10  10  22    4.89    1.41
   9   9  21   -0.26    1.11
   8  12  22    6.04    1.35
   8  -2   8    0.08    0.56
   7  11  21   10.30    1.39
   7   5  17   11.95    1.24
   7  -1   9   27.25    1.24
   7  -3   5    1.51    0.52
   6  16  22   27.90    2.16
   6   0  10    6.88    0.83
   5  15  21   12.45    1.65
   5   7  17    1.22    1.01
   5   3  13   27.45    1.41
   4  14  20   -0.15    1.19
   3  13  19   14.81    1.44
   3   3  11   47.34    1.41
   1   7  13   24.34    1.10
   0  10  14   37.29    1.33
  33   3   1    0.00    2.13
  32   6   8    0.57    2.45
  32   4   6    2.01    1.70
  32   2   2    3.32    1.68
  31   5   9    8.10    2.05
  31   1   1    1.51    1.65
  30   2   6    2.84    1.43
  29   3   9    6.09    1.62
  28  12  18   -1.86    2.50
  28   6  14    0.89    1.81
  28  -2   0    0.22    1.27
  27  13  19    6.02    3.38
  27   9  17    6.12    2.69
  27   1   9    1.60    1.24
  27  -1   5   10.94    1.33
  26   6  16   26.39    2.48
  26   4  14    2.13    1.50
  26  -2   4    1.38    0.94
  26  -4  -2   24.61    1.40
  25  13  21   20.88    3.25
  25   9  19    1.40    2.05
  25   7  17    6.75    2.27
  25   3  13    6.06    1.72
  25  -1   7   -0.37    1.12
  25  -3   3   29.74    1.47
  24  14  22    6.52    2.88
  24  10  20    3.46    2.15
  24  -2   6   17.36    1.46
  23  19  23   -0.76    5.10
  23  17  23    6.77    3.83
  23  11  21    1.59    2.19
  23   5  17    0.07    1.44
  23   3  15    0.44    1.18
  23  -1   9    0.58    1.06
  23  -5  -1    0.87    0.75
  22  12  22    1.71    2.35
  22   8  20   19.10    2.21
  22   6  18   16.30    2.17
  22   2  14    1.84    1.41
  22  -2   8   20.49    1.33
  22  -6  -4    1.42    0.72
  21   9  21   -0.30    1.64
  21  -3   7    4.76    0.86
  21  -5   1    7.56    0.84
  20  24  24    0.48    5.51
  20  20  24    1.57    4.60
  20  -6  -2    5.99    0.73
  19  -5   3    0.02    0.52
  18  16  24   20.65    3.78
  18  14  24    7.54    2.75
  18  10  22   10.32    2.07
  18   4  18   27.69    1.94
  18  -2  10    2.30    0.80
  18  -6   0   46.70    1.32
  17  21  25    3.40    3.50
  17   5  19    4.20    1.35
  17   3  17   20.29    1.66
  17   1  15   62.58    2.30
  17  -7  -5    4.72    0.55
  16  14  24    3.89    2.31
  16   6  20   12.12    1.67
  16   4  18   -0.24    1.07
  16   2  16    3.28    1.11
  15  21  25   18.52    3.69
  15  19  25    3.38    2.77
  15  11  23    9.98    2.14
  15   3  17   24.59    1.72
  14  14  24   16.91    2.37
  14   4  18  148.75    3.71
  14   2  16  138.89    3.28
  14  -2  10    4.19    0.90
  13   5  19   16.41    1.73
  13   3  17  104.08    3.03
  12  16  24   -0.49    2.18
  12  10  22   31.25    2.26
  12  -2  10    2.89    0.73
  12  -4   6    0.98    0.53
  11  13  23    3.05    1.85
  11   9  21    0.54    1.52
  10  20  24   72.21    3.91
  10  18  24    0.67    1.68
   9  15  23   12.39    2.06
   8   2  14    6.22    0.98
   6  18  22   42.82    2.61
   4  10  18  272.05    4.15
   3   7  15   67.47    1.94
  31   3   5    9.75    1.75
  30  10  14    5.08    2.56
  30   4   8    0.76    1.58
  29  13  17    4.20    3.05
  29   7  13   11.37    2.29
  28  10  16    2.10    2.29
  28   2   8    0.25    1.26
  27   7  15   19.18    2.48
  27   5  13   25.02    2.29
  26  14  20   60.21    4.45
  26  10  18    2.35    2.19
  25  15  21   -0.74    2.71
  25  11  19    0.85    2.19
  25   5  15    8.35    1.75
  24   8  18    2.07    1.85
  24   2  12    1.48    1.22
  24  -4   0   85.74    2.12
  22   4  16   12.57    1.65
  21   7  19   -0.70    1.47
  21   5  17    0.03    1.21
  21   3  15   -0.31    1.06
  21   1  13    2.20    1.03
  20  12  22    0.24    2.09
  20   0  12   19.12    1.43
  19   9  21    1.66    1.73
  19  -1  11    0.04    0.77
  18  24  24    7.78    4.81
  18  18  24   -0.16    2.94
  17  13  23    2.21    2.18
  17  -5   3   35.40    1.21
  16  16  24    7.09    2.60
  16  -2  10   21.63    1.24
  16  -6   0    0.75    0.43
  14  16  24    2.47    2.18
  14  -6   0  476.23    3.48
  13  13  23    6.06    1.84
  13  -5   3    3.95    0.53
  11  -3   7   11.93    0.84
  10  12  22   36.83    2.30
   9   3  15   15.24    1.30
   8  14  22   44.03    2.38
   6   8  18    0.59    0.89
   6   2  12   13.13    1.03
  46   6   0   23.94    1.44
  46   4  -2    7.75    0.96
  45   5   3   14.30    1.32
  45   1  -1   -0.16    0.66
  44  18   4    9.97    1.60
  44   4   6    4.26    0.97
  44   2   4    4.06    0.95
  43  -3   1    0.69    0.62
  42  16  10    0.60    1.16
  41  17  11    0.16    1.38
  41  13  13    2.11    1.14
  41  11  13    1.00    1.20
  41   9  13    0.38    1.18
  41   7  13   -0.07    0.94
  41  -1   9    2.97    0.88
  41  -3   7   -0.01    0.63
  40  18  12   -0.47    1.33
  40  14  14    0.94    1.27
  40   6  14   -0.20    1.11
  40  -2  10    0.43    0.69
  39  25   7    7.06    1.70
  39  19  13    0.48    1.48
  39  15  15    0.69    1.31
  38  28   4    4.70    1.80
  38  26   8    2.70    1.50
  38  24  10    0.11    1.56
  38  22  12    4.20    1.69
  38  16  16    1.13    1.38
  38   4  16   12.19    1.62
  38   0  14    1.61    1.03
  37  23  13    1.23    1.46
  37  17  17    0.08    1.32
  37   3  17    1.73    1.05
  37  -1  15    0.90    0.83
  37  -3  13    1.86    0.94
  37  -7   9    1.59    0.66
  36  30   4    4.86    1.99
  36  28   8    0.88    1.70
  36  16  18    1.58    1.55
  36  -4  14    4.18    0.94
  35  25  13   11.62    2.57
  35  23  15   10.17    2.48
  35  17  19    0.58    1.56
  35   3  19    0.71    0.95
  35  -1  17    0.28    0.85
  34  28  10    5.05    2.17
  34  20  18   12.19    2.58
  34  16  20    5.64    1.76
  34   4  20    7.71    1.55
  34  -4  16    1.08    0.82
  34  -6  14   -0.05    0.66
  33  27  13   19.90    2.68
  33  23  17    3.00    2.05
  33  15  21   -0.15    1.48
  33   5  21    5.30    1.54
  33   3  21    6.40    1.36
  33  -1  19    3.68    1.12
  33  -3  17    1.35    1.02
  33  -9  11    1.35    0.77
  32  28  12   11.98    2.59
  32  14  22    2.31    1.73
  32   6  22    0.09    1.42
  31  19  21    0.97    1.81
  31  13  23    0.37    1.60
  31  11  23    1.00    1.56
  31   9  23    5.32    1.71
  31   7  23    2.65    1.52
  31   1  21    2.45    1.15
  31  -3  19    9.42    1.33
  31  -5  17    0.84    1.00
  31  -7  15   14.44    1.44
  31  -9  13    7.35    1.04
  30  28  14    8.39    2.48
  30  26  16   -0.14    2.22
  30  24  18    6.36    2.54
  30  18  22   12.80    2.52
  30   2  22    6.72    1.41
  30  -2  20    2.23    1.03
  29  23  19    0.76    2.25
  29  21  21    1.59    1.92
  29   3  23    1.64    1.26
  28  12  24    1.23    1.87
  28   8  24   -0.38    1.68
  28   6  24    9.30    1.92
  28  -6  18   49.01    2.36
  28  -8  16   33.75    1.90
  27   9  25   -0.32    1.38
  27   1  23    1.49    1.13
  27  -5  19    2.65    0.96
  26  26  18   -0.49    1.85
  26  20  22    0.98    2.17
  26  16  24    0.76    1.66
  26   4  24    3.12    1.46
  25  25  19    7.85    2.49
  25  19  23    8.62    2.20
  25  11  25    1.18    1.51
  25   9  25    4.47    1.60
  25   7  25    7.53    1.77
  25   1  23    6.12    1.66
  24  24  20    8.63    2.19
  24  16  24    4.10    2.02
  23  23  21    0.14    1.63
  23  19  23    0.64    1.98
  23  13  25    3.31    1.60
  23  11  25   16.53    2.43
  23   9  25    7.56    1.94
  23   7  25   23.86    2.36
  21  19  23    6.56    2.21
  46  10   0    8.82    1.07
  46   6  -2    2.61    0.84
  45   3   1    5.16    0.81
  44  12   6    0.58    1.07
  44  -2  -2    2.81    0.73
  43  19   5    0.10    1.27
  43  11   9    0.69    1.10
  43   9   9   -0.09    1.01
  43   3   7    1.52    0.85
  43   1   5    0.48    0.84
  43  -1   3    1.45    0.74
  42  20   6    2.81    1.51
  42  18   8    0.42    1.19
  42  14  10    1.49    1.15
  42  -2   4    7.73    0.98
  42  -4   2   -0.10    0.52
  41  23   5    3.11    1.55
  41  15  11    0.20    1.23
  41   3  11    9.66    1.33
  41  -5   3    4.73    0.73
  40  24   6    1.21    1.26
  40  12  14    0.21    1.00
  40  10  14    1.25    1.02
  40   8  14   10.44    1.49
  40   2  12   -0.38    0.89
  39  27   3   -0.32    1.48
  39  23   9    0.92    1.45
  39  13  15    4.54    1.29
  39  11  15   -0.07    1.24
  39   9  15    2.28    1.28
  39   7  15   -0.15    0.94
  39   5  15    0.23    0.94
  39   1  13    0.80    0.91
  39  -5   7    0.21    0.69
  38  18  14    1.11    1.48
  38  14  16    4.74    1.34
  38   6  16    1.47    1.20
  38  -2  12    0.45    0.72
  38  -4  10    2.02    0.86
  38  -6   8    6.48    0.87
  37  29   3   -0.04    1.82
  37  27   7    4.52    1.95
  37  15  17    1.24    1.28
  37  13  17    1.50    1.41
  37   5  17    1.36    1.01
  37   1  15    0.52    1.06
  36  26  10    1.64    2.03
  36  24  12   12.13    2.46
  36  22  14    4.62    1.93
  36  14  18    9.93    1.87
  36   6  18    0.41    1.18
  36   4  18    6.07    1.27
  36   0  16    0.78    0.95
  36  -8   8    8.27    0.96
  35  29   7    3.38    2.10
  35  15  19    0.85    1.30
  35  13  19    0.23    1.45
  35   5  19    0.07    1.00
  35  -3  15    0.75    0.80
  35  -5  13   -0.13    0.66
  35  -7  11    0.12    0.58
  34  26  12   12.02    2.58
  34  24  14    4.89    2.41
  34  22  16    6.22    2.32
  34  14  20    3.44    1.57
  34  12  20    0.49    1.50
  34   8  20   10.73    1.85
  33  19  19    1.97    1.84
  33  13  21    0.69    1.50
  33  11  21    6.95    1.67
  33   9  21    1.37    1.31
  33  -5  15    3.24    0.91
  33  -7  13    4.05    0.91
  32  24  16    3.70    2.35
  32  18  20   11.12    2.35
  32  12  22    0.24    1.43
  32  10  22    0.12    1.35
  32   8  22   20.25    2.23
  32   2  20    3.03    1.30
  32  -2  18    5.91    1.16
  31  21  19    0.62    1.83
  31   3  21    3.15    1.40
  30  20  20    5.34    2.42
  30   4  22    3.83    1.33
  30  -4  18    1.56    0.96
  30  -6  16    1.04    0.99
  30  -8  14   20.31    1.52
  29  27  15    4.33    2.34
  29  25  17    3.38    2.38
  29  19  21    0.15    2.13
  29  13  23    4.08    1.85
  29  11  23    1.92    1.91
  29   9  23   10.61    2.30
  29   7  23    5.75    1.73
  29   5  23   -0.44    1.18
  29  -3  19    0.25    1.00
  28  24  18    0.45    2.26
  28  22  20    1.91    2.02
  28  18  22    1.33    1.80
  28  10  24    1.18    1.54
  28   2  22    5.42    1.50
  28  -2  20    1.89    1.12
  27  21  21    0.01    1.81
  27  17  23    6.69    2.10
  27   3  23    0.12    1.13
  26  12  24    2.83    1.97
  26  10  24    4.07    1.87
  26   8  24   -0.38    1.56
  26   6  24    0.66    1.34
  26   0  22    7.67    1.43
  25  21  21    5.98    2.40
  25  17  23    2.06    1.99
  24  20  22    3.68    1.90
  24  14  24    3.08    1.93
  24   6  24    1.75    1.55
  24   4  24    0.79    1.27
  22  16  24   13.23    2.21
  22  14  24    5.09    1.85
  46   8  -2    7.71    1.05
  46   4  -4    3.12    0.72
  45  15   1    0.38    1.00
  45   5   1   -0.40    0.85
  45   3  -1    4.94    0.88
  45   1  -3    5.01    0.82
  44  18   2    0.50    1.21
  44   4   4   -0.15    0.74
  44   2   2    3.05    0.87
  44   0   0    3.50    0.79
  44  -2  -4    3.17    0.74
  43  21   1    1.70    1.43
  43  -3  -1    0.29    0.62
  42  10  10    1.13    1.06
  42   8  10    0.26    0.95
  42   0   6    9.36    1.09
  42  -4   0   -0.27    0.59
  41   1   9    3.37    0.95
  41  -1   7    3.85    0.90
  41  -3   5    0.29    0.63
  41  -5   1    2.44    0.68
  40  26   2    0.09    1.28
  40  16  12    0.36    1.06
  40  -2   8    0.12    0.65
  40  -4   6    5.58    0.83
  39  17  13    0.28    1.16
  39  -3   9    0.77    0.68
  38  28   2    0.05    1.49
  38  26   6    0.49    1.46
  38  12  16    0.77    1.12
  37  23  11    0.36    1.61
  37  21  13    0.33    1.38
  37  17  15    0.55    1.38
  37  11  17    1.40    1.22
  37   9  17    1.13    1.16
  37   7  17    0.03    1.00
  37  -1  13    0.03    0.91
  37  -7   7    0.17    0.64
  36  30   2    0.33    1.92
  36  28   6    2.79    2.05
  36  18  16   -0.53    1.38
  36  12  18    0.90    1.18
  36  10  18    4.63    1.39
  36   8  18    3.17    1.28
  36  -2  14    0.34    0.78
  36  -4  12   -0.33    0.67
  36  -6  10    3.68    0.81
  35  27   9    1.69    2.07
  35  21  15    4.44    2.07
  35  17  17    3.02    1.76
  35  11  19    4.91    1.44
  35   9  19    0.21    1.10
  35   7  19    4.18    1.30
  34  10  20   -0.68    1.13
  34   2  18    2.59    1.08
  34  -2  16   10.27    1.30
  34  -4  14   -0.23    0.86
  34  -6  12    0.86    0.80
  34  -8  10    0.28    0.56
  33  27  11    3.57    2.23
  33  21  17    1.11    1.74
  33   3  19    0.12    1.11
  33  -1  17   -0.16    1.02
  32  20  18   -0.26    2.01
  32  16  20    1.88    1.90
  32   4  20    3.56    1.38
  31  27  13    0.47    2.03
  31  25  15    4.33    2.29
  31  23  17    1.82    1.83
  31  15  21    0.38    1.72
  31   5  21   11.79    1.71
  31  -1  19    0.95    0.99
  31  -3  17    2.25    1.05
  31  -9  11    1.37    0.87
  30  22  18    0.80    2.19
  30  14  22    6.21    2.00
  30  12  22    1.39    1.63
  30  10  22    4.58    2.02
  30   8  22    1.51    1.46
  30   6  22   23.38    2.34
  29   1  21    0.83    1.02
  29  -5  17   20.33    1.65
  29  -7  15   38.08    1.97
  28  26  16    0.92    1.95
  28  16  22    7.58    2.15
  28   4  22   16.53    2.12
  28  -4  18    1.64    1.00
  28  -8  14    6.99    1.15
  27  27  15    0.98    2.11
  27  23  19    0.66    2.03
  27  13  23    7.24    2.01
  27   7  23    2.90    1.76
  27   5  23    4.16    1.59
  27  -3  19   17.40    1.70
  26  22  20   -0.27    1.76
  26  18  22    0.16    1.64
  26   2  22    4.20    1.50
  25  15  23   13.55    2.50
  25   3  23    0.38    1.16
  24  22  20   -0.28    1.94
  24  10  24    8.81    1.86
  24   8  24    0.23    1.27
  23  21  21    1.40    1.66
  23  17  23    6.89    1.97
  21  21  21    0.29    1.66
  21  17  23    2.61    1.70
  46   8  -4    3.21    0.84
  46   6  -4    0.33    0.62
  45   7   1    9.03    1.10
  45   5  -1   -0.35    0.80
  45   1  -5    5.89    0.83
  44  18   0   -0.17    1.28
  44  12   4    2.06    1.12
  44   4   2    3.51    0.98
  43  19   3    0.25    1.25
  43  11   7    4.97    1.29
  43   9   7    2.43    1.12
  43   3   5    2.92    0.90
  43   1   3    1.80    0.85
  43  -1   1    1.60    0.63
  42  18   6   16.18    1.84
  42  14   8   -0.26    1.09
  42  -2   2    2.26    0.78
  41  23   3    2.02    1.49
  41  17   9    3.59    1.30
  41  11  11    0.23    0.96
  41   9  11    0.37    0.96
  41   3   9    4.47    1.09
  40  24   4    2.09    1.50
  40  18  10    0.58    1.17
  40  14  12    1.61    1.11
  40  12  12    0.41    1.00
  40  10  12    3.22    1.29
  40   6  12    2.54    1.04
  40   2  10    0.87    1.01
  39  27   1    0.10    1.44
  39  25   5    0.77    1.28
  39  23   7    0.22    1.34
  39  19  11    1.33    1.23
  39  15  13    5.14    1.32
  39  13  13    0.95    1.28
  39   7  13    0.22    1.14
  39   5  13    2.20    1.02
  39   1  11    0.77    0.83
  39  -5   5    0.85    0.71
  38  24   8    1.24    1.37
  38  22  10    0.13    1.25
  38  16  14    0.70    1.12
  38   4  14    1.82    1.07
  38  -2  10   -0.25    0.79
  38  -4   8   -0.01    0.73
  38  -6   6    1.58    0.65
  37  27   5    0.55    1.67
  37  15  15    2.58    1.46
  37  -3  11    0.01    0.72
  37  -5   9    0.77    0.68
  36  26   8    1.06    1.87
  36  16  16    1.09    1.24
  36   4  16    0.42    1.09
  35  29   5    0.04    1.89
  35  25  11    3.25    1.88
  35  23  13    2.99    1.85
  35  15  17    0.80    1.48
  35   3  17    0.31    0.90
  35  -1  15    2.48    0.95
  35  -3  13    1.25    0.91
  35  -5  11    0.10    0.78
  35  -7   9    0.38    0.67
  34  28   8   -0.47    1.85
  34  20  16    0.82    1.68
  34  16  18    0.17    1.40
  34   4  18   13.64    1.60
  33  25  13    0.34    1.82
  33  23  15    8.41    2.17
  33  15  19   -0.06    1.40
  33   5  19    6.98    1.38
  33  -3  15    3.09    1.04
  33  -5  13    0.19    0.84
  33  -7  11    0.25    0.73
  32  28  10   -0.52    2.01
  32  22  16    0.96    2.09
  32  14  20    5.65    1.88
  32  12  20    0.01    1.62
  32   8  20   11.81    1.95
  32   6  20   13.53    1.75
  31  19  19   -0.11    1.69
  31  13  21    3.80    1.80
  31  11  21    0.38    1.40
  31   9  21   14.36    2.04
  31   7  21    1.90    1.33
  31   1  19    1.70    1.04
  31  -5  15    5.50    1.05
  31  -7  13    0.80    0.74
  30  28  12    3.66    2.20
  30  26  14    1.62    2.24
  30  24  16    0.39    2.18
  30  18  20    3.72    1.98
  30   2  20    2.33    1.07
  30  -2  18    0.10    0.88
  29  21  19    0.48    1.80
  29  17  21    4.28    2.03
  29   3  21    6.48    1.41
  28  20  20    1.05    1.83
  28  12  22    2.02    1.94
  28   6  22    2.13    1.41
  28  -6  16   16.14    1.46
  27  11  23   12.98    2.20
  27   9  23    4.93    1.71
  27   1  21    2.12    1.09
  26  26  16   11.98    2.68
  26  24  18    9.08    2.29
  26  16  22    3.80    1.84
  26   4  22    0.72    1.45
  25  25  17    1.68    2.12
  25  23  19    7.09    2.13
  25  19  21    0.25    1.98
  25  11  23    3.53    1.88
  25   9  23   -0.11    1.53
  25   7  23    0.56    1.26
  25   5  23    5.69    1.55
  24  24  18   -0.21    1.95
  24  18  22    4.88    1.90
  23  23  19    2.53    2.03
  23  15  23    0.80    1.42
  22  22  20   19.55    2.66
  22  18  22   33.85    3.07
  46   6  -6    0.67    0.69
  45   3  -3    3.56    0.70
  45   1  -7    1.75    0.67
  44   2   0    0.12    0.64
  43  21  -1    1.93    1.20
  43  19   1    4.71    1.55
  43   5   5    0.86    0.93
  43   3   3    8.69    1.16
  43  -1  -1    1.91    0.70
  42  12   8    0.99    1.07
  42  10   8    0.90    1.04
  42   8   8    0.52    1.08
  42  -4  -2    0.31    0.59
  41  21   5   -0.24    1.17
  41  15   9    3.47    1.25
  41   1   7    3.85    0.94
  41  -1   5   -0.03    0.66
  41  -3   3   -0.26    0.59
  40  26   0    0.03    1.14
  40  16  10    0.34    1.06
  40   0   8    0.78    0.78
  40  -2   6    3.44    0.92
  40  -4   4    3.63    0.74
  39  17  11    1.13    1.14
  39  11  13    6.69    1.35
  39   9  13    1.48    1.10
  39  -1   9    0.78    0.72
  39  -3   7    2.72    0.78
  38  26   4    0.01    1.43
  38  18  12    0.38    1.12
  38  14  14    0.90    1.12
  38  10  14    1.84    1.29
  38   8  14    5.99    1.28
  37  29   1    1.25    1.49
  37  13  15   -0.10    1.08
  37  11  15    2.46    1.38
  37   9  15    0.14    1.20
  37   7  15    0.84    1.00
  37   5  15    0.33    0.93
  37   1  13    0.35    0.85
  37  -7   5    0.14    0.63
  36  30   0   -0.19    1.77
  36  24  10   -0.20    1.50
  36  22  12   -0.65    1.38
  36  14  16    3.00    1.37
  36  12  16    6.11    1.60
  36   8  16    3.88    1.38
  36   6  16    5.99    1.26
  36  -2  12    0.13    0.86
  36  -4  10   -0.09    0.78
  36  -6   8    0.53    0.70
  35  13  17    2.49    1.29
  35  11  17    1.00    1.36
  35   9  17    0.26    1.27
  35   7  17    2.06    1.11
  35   5  17    0.00    0.91
  34  30   4    3.02    1.92
  34  26  10    1.12    2.02
  34  24  12    1.26    2.04
  34  22  14   -0.13    1.71
  34  14  18    4.14    1.50
  34  12  18    0.71    1.21
  34  10  18    0.61    1.37
  34   8  18    4.43    1.32
  34   6  18    3.19    1.18
  34  -2  14    0.75    0.96
  34  -8   8   -0.03    0.64
  33  29   7    2.05    1.96
  33  19  17    0.41    1.68
  33  13  19    2.73    1.46
  33  11  19   -0.10    1.19
  33   9  19    6.99    1.52
  33   7  19    0.69    1.10
  32  26  12    0.88    1.97
  32  24  14    0.08    1.64
  32  10  20    1.06    1.31
  32   2  18    5.35    1.22
  32  -4  14    0.42    0.89
  32  -8  10    0.37    0.72
  31  29   9    0.82    1.85
  31  21  17    0.29    1.73
  31  -1  17    2.26    1.11
  30  20  18    1.10    2.10
  30  -4  16    5.63    1.08
  30  -6  14    5.85    1.02
  30  -8  12    0.65    0.73
  29  27  13    0.45    2.11
  29  25  15    0.09    2.10
  29  23  17    1.31    1.91
  29  19  19    3.69    2.23
  29  13  21    4.06    1.83
  29   9  21    0.36    1.79
  29   7  21   23.50    2.39
  29   5  21    1.71    1.27
  29  -3  17    3.93    0.99
  29  -9  11    0.27    0.80
  28  22  18    5.80    2.26
  28  18  20    3.78    1.93
  28  10  22   28.81    2.84
  28   8  22   11.81    2.07
  28  -2  18    0.68    0.98
  27  21  19    8.47    2.28
  27  17  21    0.92    1.72
  27   3  21    0.28    1.07
  26  20  20    2.25    1.86
  26  12  22   49.34    3.62
  26   8  22   27.71    2.75
  26   6  22    3.68    1.54
  24  20  20    5.93    2.24
  24  16  22   -0.15    1.40
  23  19  21    3.38    1.78
  23  11  23    2.49    1.47
  22  16  22    3.34    1.56
  21  19  21   28.64    2.85
  46   8  -6    3.69    0.76
  45   5  -3   12.73    1.13
  45   3  -5    3.02    0.78
  45   1  -9    0.48    0.55
  44  18  -2   -0.12    1.04
  44  12   2    0.39    1.04
  44   4   0   12.94    1.22
  44   2  -2    2.63    0.78
  44   0  -4    0.60    0.58
  43  11   5    2.38    1.17
  43   9   5    5.29    1.21
  43   5   3    2.72    1.11
  43   1   1    1.71    0.69
  42  18   4    2.87    1.34
  42   2   4    8.86    1.21
  42   0   2    5.09    0.95
  42  -2   0    1.97    0.73
  41  17   7    2.31    1.26
  41  11   9    0.14    1.03
  41   9   9    0.56    1.00
  41   3   7   -0.03    0.81
  41  -3   1    3.55    0.78
  40  26  -2   -0.31    1.29
  40  24   2    0.82    1.37
  40  18   8    1.37    1.13
  40  14  10    1.64    1.14
  40  12  10    3.24    1.32
  40   6  10    0.24    0.88
  40  -4   2    4.96    0.85
  39  27  -1    0.82    1.39
  39  25   3    0.18    1.20
  39  19   9   -0.31    1.12
  39  15  11    1.60    1.10
  39   5  11    1.05    1.12
  39   1   9   -0.03    0.89
  39  -5   3   -0.19    0.62
  38  28   0   -0.19    1.19
  38  22   8    1.19    1.48
  38  16  12    0.51    1.06
  38   4  12    2.09    1.19
  38   0  10    0.78    0.92
  38  -4   6    1.11    0.77
  38  -6   4    2.78    0.67
  37  23   9    0.67    1.32
  37  17  13    2.06    1.20
  37  -1  11    1.70    0.84
  37  -3   9    0.25    0.81
  37  -5   7    2.12    0.69
  36  28   4    0.55    1.63
  36  18  14   -0.66    1.16
  36  10  16    0.86    1.08
  35  27   7    1.07    1.63
  35  25   9   -0.67    1.91
  35  23  11   -0.79    1.70
  35  21  13    0.08    1.52
  35  17  15    0.16    1.48
  35   3  15    0.24    1.03
  35  -1  13   -0.32    0.89
  35  -7   7    2.65    0.74
  34  -4  12    1.39    0.78
  34  -6  10    0.44    0.62
  33  27   9    2.77    2.05
  33  23  13    2.87    2.10
  33  21  15    1.96    1.77
  33   3  17    1.01    0.93
  33  -1  15    1.08    0.89
  32  20  16    1.39    2.04
  32  16  18    5.02    1.94
  32   4  18    1.67    1.01
  31  27  11    0.26    2.03
  31  25  13    0.97    2.07
  31  23  15    2.09    1.88
  31  15  19   -0.18    1.71
  31   5  19    0.46    1.01
  31  -3  15    0.87    0.93
  30  22  16    0.41    2.07
  30  14  20    0.16    1.60
  30  12  20    1.73    1.62
  30  10  20   21.20    2.59
  30   8  20    6.47    1.63
  29   1  19    6.93    1.30
  29  -5  15    4.30    1.00
  29  -7  13   12.22    1.24
  28  28  12    0.03    1.49
  28  26  14    0.80    2.10
  28  24  16    3.08    1.98
  28   4  20    1.50    1.32
  28  -4  16    3.01    0.89
  28  -6  14    1.15    0.90
  27  25  15    1.73    2.15
  27  23  17    1.01    1.80
  27  13  21    2.00    2.04
  27   7  21    1.02    1.66
  27   5  21    9.38    1.74
  26  22  18    0.74    1.70
  26  18  20    2.83    2.06
  26  10  22    0.79    1.43
  26   2  20    3.94    1.39
  25  21  19    0.01    1.66
  25  17  21   20.44    2.60
  24  14  22    6.45    1.82
  24  10  22   10.98    1.88
  24   8  22    8.89    1.67
  23  21  19    0.26    1.86
  23  17  21    1.30    1.49
  22  20  20    8.73    2.05
  21  21  19   35.36    3.26
  45  15  -5    4.65    1.10
  45  11  -3    1.42    0.94
  45   7  -3    9.34    1.04
  45   5  -5   10.64    1.02
  45   3  -7    5.96    0.86
  44  18  -4    9.46    1.49
  44   6   0   -0.08    0.77
  43  21  -3    8.08    1.43
  43  19  -1    6.12    1.56
  43   3   1    0.35    0.82
  43   1  -1    1.52    0.75
  43  -1  -3    1.21    0.68
  42  12   6    1.01    1.06
  42  10   6    0.95    0.98
  42   8   6    0.16    1.02
  41  21   3    2.58    1.28
  41  15   7    5.41    1.36
  41   1   5   -0.13    0.69
  41  -1   3    0.60    0.70
  40  10  10    0.71    0.99
  40  -2   4    5.19    0.94
  39  17   9    2.45    1.37
  39  13  11    4.94    1.31
  39  11  11    0.84    1.03
  39   9  11    2.32    1.06
  39   7  11    4.21    1.16
  39  -1   7    0.64    0.69
  39  -3   5    0.19    0.62
  38  28  -2    0.83    1.41
  38  26   2    1.26    1.44
  38  18  10    0.27    1.25
  38  14  12    0.11    1.03
  38  12  12    0.55    1.26
  38   8  12    2.69    1.26
  38  -2   8    2.41    0.78
  37  29  -1    0.67    1.52
  37  27   3    0.81    1.27
  37  19  11    1.18    1.21
  37  15  13    1.10    1.14
  37   5  13    0.27    0.90
  37   1  11    0.96    0.98
  37  -7   3    0.04    0.54
  36  30  -2    2.02    1.90
  36  26   6    2.11    1.58
  36  24   8    2.25    1.62
  36  22  10    0.13    1.51
  36  16  14    2.22    1.26
  36  14  14    2.87    1.46
  36   4  14    3.53    1.09
  36   0  12    0.58    0.86
  36  -6   6    2.36    0.76
  35  29   3    1.06    1.66
  35  15  15    0.86    1.19
  35   5  15    2.70    1.18
  35  -3  11    0.41    0.70
  35  -5   9   -0.01    0.65
  34  30   2    0.97    1.79
  34  28   6    1.14    1.66
  34  20  14    0.28    1.52
  34  16  16    2.00    1.37
  34  14  16    0.59    1.43
  34   6  16    3.04    1.26
  34   4  16    0.71    0.90
  34   0  14    3.05    0.96
  34  -8   6   -0.13    0.59
  33  25  11    1.90    1.68
  33  15  17    1.02    1.34
  33  13  17   -0.36    1.42
  33   7  17    0.27    1.20
  33   5  17    3.60    1.17
  33  -3  13    3.83    0.92
  33  -5  11    1.23    0.72
  33  -7   9   -0.30    0.57
  32  28   8    0.71    1.89
  32  22  14    5.32    2.26
  32  14  18    0.87    1.43
  32  12  18    2.94    1.63
  32  10  18    5.61    1.67
  32   8  18   -0.07    1.29
  31  19  17    0.14    1.70
  31  13  19    0.87    1.50
  31  11  19    6.18    1.75
  31   9  19    4.81    1.58
  31   7  19   16.52    1.93
  31  -5  13    6.20    1.05
  30  28  10    0.61    1.57
  30  26  12    8.60    2.40
  30  24  14    9.28    2.51
  30  18  18    1.15    1.77
  30   2  18    0.45    1.00
  30  -2  16    1.03    0.83
  30  -4  14    8.87    1.26
  30  -8  10   11.56    1.20
  29  21  17    0.17    1.72
  29  17  19   -0.24    1.62
  29   3  19    0.34    0.95
  29  -1  17   -0.30    0.79
  28  20  18    0.67    1.71
  28  14  20    2.90    1.86
  28  12  20   71.75    4.25
  28   6  20    9.76    1.73
  27  27  13    1.75    1.83
  27  19  19    0.37    1.62
  27  11  21    9.20    1.99
  27   9  21   10.26    1.97
  27   1  19    2.44    1.04
  26  26  14   14.45    2.72
  26  24  16    4.41    1.93
  26  16  20   -0.64    1.87
  26   4  20    1.19    1.32
  25  23  17    2.80    1.78
  25  19  19   13.44    2.57
  25  15  21    0.00    1.48
  25   7  21    0.21    1.40
  24  22  18    3.04    1.75
  24  18  20    7.75    1.97
  23  23  17    0.72    1.95
  23  15  21    8.93    1.83
  22  22  18    2.12    1.98
  22  18  20    3.82    1.94
  20  22  18    1.12    1.81
  45  13  -5   -0.08    0.86
  45  11  -5    6.19    1.04
  45   7  -5    2.88    0.86
  45   5  -7   -0.09    0.63
  45   3  -9    0.07    0.64
  44  14  -2    3.93    1.28
  44  10   0    0.19    1.03
  44   4  -2    3.41    0.80
  44   2  -4    3.72    0.73
  44   0  -8    4.37    0.77
  43  21  -5    0.27    1.23
  43   9   3    6.59    1.28
  43   5   1   10.28    1.28
  43  -1  -5    0.26    0.62
  42  18   2    5.16    1.46
  42   2   2    2.48    0.90
  42  -2  -2    2.21    0.65
  41  21   1    2.59    1.43
  41  17   5    1.48    1.19
  41  13   7    4.86    1.31
  41  11   7    1.12    1.08
  41   9   7    0.10    0.97
  41   7   7    0.71    0.97
  41   3   5    0.80    0.84
  41  -3  -1    3.77    0.79
  40  26  -4    0.57    1.33
  40  24   0    1.23    1.36
  40  14   8    0.30    1.07
  40  -4   0    1.73    0.67
  39  27  -3   -0.02    1.28
  39  25   1    1.52    1.20
  39  19   7    0.08    1.24
  39  15   9    0.31    1.20
  39   1   7    0.62    0.91
  39  -5   1    3.83    0.75
  38  10  12    1.11    1.05
  38   2  10   -0.09    0.79
  38  -6   2    2.66    0.71
  37  25   5    2.15    1.39
  37  17  11    1.69    1.34
  37  13  13    7.63    1.47
  37  11  13    0.28    1.11
  37   9  13    3.23    1.21
  37   7  13    4.30    1.16
  37  -1   9    0.06    0.70
  37  -3   7    0.26    0.79
  37  -5   5    0.25    0.68
  36  28   2    4.81    1.87
  36  18  12    0.41    1.17
  36   8  14    0.06    0.94
  36   6  14    3.55    1.11
  36  -2  10    2.43    0.83
  36  -4   8    7.09    0.98
  35  27   5   10.43    2.31
  35  21  11   -0.17    1.62
  35  13  15   -0.23    1.09
  35  11  15    0.22    1.07
  35   9  15    2.23    1.12
  35   7  15    0.82    1.02
  35   1  13   -0.13    0.83
  34  26   8    0.43    1.61
  34  24  10    0.95    1.69
  34  22  12    3.85    1.83
  34  12  16    7.52    1.60
  34  10  16   -0.23    1.04
  34   8  16    0.51    1.09
  34  -2  12    2.90    0.93
  34  -4  10    0.87    0.82
  34  -6   8    3.81    0.85
  33  29   5    8.37    2.06
  33  21  13    0.50    1.95
  33  11  17    0.80    1.19
  33   9  17    7.57    1.49
  32  30   4    1.43    1.81
  32  26  10    4.55    1.90
  32   2  16    0.38    0.96
  32  -2  14    0.13    0.76
  32  -4  12    4.44    1.01
  32  -6  10    2.58    0.87
  32  -8   8    0.30    0.59
  31  21  15    1.86    1.91
  31   3  17    1.83    0.97
  31  -1  15    0.41    0.79
  30  20  16    0.20    2.02
  30   4  18    1.19    1.02
  30  -6  12   22.77    1.51
  29  27  11    2.58    2.13
  29  23  15    2.65    1.92
  29  19  17    0.22    2.00
  29  13  19    0.20    1.56
  29  11  19    1.98    1.93
  29   9  19    8.97    2.08
  29   7  19    7.44    1.62
  29   1  17   -0.53    1.00
  29  -3  15    0.96    0.76
  29  -5  13    0.13    0.84
  29  -7  11   -0.05    0.77
  28  22  16    2.53    1.91
  28  18  18    2.62    2.12
  28  10  20    0.75    1.54
  28   8  20   58.03    3.56
  28   2  18    0.17    1.06
  28  -2  16    5.72    1.15
  27  21  17    3.70    1.97
  27  17  19   20.04    2.69
  27   3  19   17.45    1.78
  26  20  18    3.26    1.88
  26   6  20   30.16    2.50
  25  25  15    0.37    1.63
  25  11  21    0.23    1.42
  25   9  21   -0.04    1.23
  24  24  16    1.14    1.65
  23  19  19    7.97    1.95
  45  13  -7    7.29    1.04
  45   7  -7    5.42    0.88
  45   5  -9    1.95    0.70
  45   3 -11    0.16    0.64
  44  18  -6    0.80    0.97
  44   6  -2   11.02    1.12
  44   4  -4   -0.13    0.72
  44   2  -6    2.37    0.72
  43  19  -3    0.26    1.14
  43  17  -1    1.20    1.20
  43   3  -1    0.28    0.67
  43   1  -3    1.12    0.62
  43  -1  -7    0.11    0.58
  42  22  -4    4.24    1.33
  42  12   4    2.41    1.19
  42  10   4    0.41    1.02
  42   8   4    5.16    1.20
  42   4   2   -0.07    0.95
  42  -2  -4    7.98    0.90
  41  15   5    3.67    1.28
  41   1   3    1.00    0.77
  41  -1   1    0.19    0.64
  40  20   4    2.79    1.26
  40  12   8    0.62    1.02
  40  10   8    1.20    1.04
  40   8   8    0.47    0.92
  40   0   4   18.66    1.35
  40  -2   2   10.34    1.01
  39  23   3    2.97    1.31
  39  13   9    2.57    1.12
  39  11   9    0.23    1.19
  39   9   9    1.85    1.21
  39   7   9   -0.01    0.87
  39   5   9    0.15    0.89
  39  -1   5    2.31    0.75
  39  -3   3   -0.13    0.57
  38  28  -4    3.60    1.48
  38  26   0    0.84    1.36
  38  16  10    0.18    1.01
  38  14  10    0.26    1.21
  38   6  10    0.16    1.06
  38  -2   6    0.77    0.69
  38  -4   4    8.53    0.95
  37  29  -3   -0.50    1.24
  37  27   1    3.47    1.62
  37  15  11    3.73    1.41
  37   5  11    6.11    1.31
  36  30  -4    5.04    1.76
  36  26   4    1.66    1.73
  36  16  12    1.18    1.33
  36   4  12   -0.02    0.98
  35  29   1   -0.81    1.74
  35  25   7    0.78    1.48
  35  17  13    0.95    1.24
  35   3  13    0.67    0.89
  35  -1  11    0.66    0.76
  35  -3   9    1.54    0.88
  35  -5   7    4.48    0.90
  35  -7   5    2.31    0.62
  34  28   4    3.86    2.07
  34  16  14    1.50    1.47
  34   4  14    0.46    1.00
  33  27   7    3.90    1.79
  33  25   9    5.28    2.05
  33  23  11    2.51    2.07
  33  17  15    0.68    1.48
  33   3  15    2.62    0.98
  33  -1  13    1.84    0.86
  33  -3  11    0.82    0.84
  33  -7   7    8.35    0.99
  32  20  14   -0.12    1.61
  32  16  16   -0.16    1.51
  32   4  16    1.78    0.97
  31  27   9    3.32    1.82
  31  25  11    8.89    2.38
  31  23  13   -0.24    1.62
  31  19  15    0.70    2.01
  31  15  17    1.01    1.60
  31  13  17    1.63    1.67
  31   5  17    1.48    1.07
  31  -3  13    0.84    0.76
  31  -5  11    1.50    0.89
  31  -7   9    0.46    0.78
  30  22  14    0.90    2.06
  30  14  18    1.45    1.63
  30  12  18    9.86    1.96
  30  10  18    3.64    1.48
  30   8  18   23.37    2.22
  30   6  18    0.30    1.06
  30  -2  14    1.29    0.92
  28  28  10    2.75    1.80
  28  26  12    0.40    1.96
  28   4  18    0.78    1.16
  28  -4  14    8.22    1.12
  27  23  15    1.40    2.08
  27  13  19    6.61    2.22
  27   7  19    7.68    1.91
  27   5  19    2.29    1.21
  26  22  16    2.79    2.18
  26  18  18    0.33    1.90
  26  12  20    1.50    1.60
  26  10  20  121.19    4.89
  26   8  20    3.12    1.47
  25  21  17    4.57    1.90
  25  17  19    1.01    1.62
  24  20  18   -0.04    1.55
  24  14  20    0.82    1.45
  23  17  19    1.35    1.68
  22  20  18    6.76    2.08
  45  13  -9    2.53    0.82
  45  11  -7    1.72    0.71
  45   7  -9    0.69    0.65
  45   5 -11    0.25    0.64
  44  18  -8    5.69    1.17
  44  16  -6    3.60    1.16
  44  14  -4    2.40    1.00
  44   6  -4    7.85    1.04
  44   4  -6    3.42    0.81
  44   2  -8   -0.17    0.62
  44   0 -12   10.07    0.97
  43  19  -5    0.14    1.21
  43   5  -1    9.46    1.09
  43   3  -3    7.42    0.99
  43   1  -5    0.26    0.65
  42  20  -2    1.44    1.22
  42  18   0   -0.06    1.18
  42   2   0    2.48    0.79
  42   0  -2    4.98    0.79
  42  -2  -6    2.37    0.69
  41  17   3    0.50    1.13
  41  13   5    0.38    1.10
  41  11   5    7.45    1.37
  41   9   5    0.94    0.98
  41   7   5    0.41    0.94
  41   3   3    0.31    0.78
  41   1   1    0.14    0.79
  41  -1  -1   -0.11    0.70
  41  -3  -3    0.19    0.55
  40  26  -6    0.10    1.12
  40  24  -2    1.05    1.21
  40  -4  -2    4.62    0.77
  39  27  -5    5.60    1.43
  39  25  -1    1.59    1.25
  39  17   7    0.66    1.04
  39   3   7    2.81    1.01
  39  -5  -1    3.83    0.73
  38  24   2    2.52    1.43
  38  18   8    0.93    1.06
  38  12  10    0.08    1.05
  38  10  10    0.36    0.99
  38   8  10    1.65    1.06
  38   2   8    2.28    0.95
  38  -6   0    1.54    0.54
  37  29  -5   -0.39    1.27
  37  25   3    4.05    1.63
  37  19   9    0.14    1.11
  37  13  11    0.27    1.02
  37  11  11    4.32    1.39
  37   9  11    5.16    1.38
  37   7  11    1.20    0.97
  37   1   9    0.23    0.77
  37  -1   7    1.56    0.89
  37  -5   3    0.51    0.64
  36  28   0    0.47    1.56
  36  24   6    0.32    1.32
  36  22   8    0.09    1.28
  36  14  12    3.31    1.23
  36  12  12    1.26    1.28
  36   8  12    0.72    1.14
  36   6  12   -0.31    0.84
  36  -2   8    0.31    0.68
  36  -4   6    1.07    0.66
  36  -6   4    1.54    0.59
  35  31  -5    0.40    1.67
  35  27   3    2.06    1.83
  35  15  13    0.57    1.13
  35  13  13    0.13    1.27
  35   7  13   -0.03    1.03
  35   5  13    0.44    0.91
  35   1  11    0.49    0.94
  34  30   0    0.49    1.68
  34  26   6    0.71    1.86
  34  24   8    5.25    2.10
  34  22  10    1.93    1.87
  34  14  14    5.91    1.47
  34  12  14    2.09    1.37
  34   6  14   -0.08    0.86
  34  -2  10    0.25    0.82
  34  -6   6    0.01    0.62
  33  29   3    2.69    1.94
  33  15  15   -0.19    1.16
  33  13  15   -0.32    1.08
  33  11  15    6.67    1.61
  33   9  15    4.22    1.41
  33   5  15    1.87    0.98
  33  -5   9    0.90    0.67
  32  28   6    0.42    1.48
  32  26   8    1.79    1.94
  32  24  10    2.27    1.98
  32  22  12    0.48    1.66
  32  14  16    2.41    1.41
  32  12  16    0.27    1.17
  32  10  16    6.92    1.47
  32   8  16    0.49    1.03
  32   6  16    1.99    1.05
  32  -2  12    0.34    0.84
  32  -8   6    1.48    0.74
  31  11  17    8.49    1.69
  31   9  17    0.11    1.15
  30  28   8    3.54    1.69
  30  26  10   -0.40    1.85
  30  24  12    0.54    1.68
  30  18  16    0.56    1.68
  30   2  16    0.91    0.90
  30  -4  12    0.34    0.82
  30  -6  10    1.64    0.82
  30  -8   8    1.61    0.73
  29  29   7    0.62    1.77
  29  21  15    0.69    1.71
  29  15  17    0.53    1.99
  29  -1  15    0.02    0.81
  28  20  16    1.72    1.73
  28  14  18   40.83    3.33
  28   6  18   41.95    2.72
  27  27  11    7.99    2.11
  27  25  13    1.93    1.72
  27  19  17    1.34    1.70
  27  11  19    0.08    1.43
  27   9  19    0.02    1.39
  26  26  12    1.09    1.95
  26  24  14    3.04    2.11
  26  16  18   29.72    3.07
  25  23  15    0.94    1.94
  25  15  19   16.61    2.33
  24  22  16    0.32    1.84
  24  18  18    0.82    1.74
  23  21  17    2.08    1.59
  23  15  19   -0.32    1.51
  21  21  17   16.24    2.27
  45  11  -9    1.02    0.63
  45   7 -11    0.17    0.63
  45   5 -13    2.13    0.73
  44  14  -6    1.23    1.00
  44  12  -4    1.38    0.89
  44  10  -4    1.64    0.84
  44   6  -6    2.03    0.79
  43  13  -1    0.69    1.05
  43  -1 -11    2.99    0.73
  43  -1  -9    0.53    0.54
  42  20  -4   12.38    1.74
  42  18  -2    5.51    1.54
  42  10   2    0.29    1.00
  42   4   0   -0.19    0.87
  42   2  -2    1.80    0.84
  41  15   3    3.30    1.21
  41  -3  -5    0.52    0.63
  40  24  -4    1.64    1.38
  40  20   2    0.80    1.15
  40  12   6    0.63    1.00
  40  10   6    0.28    0.94
  40   8   6    2.05    1.05
  40  -2   0    0.18    0.59
  39  27  -7    1.17    1.31
  39  21   3    1.43    1.27
  39  19   5    0.98    1.15
  39  15   7    3.21    1.17
  39   7   7    0.46    1.09
  39   1   5    2.23    0.84
  39  -1   3   -0.05    0.60
  39  -3   1    1.90    0.64
  38  28  -6    0.98    1.34
  38  26  -2    1.05    1.34
  38  16   8    0.98    1.10
  38   0   6    0.09    0.69
  38  -2   4    4.01    0.81
  38  -4   2    1.47    0.63
  37  27  -1    2.31    1.47
  37  17   9    0.80    1.10
  37  -3   5    2.92    0.78
  36  30  -6    1.75    1.45
  36  26   2    4.87    1.75
  36  18  10    0.11    1.06
  36  10  12    0.82    1.03
  35  29  -1    1.08    1.75
  35  25   5    3.82    1.83
  35  23   7    1.20    1.62
  35  21   9    0.01    1.27
  35  17  11   -0.27    1.25
  35  11  13   -0.06    1.00
  35   9  13   -0.15    0.93
  35  -1   9    1.51    0.90
  35  -7   3   -0.14    0.46
  34  18  12    1.44    1.48
  34   8  14    3.82    1.17
  34  -4   8    0.02    0.63
  33  27   5   -0.05    1.80
  33  21  11    0.38    1.57
  33  17  13    0.23    1.53
  33   3  13    3.86    1.18
  33  -1  11    2.65    0.97
  32  30   2   -0.52    1.63
  32   2  14   -0.14    0.82
  32  -4  10    1.45    0.74
  32  -6   8    0.27    0.62
  31  27   7    1.60    1.85
  31  23  11    4.32    2.18
  31  21  13    1.49    1.72
  31   3  15    1.46    1.00
  31  -1  13   -0.13    0.77
  30  20  14    1.87    1.72
  30  14  16    0.14    1.76
  30   4  16    4.89    1.16
  29  27   9    5.01    2.09
  29  23  13    1.41    1.79
  29  19  15   -0.01    1.89
  29  13  17    2.66    1.64
  29  11  17    5.37    1.97
  29   9  17   33.20    2.77
  29   7  17    0.33    1.11
  29   5  17   16.51    1.76
  29  -3  13    0.66    0.77
  29  -5  11    0.34    0.81
  28  22  14    0.25    1.69
  28  18  16    0.52    1.89
  28  12  18    1.39    1.57
  28  10  18  108.71    4.77
  28   8  18    1.97    1.39
  28   2  16    4.88    1.23
  27  21  15   -0.04    1.98
  27  17  17    7.79    2.03
  27   3  17    1.59    0.97
  26  20  16    2.59    1.77
  25  25  13    0.59    1.59
  25  19  17    5.58    1.85
  25  11  19    1.74    1.45
  25   9  19    2.08    1.31
  24  24  14    1.87    1.89
  24  16  18    2.64    1.71
  23  23  15    1.46    1.65
  23  19  17   -0.94    1.70
  22  22  16   13.89    2.23
  22  18  18    0.64    1.41
  21  23  15    3.01    1.88
  45   9 -13   -0.26    0.63
  45   9 -11    0.08    0.58
  45   7 -13   -0.27    0.64
  44  16  -8    0.21    0.82
  44  12  -6    1.18    0.80
  44  10  -6    0.61    0.84
  44   4  -8    2.54    0.66
  44   2 -12    0.36    0.66
  43   5  -3    2.99    0.83
  43   3  -5    2.42    0.71
  43   1  -7    0.41    0.56
  43  -1 -13    5.06    0.83
  42  22  -8    0.87    1.05
  42  14   0    4.93    1.28
  42  -2  -8    3.07    0.69
  41  17   1    4.72    1.31
  41  11   3    3.90    1.17
  41   9   3    7.55    1.27
  41   7   3    0.76    0.96
  41   3   1    4.33    0.96
  41   1  -1    0.57    0.78
  41  -1  -3    0.69    0.68
  40   2   2   11.36    1.29
  40  -4  -4    3.02    0.62
  39  25  -3   -0.02    1.09
  39  17   5    1.14    1.11
  39  11   7    5.65    1.25
  39   9   7    0.61    0.96
  39   3   5    0.53    0.83
  39  -5  -3   -0.10    0.44
  38  28  -8    0.77    1.34
  38  24   0   -0.43    1.26
  38  18   6    0.42    1.03
  38  14   8    0.15    1.00
  38  12   8   -0.25    0.96
  38   8   8    0.12    0.91
  38   6   8    6.07    1.20
  38   2   6    1.23    0.82
  37  29  -7   -0.18    1.25
  37  25   1    0.23    1.40
  37  19   7    3.01    1.30
  37  15   9    0.11    1.01
  37  13   9    2.19    1.28
  37   7   9    2.38    1.18
  37   5   9   -0.09    0.88
  37   1   7    1.58    0.82
  37  -5   1    2.31    0.69
  36  28  -2    4.11    1.60
  36  24   4    0.18    1.50
  36  22   6   -0.02    1.19
  36  16  10    0.52    1.05
  36  14  10    0.39    1.22
  36   6  10    3.21    1.16
  36   4  10   -0.14    0.81
  36   0   8    4.42    0.96
  36  -2   6   -0.07    0.77
  36  -4   4    2.58    0.81
  36  -6   2    0.13    0.50
  35  31  -7    2.90    1.62
  35  15  11    1.99    1.36
  35   5  11    0.57    0.98
  35  -3   7    4.17    0.87
  34  30  -2    2.10    1.70
  34  16  12    2.20    1.31
  34   4  12    0.72    0.82
  34   0  10    0.73    0.77
  33  31  -3    0.00    1.42
  33  29   1    3.96    1.97
  33  25   7   -0.05    1.54
  33  23   9   -0.27    1.53
  33  15  13    0.03    1.33
  33   5  13    0.84    1.01
  33  -3   9    0.21    0.66
  33  -7   5   -0.06    0.51
  32  28   4    0.64    1.81
  32  20  12    0.65    1.74
  32  16  14    1.58    1.38
  32  14  14    0.43    1.40
  32   4  14    0.44    0.85
  32   0  12    0.32    0.76
  31  25   9    5.78    1.97
  31  19  13   -0.44    1.88
  31  15  15    0.49    1.39
  31  13  15    6.07    1.76
  31   7  15   12.01    1.70
  31   5  15    4.08    1.12
  31  -3  11    0.28    0.70
  31  -5   9    7.10    0.96
  30  28   6    1.12    1.88
  30  22  12    4.31    2.18
  30  18  14    0.31    1.87
  30  12  16    2.37    1.46
  30   8  16    8.51    1.53
  30   6  16   -0.13    0.95
  30  -2  12    6.85    1.12
  28  28   8    3.68    1.77
  28  24  12    0.09    1.71
  28   4  16    1.10    1.08
  27  23  13    0.80    1.97
  27   5  17    0.52    1.01
  26  22  14    8.77    2.44
  26  12  18  133.83    5.18
  26  10  18    0.94    1.32
  26   8  18  111.74    4.47
  25  21  15    5.00    2.15
  25  17  17    2.85    1.57
  24  20  16    2.79    1.68
  44  16 -10    0.17    0.76
  44  14  -8    0.08    0.72
  44  10  -8    0.13    0.75
  44   6  -8    0.12    0.58
  44   4 -12    4.65    0.81
  44   4 -10    2.32    0.66
  44   2 -14    1.55    0.65
  43  17  -7    1.84    1.18
  43   9  -3    5.42    1.10
  43   5  -5    1.09    0.81
  43   3  -7    1.54    0.74
  43   1  -9    0.82    0.58
  42  22 -10    4.01    1.12
  42  20  -6    2.85    1.24
  42  18  -4    2.75    1.25
  42  16  -2   -0.27    1.06
  42   4  -2    0.04    0.73
  42   2  -4    7.88    1.01
  42  -2 -10    0.74    0.60
  41  15   1    0.92    1.14
  41  -3  -7   -0.05    0.48
  40  12   4    0.22    1.09
  40  10   4   -0.03    0.94
  40   8   4    1.59    1.06
  40   0   0   12.13    1.10
  39  27  -9    5.04    1.28
  39  25  -5    0.50    1.28
  39  21   1    0.95    1.18
  39  19   3    0.78    1.13
  39  15   5    2.74    1.21
  39   1   3    0.02    0.68
  39  -1   1    0.42    0.59
  39  -3  -1    1.58    0.62
  39  -5  -5    0.47    0.55
  38  26  -4   -0.13    1.26
  38  20   4   -0.24    1.04
  38  16   6    0.62    1.04
  38  -2   2    3.14    0.76
  38  -4   0    0.08    0.50
  37  29  -9   -0.13    1.25
  37  27  -3    1.20    1.23
  37  23   3   -0.08    1.16
  37  17   7    1.02    1.06
  37  11   9    0.91    1.02
  37   9   9    1.12    1.00
  37  -1   5    0.99    0.73
  37  -3   3    0.91    0.69
  36  30  -8    1.09    1.34
  36  18   8    0.31    1.07
  36  12  10    0.56    1.07
  36  10  10    0.07    0.95
  36   8  10    0.66    0.93
  36   2   8    0.38    0.79
  35  31  -9    0.23    1.38
  35  29  -3    0.99    1.60
  35  27   1    0.42    1.41
  35  13  11    0.78    1.11
  35  11  11    0.82    1.01
  35   9  11    0.75    0.96
  35   7  11    0.44    0.87
  35   1   9    1.12    0.81
  35  -7   1    0.09    0.55
  34  26   4    0.90    1.61
  34  24   6    0.01    1.42
  34  22   8    0.75    1.41
  34  18  10    0.04    1.46
  34  14  12    0.66    1.11
  34  10  12    0.86    1.18
  34   8  12    0.78    0.93
  34   6  12    0.98    0.89
  34  -2   8   -0.15    0.66
  34  -4   6    1.27    0.77
  34  -6   4    2.99    0.66
  33  13  13    0.42    1.14
  33  11  13    3.22    1.20
  33   9  13    0.26    0.95
  33   7  13    3.67    1.14
  32  30   0   -0.32    1.57
  32  26   6    1.29    1.85
  32  24   8    1.22    1.91
  32  22  10    1.63    1.74
  32  12  14    9.16    1.59
  32  10  14   10.87    1.59
  32   8  14    4.48    1.23
  32  -2  10    2.06    0.76
  32  -4   8    0.06    0.75
  32  -6   6    0.85    0.68
  31  29   3    0.75    1.73
  31  21  11    3.91    2.08
  31  11  15    8.37    1.59
  31   9  15   14.62    1.78
  30  26   8    3.09    1.79
  30  24  10    0.44    1.79
  30   2  14    1.46    0.91
  30  -4  10    5.74    0.92
  30  -6   8   -0.11    0.70
  30  -8   6   -0.03    0.55
  29  29   5    1.15    1.71
  29  23  11    3.00    2.10
  29  21  13    1.21    1.64
  29  15  15    9.69    2.32
  29   3  15    1.11    0.88
  29  -1  13    0.87    0.75
  28  20  14    4.27    1.82
  28  14  16    4.29    1.78
  28   6  16   12.61    1.65
  27  27   9    0.12    1.57
  27  25  11    0.04    1.65
  27  19  15    7.65    1.99
  27  13  17   19.34    2.45
  27  11  17   15.78    2.23
  27   9  17    5.58    1.69
  27   7  17   28.37    2.36
  26  26  10    1.31    1.84
  26  18  16    5.76    1.82
  25  23  13    0.73    1.90
  25  15  17   29.56    2.71
  24  22  14    2.07    1.90
  23  21  15    0.28    1.74
  23  17  17    2.24    1.47
  22  20  16   21.79    2.47
  44  16 -12    9.52    0.99
  44  14 -10    3.16    0.80
  44  12 -10    0.85    0.75
  44   8 -10    0.63    0.68
  44   6 -10    1.66    0.65
  44   4 -14    0.53    0.67
  43  19 -11    0.36    0.81
  43   9  -5    5.49    1.14
  43   5  -7    3.73    0.84
  43   3  -9   -0.31    0.65
  43   1 -11    1.80    0.71
  42  20  -8   12.82    1.54
  42  18  -6   17.05    1.84
  42  16  -4   13.15    1.73
  42  12  -2    8.80    1.36
  42   4  -4   12.42    1.23
  42   2  -6    1.76    0.79
  42  -2 -12    2.01    0.67
  41  21  -5    0.11    1.11
  41  17  -1    4.32    1.29
  41  11   1    0.73    1.06
  41   9   1    0.18    0.99
  41   3  -1    3.97    0.88
  41   1  -3    0.79    0.68
  41  -1  -5    0.13    0.60
  41  -3  -9    2.91    0.67
  40  22  -4    1.18    1.38
  40   4   2    5.82    1.10
  40   2   0   -0.29    0.80
  40  -2  -4    4.42    0.79
  39  17   3   10.80    1.53
  39  11   5    1.83    1.14
  39   9   5    3.88    1.18
  39   3   3   -0.10    0.76
  38  28 -10   -0.29    1.18
  38  24  -2    1.57    1.35
  38  18   4    0.05    1.02
  38  14   6    2.36    1.19
  38   8   6    5.42    1.35
  38   6   6    1.99    0.96
  38   2   4    3.53    1.05
  38  -4  -2    1.14    0.63
  37  25  -1    0.28    1.32
  37  19   5    0.90    1.10
  37  15   7    1.09    1.06
  37   5   7    1.42    0.92
  37   1   5    1.50    0.94
  37  -5  -1    1.97    0.65
  36  30 -10    0.84    1.26
  36  28  -4    0.65    1.32
  36  26   0    0.38    1.21
  36  24   2    0.18    1.45
  36  22   4    2.03    1.49
  36  16   8    0.58    1.03
  36   4   8    6.25    1.15
  36  -2   4    2.56    0.89
  36  -4   2    2.86    0.78
  36  -6   0    0.15    0.47
  35  25   3    5.31    1.62
  35  23   5    1.17    1.37
  35  17   9    3.78    1.33
  35  -1   7    3.59    0.87
  35  -3   5    2.49    0.75
  35  -5   3    2.25    0.66
  34  28   0    0.41    1.60
  34  16  10    1.22    1.34
  33  25   5   10.06    2.30
  33  23   7    0.94    1.85
  33  21   9    5.68    1.77
  33  17  11    2.50    1.30
  33   3  11    0.67    0.84
  33  -1   9    1.50    0.79
  33  -3   7    2.96    0.91
  33  -5   5    4.76    0.88
  33  -7   3    0.92    0.63
  32  20  10    2.31    1.93
  32  16  12    0.13    1.40
  32   4  12    3.05    1.10
  31  27   5    2.77    1.89
  31  25   7    0.44    1.83
  31   3  13   -0.05    0.79
  31  -1  11   -0.51    0.69
  31  -3   9    0.64    0.81
  31  -7   5    0.30    0.65
  30  30   2    3.54    1.54
  30  20  12    0.35    1.60
  30  14  14    2.39    1.70
  30   6  14    5.38    1.35
  30   4  14    7.23    1.21
  29  27   7    1.21    1.64
  29  25   9    4.90    1.85
  29  19  13    0.04    1.87
  29  13  15    4.15    1.65
  29   9  15   17.67    2.11
  29   5  15    3.83    1.11
  29  -3  11    3.41    0.82
  28  28   6   12.82    2.33
  28  22  12    4.53    1.94
  28  18  14    0.87    1.83
  28  10  16    3.23    1.50
  28   8  16   26.50    2.31
  28   2  14    0.40    0.92
  27  21  13    2.38    2.10
  27  17  15    3.84    1.72
  26  20  14    1.61    2.01
  26  16  16   11.74    2.11
  25  25  11    4.93    2.11
  25  11  17   33.88    2.67
  24  24  12    0.79    1.78
  24  18  16    0.42    1.37
  23  23  13    2.70    1.98
  22  22  14   19.76    2.55
  44  14 -14    2.88    0.77
  44  14 -12    0.05    0.62
  44  12 -12    4.76    0.85
  44   8 -12    1.57    0.70
  44   6 -14    1.02    0.69
  44   6 -12    0.47    0.60
  44   4 -18    0.47    0.69
  44   4 -16    0.81    0.70
  43  19 -13    7.11    1.00
  43  17 -11    0.55    0.88
  43  13  -7   -0.03    1.01
  43  11  -7    4.54    1.09
  43   3 -11    0.51    0.66
  43   1 -15   11.44    1.00
  43   1 -13    5.48    0.78
  42  20 -10    0.45    1.10
  42   0 -10    2.50    0.70
  41  23 -11    8.77    1.35
  41  21  -7   -0.09    1.06
  41  17  -3   -0.03    1.25
  41  15  -1    0.43    1.10
  41   5  -1    2.42    0.92
  41   3  -3   -0.03    0.82
  41   1  -5    0.06    0.73
  41  -1  -7    3.77    0.76
  41  -3 -11    7.58    0.82
  40  16   0    3.98    1.40
  40  12   2    3.30    1.24
  40  10   2   16.16    1.63
  40   8   2    2.03    1.07
  40   4   0    1.66    1.00
  40  -4  -8   -0.28    0.43
  39  25  -7    5.85    1.37
  39  21  -1    1.76    1.21
  39  15   3    4.19    1.33
  39   1   1    0.38    0.67
  39  -1  -1    0.36    0.57
  38  26  -6    0.25    1.14
  38  20   2    0.86    1.16
  38   0   2   15.25    1.29
  38  -2   0    9.79    0.99
  37  29 -11    1.39    1.25
  37  27  -5    0.65    1.16
  37  23   1    1.55    1.17
  37  13   7    1.13    1.07
  37  11   7    0.79    1.00
  37   9   7    0.15    0.94
  37   7   7    0.55    0.92
  37  -1   3    0.17    0.66
  37  -3   1    2.30    0.71
  36  26  -2    3.97    1.59
  36  14   8    0.06    1.05
  36  12   8   -0.47    1.14
  36  10   8   -0.22    1.12
  36   8   8    9.85    1.50
  36   6   8   -0.02    0.86
  36   2   6    0.03    0.93
  35  31 -11    6.38    1.53
  35  29  -5    0.30    1.53
  35  27  -1    0.15    1.31
  35  19   7    6.89    1.54
  35  15   9   -0.02    1.00
  35  13   9    2.77    1.30
  35   7   9    0.44    1.01
  35   5   9    0.06    0.81
  35   1   7    3.43    0.93
  34  26   2    0.78    1.62
  34  24   4    3.57    1.86
  34  22   6   12.76    1.94
  34  14  10    2.07    1.14
  34   6  10    0.51    0.98
  34   4  10    0.92    0.82
  34  -2   6   -0.27    0.72
  34  -4   4    0.21    0.69
  34  -6   2    0.05    0.57
  33  29  -1    2.80    1.65
  33  15  11    0.04    1.11
  33  13  11    6.34    1.51
  33   7  11   -0.07    0.97
  33   5  11    0.92    0.84
  33   1   9    1.10    0.92
  32  30  -2    0.58    1.60
  32  28   2    1.75    1.62
  32  26   4   -0.27    1.80
  32  14  12    4.32    1.33
  32   6  12    0.09    0.84
  32  -2   8    0.01    0.75
  31  19  11    0.15    1.56
  31  13  13    2.97    1.29
  31  11  13    3.01    1.39
  31   9  13    5.92    1.46
  31   7  13    0.76    0.94
  31  -5   7    0.22    0.57
  30  28   4    4.37    1.96
  30  26   6    0.78    1.87
  30  24   8    0.29    1.92
  30  22  10    1.52    1.66
  30  12  14    6.99    1.58
  30  10  14    3.89    1.31
  30   8  14   14.36    1.74
  30  -2  10    1.86    0.73
  29  21  11    4.30    2.09
  28  26   8    4.90    1.76
  28  24  10   -0.03    1.56
  28   4  14    6.92    1.32
  27  23  11    0.55    1.95
  27   5  15   11.56    1.48
  26  22  12    1.08    2.01
  26  12  16   15.72    2.15
  25  21  13    0.55    1.95
  25  17  15   20.45    2.55
  24  26  10    0.24    1.52
  24  20  14    0.53    1.76
  24  16  16    0.43    1.23
  23  25  11    1.14    1.80
  23  19  15    2.69    1.56
  22  24  12    3.39    1.82
  21  23  13   -0.20    1.34
  44  14 -16    1.42    0.61
  44  12 -14    0.12    0.68
  44   8 -14    1.13    0.69
  44   6 -18    2.57    0.75
  44   6 -16    1.10    0.68
  43  17 -13    1.35    0.84
  43  15  -9    0.69    0.82
  43  13  -9    4.64    1.05
  43   7  -9   -0.17    0.71
  43   5  -9    2.05    0.67
  43   3 -13   15.05    1.09
  43   1 -19    0.12    0.64
  43   1 -17    6.05    0.89
  42  20 -12    1.58    1.02
  42  18  -8    1.02    1.03
  42  16  -6    0.68    1.03
  42   4  -6    3.92    0.81
  42   2  -8    3.37    0.68
  41  23 -13    2.62    1.03
  41  11  -1    1.48    1.11
  41   5  -3    6.05    1.14
  41  -1  -9    2.57    0.69
  40  22  -6    0.94    1.17
  40   2  -2   11.45    1.12
  40  -2  -6    3.30    0.65
  39  25  -9   -0.81    1.19
  39  17   1   -0.33    1.06
  39  11   3    7.27    1.40
  39   9   3    4.21    1.20
  39   7   3    2.93    1.03
  39   3   1    2.13    0.85
  38  26  -8    2.30    1.34
  38  24  -4    0.57    1.31
  38  14   4    0.49    1.08
  38   6   4    2.87    1.00
  38   2   2    2.61    0.99
  38  -4  -4    7.51    0.86
  37  27  -7    2.92    1.37
  37  25  -3    4.31    1.31
  37   5   5    0.33    1.04
  37   1   3    0.27    0.87
  37  -5  -3   -0.10    0.54
  36  28  -6    0.62    1.10
  36  24   0    8.28    1.72
  36  16   6   -0.49    1.18
  36   0   4   10.83    1.25
  36  -4   0    5.87    0.87
  36  -6  -2    0.30    0.47
  35  25   1   -0.11    1.27
  35  23   3   -0.35    1.19
  35  17   7    0.97    1.28
  35  11   9   -0.14    0.94
  35   9   9    0.14    0.90
  35  -1   5    1.39    0.72
  35  -3   3    0.12    0.72
  35  -5   1    0.62    0.52
  34  30  -6    1.57    1.39
  34  28  -2    5.25    1.88
  34  18   8   -0.15    1.19
  34  12  10   -0.16    0.93
  34  10  10    0.54    0.93
  34   8  10    0.22    0.84
  33  21   7    1.72    1.74
  33  11  11    0.25    0.96
  33   9  11    1.73    1.01
  33  -1   7    0.27    0.78
  33  -7   1    1.10    0.66
  32  12  12    5.76    1.34
  32  10  12    3.16    1.15
  32   8  12   11.65    1.48
  32  -4   6    1.67    0.67
  32  -6   4    6.93    0.88
  31  31  -3    2.31    1.38
  31  29   1    3.80    1.61
  31  21   9    1.17    1.62
  31   3  11    0.05    0.92
  31  -1   9    1.63    0.85
  30  30   0   11.68    2.06
  30  16  12    3.21    1.89
  30  -4   8    0.08    0.63
  30  -6   6    6.22    0.87
  29  29   3    0.55    1.45
  29  27   5    0.16    1.71
  29  23   9    9.67    2.43
  29  15  13    1.27    1.81
  29   5  13   -0.32    0.94
  29   3  13    0.71    0.83
  29  -1  11    0.28    0.65
  28  20  12    0.31    1.53
  28  14  14    2.59    1.58
  28   6  14    0.20    0.90
  27  27   7    0.42    1.45
  27  25   9    1.06    1.55
  27  19  13    4.20    1.82
  27  13  15   27.18    2.68
  27  11  15   17.89    2.20
  27   9  15   42.19    2.83
  27   7  15   16.84    1.82
  26  24  10    4.26    2.09
  26  18  14   12.61    2.18
  25  15  15    4.01    1.75
  23  21  13    0.83    1.72
  44  12 -16    0.38    0.55
  44   8 -18    0.56    0.67
  44   8 -16    0.18    0.58
  43  17 -15    8.98    1.03
  43  15 -11    0.39    0.71
  43  13 -11    0.44    0.80
  43  11  -9   -0.13    0.73
  43   7 -11   -0.15    0.69
  43   5 -11    3.21    0.73
  43   3 -15    3.33    0.79
  42  20 -14    0.63    0.90
  42  18 -10    1.93    0.96
  42  16  -8    1.71    1.00
  42   6  -6    4.42    0.93
  42   4  -8    0.21    0.71
  42   2 -10    1.37    0.70
  42   0 -14   -0.05    0.63
  41  23 -15    7.10    1.15
  41  21 -11   -0.48    1.07
  41  17  -5    1.38    1.12
  41   3  -5    0.84    0.66
  41   1  -7    3.59    0.74
  40  22  -8    1.17    1.13
  40  16  -2    3.58    1.20
  40  12   0   28.02    2.06
  40  10   0    0.20    1.06
  40   4  -2    5.71    1.12
  40  -2  -8   -0.18    0.53
  39  25 -11    1.12    1.23
  39  15   1    9.57    1.56
  39   1  -1    0.78    0.68
  39  -1  -3    0.00    0.53
  38  20   0    0.49    1.07
  38  10   4    8.34    1.38
  38  -2  -2    2.48    0.70
  37  23  -1    1.32    1.23
  37  13   5    8.04    1.45
  37   7   5    0.31    0.90
  37  -1   1    0.06    0.64
  37  -3  -1    1.82    0.67
  36  28  -8    1.44    1.24
  36  26  -4    2.24    1.47
  36  14   6    3.14    1.17
  36   6   6    2.23    0.94
  36  -2   2   19.44    1.35
  35  29  -7    2.57    1.24
  35  27  -3    0.71    1.27
  35  19   5    4.71    1.58
  35  15   7    5.38    1.31
  35   5   7    4.32    1.04
  35   1   5    0.77    0.89
  34  30  -8    3.17    1.45
  34  24   2   12.79    2.16
  34  22   4    2.24    1.64
  34  16   8    0.00    1.01
  34   4   8   -0.06    0.78
  34   0   6   10.48    1.15
  34  -6   0    4.65    0.76
  33  29  -3    1.59    1.55
  33  25   3    3.03    1.70
  33  23   5    0.67    1.51
  33  17   9   -0.17    1.06
  33  15   9   11.55    1.75
  33  -3   5    0.62    0.64
  33  -5   3    0.34    0.54
  32  30  -4    1.56    1.61
  32  28   0    0.43    1.72
  32  20   8   -0.15    1.39
  32  16  10    0.06    1.10
  32   4  10    1.34    0.86
  32   0   8    5.67    1.06
  31  27   3    4.17    1.72
  31  25   5    4.78    1.80
  31  23   7    4.42    1.95
  31  15  11    2.91    1.31
  31   5  11    1.43    1.00
  31  -3   7   12.15    1.14
  31  -5   5   16.28    1.27
  31  -7   3    3.20    0.68
  30  28   2    5.21    2.02
  30  20  10    0.82    1.58
  30  14  12    3.50    1.37
  30   0  10    3.04    0.90
  29  25   7    3.30    1.73
  29  19  11    0.58    1.52
  29  13  13   17.99    2.12
  29  11  13    3.53    1.50
  29   9  13   12.39    1.76
  29   7  13   10.44    1.45
  28  28   4    0.60    1.72
  28  24   8    5.13    2.14
  28  22  10    0.77    1.73
  28  18  12    1.30    1.78
  28  12  14   -0.11    1.31
  28  10  14   -0.35    1.10
  28   8  14    4.87    1.29
  27  21  11    2.12    1.98
  27  17  13    5.99    1.79
  26  26   8   -0.02    1.41
  26  20  12   16.36    2.60
  26  16  14    3.24    1.71
  25  27   7    5.04    2.03
  25  25   9    0.23    1.78
  25  23  11    0.09    1.51
  25  19  13   14.31    2.42
  25  13  15   26.87    2.49
  24  22  12    4.47    1.72
  24  18  14    5.73    1.74
  22  22  12    5.59    1.91
  43  17 -17   -0.44    0.58
  43  15 -15    1.80    0.76
  43  15 -13    0.38    0.63
  43  13 -13    1.25    0.75
  43  11 -11    0.05    0.63
  43   7 -13    5.76    0.86
  43   5 -15    4.72    0.82
  43   5 -13    0.02    0.61
  43   3 -19    1.05    0.74
  43   3 -17    0.55    0.72
  42  20 -16    0.95    0.73
  42  16 -10   -0.02    0.93
  42   6  -8    1.67    0.71
  42   4 -10    0.25    0.68
  42   2 -12    1.82    0.71
  41  21 -13   10.59    1.37
  41  19  -9    0.24    1.21
  41  17  -7    2.40    1.28
  41   5  -5    0.86    0.80
  41   3  -7   -0.19    0.69
  41   1  -9    2.71    0.75
  41  -1 -11    1.99    0.59
  40  22 -10   -0.37    1.18
  40   2  -4    4.81    0.88
  40  -2 -10   -0.06    0.53
  39  25 -13    4.92    1.35
  39  17  -1    0.45    1.10
  39  11   1    6.73    1.39
  39   9   1    0.06    1.00
  39   7   1    0.40    0.87
  39   3  -1    2.00    0.86
  39   1  -3    0.26    0.75
  39  -1  -5    1.86    0.69
  39  -3  -7    2.36    0.58
  38  26 -10    4.37    1.27
  38  24  -6    2.38    1.23
  38  14   2    1.35    1.18
  38   6   2    3.43    1.01
  38   2   0   10.91    1.26
  38  -4  -6    1.04    0.59
  37  27  -9    0.71    1.07
  37  25  -5    2.09    1.18
  37   3   3    1.46    0.88
  37   1   1   -0.07    0.82
  37  -5  -5    0.36    0.54
  36  24  -2    1.08    1.36
  36  12   6    0.89    1.01
  36  10   6    0.29    0.93
  36   8   6   -0.25    0.83
  36   2   4    2.38    0.90
  36  -4  -2    2.57    0.71
  36  -6  -4    1.41    0.50
  35  29  -9    2.45    1.34
  35  25  -1    0.86    1.28
  35  13   7    0.27    0.97
  35  11   7    1.09    0.98
  35   9   7    1.93    0.98
  35   7   7    1.65    0.92
  35  -1   3    0.47    0.75
  35  -3   1    1.92    0.75
  35  -5  -1    0.83    0.59
  34  28  -4    1.76    1.28
  34  18   6   10.32    1.76
  34  14   8    1.36    1.05
  34  12   8    0.06    0.92
  34  10   8    0.42    1.06
  34   8   8   -0.21    0.80
  34   6   8    3.71    1.00
  34  -2   4   14.52    1.23
  34  -4   2   13.04    1.10
  33  31  -9    6.36    1.65
  33  27  -1    5.50    2.11
  33  13   9   -0.15    0.91
  33  11   9    2.12    1.18
  33   9   9    0.38    1.02
  33   7   9    0.31    0.81
  33   5   9    0.77    0.80
  33   1   7    0.27    0.70
  32  26   2    1.75    1.67
  32  24   4    0.56    1.99
  32  22   6    0.62    1.62
  32  14  10    1.64    1.11
  32  12  10    0.82    0.98
  32  10  10    3.59    1.25
  32   8  10    0.44    0.85
  32   6  10    2.28    0.93
  32  -2   6    7.09    0.98
  32  -4   4    0.31    0.68
  32  -6   2    0.12    0.67
  31  31  -5   -0.10    1.41
  31  29  -1    3.72    1.81
  31  13  11    1.02    1.07
  31  11  11    0.03    0.94
  31   9  11   -0.10    0.89
  31   7  11    0.52    0.91
  31   1   9    1.06    0.83
  30  30  -2    3.17    1.64
  30  26   4    3.17    1.97
  30  24   6    4.50    2.08
  30  22   8    1.68    1.71
  30  12  12    2.73    1.24
  30  10  12   25.06    2.08
  30   8  12    0.38    0.92
  30  -2   8    1.59    0.72
  30  -4   6   -0.33    0.72
  30  -6   4    0.18    0.67
  29  29   1    3.71    1.76
  29  21   9    3.86    2.03
  29   3  11    3.35    1.04
  28  26   6    0.47    1.57
  28   4  12    2.37    1.03
  27  27   5    9.07    2.12
  27  23   9    0.20    1.91
  26  12  14   13.38    1.99
  24  26   8   -0.09    1.76
  24  24  10    4.27    1.73
  24  16  14   12.41    1.90
  23  25   9    0.84    1.83
  23  23  11    0.82    1.48
  22  24  10   -0.10    1.56
  43  15 -19    7.36    0.90
  43  15 -17    4.55    0.83
  43  13 -15    0.76    0.67
  43  11 -13    0.32    0.58
  43   7 -15    0.37    0.65
  43   5 -17    3.79    0.81
  42  18 -14    2.08    0.78
  42  16 -12    0.37    0.84
  42  14 -10    1.11    0.95
  42   6 -10    0.95    0.76
  42   4 -12   -0.13    0.68
  42   2 -14    0.71    0.69
  41  21 -15    5.52    1.11
  41  19 -11    5.13    1.28
  41  13  -5    0.56    0.98
  41   1 -11    2.63    0.73
  41  -1 -15    9.51    0.93
  40  22 -12    0.62    1.15
  40  16  -4    1.30    1.14
  40  10  -2   16.63    1.61
  40   4  -4    3.83    0.89
  40   2  -6    3.54    0.84
  40   0  -8    0.71    0.61
  39  25 -15    3.98    1.24
  39  13  -1   -0.04    1.31
  39   7  -1    0.73    1.05
  39  -3  -9    0.47    0.53
  38  26 -12    5.08    1.23
  38  20  -2    0.05    1.08
  38  12   2   28.78    2.13
  38  10   2    1.41    1.09
  38   8   2   15.09    1.55
  38   0  -2   14.64    1.18
  38  -2  -4    3.04    0.67
  38  -4  -8    0.06    0.53
  37  27 -11    1.27    1.21
  37  21  -1    1.00    1.13
  37  13   3    4.96    1.32
  37   7   3   -0.41    0.82
  37  -1  -1   -0.17    0.60
  37  -3  -3    1.14    0.60
  36  28 -10    0.03    1.03
  36  26  -6    2.31    1.40
  36  16   4    1.15    1.10
  36  14   4    0.02    1.22
  36   6   4    1.89    1.03
  36  -2   0    0.34    0.62
  35  27  -5    7.62    1.58
  35  17   5    0.21    1.04
  35  15   5    8.90    1.60
  34  30 -10    0.48    1.27
  34  26  -2    1.21    1.62
  34   4   6    1.09    0.96
  34  -6  -2   -0.19    0.52
  33  31 -11    0.07    1.32
  33  29  -5    7.16    1.82
  33  23   3   11.34    1.96
  33  21   5    0.43    1.36
  33  17   7    9.03    1.54
  33  -1   5    0.84    0.70
  33  -3   3    0.43    0.71
  33  -5   1    0.12    0.61
  32  30  -6    4.98    1.74
  32  28  -2    0.38    1.73
  31  23   5    0.10    1.96
  31  21   7    5.97    1.90
  31  17   9    6.51    1.61
  31   3   9    0.61    0.79
  31  -1   7    3.91    0.84
  31  -7   1    3.87    0.75
  30  20   8    6.40    2.15
  30  16  10    0.81    1.53
  30   4  10    6.25    1.20
  29  27   3    2.09    1.80
  29  25   5    2.93    1.98
  29  23   7    3.19    1.76
  29  15  11    4.55    1.78
  29   5  11   -0.10    0.88
  29  -1   9   -0.05    0.61
  28  20  10    2.31    1.62
  28  14  12    0.69    1.39
  28   6  12    0.46    0.81
  27  25   7    0.65    1.51
  27  19  11    3.65    1.70
  27  13  13    6.73    1.73
  27  11  13   38.68    2.75
  27   9  13   19.77    1.94
  26  28   4    0.09    1.66
  26  26   6    2.54    1.80
  26  24   8    0.23    1.81
  26  18  12    0.45    1.49
  25  21  11    2.14    1.67
  25  17  13    4.65    1.59
  24  20  12    5.45    1.73
  43  13 -19    0.12    0.65
  43  13 -17    1.14    0.60
  43  11 -17    0.14    0.64
  43  11 -15    0.71    0.59
  43   7 -19   -0.37    0.68
  43   7 -17    2.15    0.75
  43   5 -23    0.71    0.75
  43   5 -21    0.56    0.74
  42  18 -18    0.21    0.71
  42  18 -16    6.71    0.91
  42  16 -14   -0.14    0.74
  42  14 -12    1.68    0.88
  42  10 -10    0.98    0.74
  42   6 -12    0.26    0.69
  42   4 -14    0.36    0.69
  42   2 -18    0.47    0.75
  42   2 -16   12.75    1.05
  41  21 -17    3.40    0.97
  41  19 -13    1.72    1.04
  41  17  -9    3.13    1.07
  41  13  -7    5.05    1.11
  41   9  -7    0.48    0.91
  41   3  -9    3.64    0.73
  41  -1 -17    3.17    0.76
  40  22 -14   -0.35    1.01
  40  20 -10    0.97    1.26
  40  14  -4    6.25    1.33
  40  10  -4   -0.56    1.03
  40   4  -6    6.03    1.04
  40  -2 -12    0.17    0.46
  39  21  -7   -0.29    1.16
  39  17  -3   12.65    1.61
  39  11  -1    7.30    1.38
  39   9  -1    0.33    0.96
  39   3  -3   -0.01    0.68
  39   1  -5    2.77    0.78
  39  -1  -7    0.58    0.50
  39  -3 -11    1.16    0.56
  38  26 -14   -0.03    1.11
  38  22  -6    0.32    1.40
  38  20  -4   -0.07    1.29
  38  18  -2   -0.26    1.02
  38  14   0   44.83    2.59
  38   6   0    1.81    0.93
  38   2  -2    3.13    0.94
  38  -2  -6    1.10    0.63
  37  27 -13    6.48    1.42
  37  21  -3    0.66    1.32
  37  19  -1   -0.37    1.22
  37   3   1    2.68    0.90
  37   1  -1   -0.04    0.79
  37  -3  -5    2.69    0.70
  37  -5  -7    1.74    0.53
  36  28 -12    6.00    1.44
  36  24  -4    1.14    1.36
  36  18   2    0.45    1.05
  36  12   4    0.72    1.09
  36  10   4    0.71    0.95
  36   8   4    1.65    0.99
  36   2   2   20.33    1.53
  36  -4  -4    2.24    0.67
  35  29 -11    0.56    1.10
  35  27  -7    1.31    1.35
  35  25  -3    5.05    1.45
  35  19   3    2.76    1.21
  35  13   5   -0.13    0.95
  35  11   5    0.33    1.10
  35   9   5    0.15    1.04
  35   5   5    2.22    0.88
  35   1   3    1.00    0.74
  35  -1   1    0.09    0.74
  35  -3  -1    1.62    0.70
  35  -5  -3    1.90    0.62
  34  30 -12    1.31    1.23
  34  24   0   -0.55    1.27
  34  22   2    6.30    1.56
  34  14   6    0.85    0.98
  34   6   6    0.04    0.77
  34  -2   2   -0.19    0.58
  34  -4   0   -0.22    0.50
  33  15   7    0.40    0.98
  33   5   7    0.13    0.72
  33   1   5    0.65    0.83
  32  26   0    1.90    1.96
  32  24   2    3.85    2.14
  32  22   4   24.86    2.73
  32  16   8    2.23    1.18
  32  14   8   -0.26    1.11
  32   6   8    0.10    0.90
  32   4   8    0.05    0.73
  31  31  -7   -0.73    1.33
  31  29  -3    1.69    1.72
  31  15   9    0.74    1.13
  31  13   9    1.65    1.23
  31   5   9    5.89    1.06
  31  -3   5    7.86    0.98
  31  -5   3    5.47    0.81
  30  28   0   -0.02    1.73
  30  22   6   10.17    2.38
  30  14  10    2.14    1.19
  30  12  10    9.28    1.61
  30   6  10    0.99    0.81
  29  19   9   -0.18    1.52
  29  13  11    0.53    1.16
  29  11  11    3.38    1.18
  29   9  11    0.04    0.88
  29   7  11    0.57    0.86
  28  28   2    0.94    1.67
  28  26   4    2.46    1.90
  28  24   6    3.31    2.03
  28  22   8    0.28    1.60
  28  18  10   -0.16    1.37
  28  12  12    4.50    1.38
  28  10  12   -0.04    0.97
  28   8  12   11.50    1.48
  27  29   1   -0.27    1.50
  27  21   9   -0.84    1.76
  27  17  11   11.70    2.04
  26  20  10    2.42    1.90
  26  16  12    8.71    1.83
  25  27   5    0.88    1.75
  25  25   7    1.62    1.79
  25  23   9    0.31    1.48
  25  19  11    0.96    1.73
  24  22  10    1.25    1.51
  24  18  12   14.44    2.07
  23  21  11    4.73    1.68
  43  13 -21    8.99    0.87
  43   9 -23    2.54    0.78
  43   9 -21    1.75    0.75
  43   9 -19    7.76    0.85
  43   7 -23    2.11    0.69
  43   7 -21    8.75    0.91
  42  18 -20   12.51    1.03
  42  16 -16    0.79    0.75
  42  14 -14    1.18    0.78
  42  12 -12    0.82    0.74
  42  10 -12    0.06    0.76
  42   6 -14    4.93    0.84
  42   4 -16    6.77    0.93
  41  21 -19    0.36    0.72
  41  19 -15    6.37    1.11
  41  17 -11    0.80    0.87
  41   3 -11    7.86    0.95
  41  -1 -19   -0.31    0.67
  40  22 -16    0.31    0.99
  40  18  -8    2.84    1.15
  40  14  -6    0.24    1.16
  40   2  -8   -0.07    0.53
  40  -2 -14   -0.03    0.47
  39  23 -13    3.88    1.36
  39  21  -9    0.23    1.29
  39  17  -5    0.46    1.25
  39  13  -3   17.19    1.76
  39  11  -3    8.80    1.55
  39   7  -3    2.89    1.13
  39   3  -5    1.24    0.84
  39  -1  -9    0.26    0.55
  38  26 -16    1.15    0.98
  38  12   0   -0.17    1.08
  38  10   0   46.52    2.49
  38   8   0   -0.15    0.87
  38   4  -2    2.27    1.01
  38  -4 -10    1.63    0.56
  37  27 -15    2.45    1.18
  37  13   1   13.02    1.65
  37  11   1   -0.60    1.17
  37  -1  -3    0.55    0.65
  37  -5  -9    0.15    0.50
  36  28 -14    2.65    1.27
  36  26  -8    0.34    1.09
  36  16   2    0.60    1.09
  36   0   0   24.05    1.51
  36  -2  -2   19.06    1.28
  35  29 -13   10.99    1.60
  34  28  -8    0.20    1.29
  34  26  -4    0.92    1.46
  34  18   4    6.60    1.41
  34  12   6    6.57    1.27
  34  10   6   -0.06    0.88
  34   8   6    0.05    0.81
  34   2   4   14.44    1.36
  33  31 -13    6.72    1.52
  33  29  -7    1.10    1.26
  33  25  -1   13.84    2.24
  33  21   3   10.12    1.80
  33  17   5    7.03    1.56
  33  13   7    3.56    1.13
  33  11   7    1.23    1.02
  33   9   7    0.50    0.91
  33   7   7    7.07    1.16
  33  -1   3    2.99    0.85
  32  32 -14   16.54    1.87
  32  30  -8    0.27    1.49
  32  28  -4   -0.16    1.65
  32  18   6    5.53    1.51
  32  12   8    1.50    1.00
  32  10   8    0.78    0.89
  32   8   8    0.63    0.83
  32  -2   4    1.13    0.68
  32  -4   2    1.71    0.62
  32  -6   0    0.76    0.55
  31  21   5   13.62    2.37
  31  11   9    0.16    0.88
  31   9   9    3.18    1.02
  31   7   9    0.24    0.80
  31   1   7    3.98    0.91
  30  30  -4    0.35    1.26
  30  26   2    0.48    1.55
  30  24   4    2.96    1.74
  30  10  10    1.29    0.97
  30   8  10    8.05    1.26
  30  -2   6    1.60    0.70
  30  -4   4   15.68    1.25
  30  -6   2   11.87    1.05
  29  29  -1    3.65    1.58
  29  21   7    3.47    1.71
  29   3   9    4.81    1.06
  28  30  -2    6.60    1.70
  27  27   3    0.74    1.67
  27  25   5    0.65    1.82
  27  23   7    1.79    1.95
  26  14  12    1.51    1.40
  24  24   8    0.59    1.57
  23  23   9    0.03    1.44
  22  22  10    0.32    1.35
  42  16 -20    1.75    0.75
  42  16 -18   14.95    1.08
  42  14 -16    1.85    0.75
  42  12 -14   -0.01    0.63
  42  10 -14    1.03    0.73
  42   6 -16    3.67    0.80
  42   4 -20    7.96    0.98
  42   4 -18   22.50    1.30
  41  19 -17    0.75    0.82
  41  17 -13    1.18    0.80
  41  15 -11    0.23    0.79
  41   9  -9    0.71    0.78
  41   5 -11   -0.18    0.71
  41   3 -13    1.17    0.74
  41   1 -17    2.54    0.77
  41   1 -15    9.61    0.91
  40  20 -12    0.64    1.00
  40  18 -10    0.16    0.96
  40  12  -6    0.62    0.92
  40  10  -6   -0.02    0.82
  40   4  -8   -0.23    0.59
  40   2 -10    0.26    0.66
  40  -2 -18   24.29    1.25
  40  -2 -16    3.78    0.65
  39  23 -15    8.30    1.41
  39  21 -11    1.36    1.33
  39   9  -3    3.99    1.10
  39   1  -7    0.60    0.55
  38  26 -20    7.52    1.27
  38  26 -18    0.69    0.93
  38  22  -8    1.49    1.18
  38  20  -6    0.01    1.00
  38  18  -4    1.50    1.16
  38  14  -2    1.89    1.24
  38  12  -2   28.39    2.23
  38   8  -2   17.35    1.68
  38   2  -4    3.77    0.82
  38   0  -6   -0.24    0.61
  38  -2  -8    1.97    0.63
  38  -4 -12    1.75    0.57
  37  27 -17    1.56    1.13
  37  25 -11    0.58    1.24
  37  17  -1    7.62    1.49
  37   3  -1    1.94    0.84
  37   1  -3    0.20    0.77
  37  -3  -7   -0.26    0.53
  36  28 -16    0.84    1.12
  36  26 -10    1.35    1.22
  36  24  -6    0.38    1.08
  36  20  -2    1.48    1.30
  36  18   0    0.16    1.05
  36  14   2    8.12    1.43
  36  12   2    1.64    1.06
  36  10   2    8.87    1.35
  36   8   2    0.01    0.83
  36   6   2   -0.06    0.73
  36   2   0    0.43    0.76
  36  -4  -6    0.57    0.56
  35  29 -15    2.27    1.23
  35  27  -9    1.41    1.30
  35  25  -5    1.72    1.23
  35  23  -3    0.45    1.41
  35  19   1    0.06    1.00
  35  15   3    3.64    1.22
  35  13   3   11.29    1.62
  35   7   3    0.16    0.94
  35   5   3    2.59    0.96
  35   1   1   -0.08    0.65
  35  -1  -1    0.18    0.73
  35  -5  -5    2.40    0.62
  34  30 -14   16.86    1.68
  34  24  -2   12.30    1.87
  34  22   0    4.69    1.55
  34  14   4    4.76    1.37
  34   0   2   20.85    1.44
  34  -2   0   12.33    1.16
  34  -4  -2   13.24    1.08
  34  -6  -4    2.27    0.55
  33  31 -15    3.52    1.34
  33  29  -9    0.70    1.39
  33  27  -5   -0.12    1.52
  33  15   5   -0.60    1.08
  33  -3   1    1.58    0.63
  33  -5  -1    0.12    0.48
  32  32 -16   -0.27    1.22
  32  26  -2    0.85    1.73
  32  16   6    7.99    1.44
  32   0   4    0.10    0.75
  31  31  -9    2.12    1.44
  31  29  -5    1.28    1.66
  31  17   7    6.96    1.55
  31  -1   5   29.21    1.64
  31  -5   1    0.08    0.67
  30  20   6   -0.21    1.46
  30  16   8    0.21    1.13
  30   4   8    0.26    0.73
  30   0   6    1.66    0.85
  29  27   1    0.66    1.54
  29  25   3    5.85    1.88
  29  15   9    2.60    1.28
  29   5   9   -0.04    0.86
  28  28   0   18.72    2.44
  28  20   8    0.19    1.47
  28  14  10    0.97    1.21
  28   6  10    1.97    0.86
  27  19   9    5.69    1.80
  27  13  11   23.81    2.35
  27  11  11    1.97    1.09
  26  28   2   10.56    2.12
  26  26   4   -0.31    1.61
  26  24   6    0.69    1.86
  26  22   8    1.39    1.66
  26  18  10    7.98    1.79
  25  21   9    3.68    1.81
  25  17  11    1.22    1.34
  24  20  10    8.44    1.92
  23  25   7    9.87    2.02
  22  24   8    3.59    1.55
  42  16 -22    1.28    0.62
  42  14 -20    4.71    0.80
  42  14 -18   -0.18    0.56
  42  12 -18    3.80    0.76
  42  12 -16    0.11    0.56
  42   8 -18    3.22    0.77
  42   8 -16    2.91    0.69
  42   6 -20    2.14    0.80
  42   6 -18    0.12    0.71
  42   4 -22    3.78    0.79
  41  19 -23    0.14    0.70
  41  19 -21    1.44    0.77
  41  19 -19    0.02    0.65
  41  17 -15    2.98    0.80
  41  15 -13    1.21    0.77
  41  11 -11    0.37    0.73
  41   9 -11    0.48    0.67
  41   3 -15    7.57    0.91
  41   1 -27    1.40    0.52
  41   1 -25   -0.34    0.72
  41   1 -21    5.48    0.88
  41   1 -19   -0.08    0.71
  40  22 -22    3.43    0.82
  40  22 -20    0.36    0.76
  40  20 -14    1.72    0.96
  40  18 -12   -0.22    1.01
  40  16 -10    0.55    1.09
  40  14  -8   -0.28    0.87
  40  12  -8    1.15    1.04
  40  10  -8    1.58    0.98
  40   8  -8    0.82    0.91
  40   4 -10    0.50    0.70
  40   2 -12    0.33    0.66
  39  23 -17    1.68    1.10
  39  17  -7    0.11    1.04
  39  13  -5   10.72    1.53
  39   9  -5    4.15    1.19
  39   7  -5    0.98    0.89
  39   3  -7    2.52    0.73
  39   1  -9    0.17    0.60
  39  -1 -11    0.92    0.51
  39  -3 -15    1.65    0.60
  38  22 -10   -0.02    1.07
  38  18  -6    1.07    1.27
  38  16  -4    1.52    1.15
  38  10  -2    1.84    1.09
  38   4  -4    9.29    1.15
  38  -2 -10    0.15    0.53
  38  -4 -14    1.78    0.55
  37  27 -19    1.47    0.99
  37  25 -13   -0.12    1.21
  37  17  -3    1.94    1.39
  37  13  -1   14.09    1.69
  37  11  -1   -0.65    1.18
  37   9  -1    2.82    1.20
  37   7  -1    2.37    1.06
  37  -1  -5    1.40    0.63
  36  28 -18    0.43    1.12
  36  24  -8    2.52    1.44
  36  -2  -4    2.10    0.66
  35  29 -17    1.47    1.17
  35  27 -11    6.12    1.49
  35  25  -7    0.43    1.25
  35  17   1    2.88    1.16
  35  11   3    1.56    0.99
  35   9   3    0.25    0.83
  35  -3  -3    0.34    0.53
  34  30 -16    2.31    1.23
  34  28 -10    3.93    1.43
  34  26  -6   -0.30    1.05
  34  18   2    6.25    1.40
  34  12   4    0.17    0.90
  34  10   4    1.18    0.92
  34   8   4    0.30    0.82
  34   6   4    2.87    0.94
  34   2   2   -0.13    0.66
  33  31 -17    5.67    1.35
  33  25  -3    1.63    1.64
  33  23  -1   15.66    2.20
  33  19   3   -0.68    1.13
  33  13   5    1.82    1.00
  33  11   5    0.16    1.04
  33   9   5    1.41    1.05
  33   7   5   -0.07    0.77
  33   5   5    4.52    1.00
  33   1   3    2.52    0.82
  32  32 -18    1.01    1.24
  32  30 -10    2.74    1.55
  32  28  -6   -0.15    1.60
  32  24   0   -0.01    1.60
  32  22   2    0.22    1.42
  32  18   4   26.58    2.40
  32  12   6   -0.38    1.02
  32   8   6    1.09    0.98
  32   6   6   -0.56    0.69
  32  -2   2    1.70    0.69
  32  -4   0    2.87    0.75
  32  -6  -2    0.41    0.60
  31  31 -11    4.81    1.56
  31  27  -3    5.45    2.02
  31  15   7    3.12    1.19
  31  13   7    1.37    0.97
  31  11   7    0.27    1.02
  31   7   7    6.57    1.22
  31   5   7    0.15    0.77
  30  26   0    6.95    2.18
  30  22   4    5.08    1.90
  30  14   8    4.54    1.26
  30  12   8    4.21    1.14
  30  10   8    1.19    1.05
  30   8   8    0.92    0.98
  30   6   8    0.12    0.77
  30  -2   4    5.82    1.01
  29  31  -7    2.21    1.42
  29  29  -3    0.57    1.61
  29  19   7    2.35    1.61
  29  13   9    0.36    0.96
  29  11   9    1.93    1.01
  29   9   9   -0.25    0.76
  29   7   9    5.76    1.07
  28  26   2   15.53    2.47
  28  24   4    3.01    2.07
  28  18   8   -0.31    1.34
  28  12  10    4.80    1.26
  28  10  10    3.42    1.09
  28   8  10   -0.25    0.75
  27  29  -1   -0.41    1.48
  27  21   7    0.43    1.46
  27  17   9    6.71    1.70
  26  20   8    1.90    1.79
  25  27   3   37.52    3.12
  25  25   5   11.96    2.29
  25  23   7    1.04    1.62
  24  22   8    1.14    1.75
  23  21   9   -0.47    1.62
  42  14 -24    1.21    0.59
  42  14 -22    2.11    0.65
  42  12 -24   -0.18    0.64
  42  12 -22    0.34    0.64
  42  12 -20    0.24    0.53
  42   8 -26    0.66    0.69
  42   8 -24   10.19    0.99
  42   8 -22    0.35    0.72
  42   8 -20    4.85    0.82
  42   6 -26    3.17    0.74
  42   6 -24   -0.28    0.73
  41  17 -19    0.80    0.71
  41  17 -17    1.24    0.68
  41  15 -15    0.19    0.63
  41  13 -13    1.45    0.73
  41  11 -13    0.70    0.77
  41   5 -15    1.54    0.74
  41   3 -17    8.45    0.97
  41   1 -23    6.38    0.90
  40  20 -18    0.23    0.85
  40  20 -16    7.73    1.12
  40  18 -14    0.01    0.94
  40  16 -12   -0.28    0.96
  40  14 -10    2.48    1.00
  40   6 -10    0.56    0.80
  39  23 -21    6.24    1.06
  39  23 -19   -0.20    0.79
  39  21 -13    0.80    0.99
  39  19 -11    2.22    1.25
  39  17  -9    2.27    1.25
  39  13  -7    0.20    1.12
  39   5  -7    0.55    0.73
  39   3  -9    0.44    0.70
  39  -1 -13    0.55    0.55
  39  -3 -17    0.31    0.46
  38  22 -12    5.14    1.49
  38  20  -8    2.09    1.19
  38  14  -4    0.18    1.08
  38  12  -4    4.76    1.44
  38  10  -4   10.09    1.52
  38   8  -4    0.55    1.03
  38   2  -6    0.85    0.69
  37  21  -7    0.65    1.09
  37  19  -5    0.31    1.03
  37  15  -3   29.46    2.33
  37   3  -3    1.03    0.78
  37   1  -5    1.49    0.79
  37  -1  -7    2.08    0.72
  37  -3  -9    0.19    0.44
  36  28 -20    6.15    1.22
  36  26 -12    0.27    1.02
  36  20  -4    1.29    1.29
  36  18  -2    0.87    1.08
  36  14   0   -0.27    1.01
  36  12   0   25.41    1.99
  36  10   0    0.06    1.05
  36   8   0    8.47    1.23
  36   6   0   -0.35    0.73
  36   2  -2   19.87    1.45
  36  -4  -8    6.37    0.77
  35  29 -21   16.19    1.63
  35  29 -19    0.18    1.13
  35  23  -5    0.89    1.17
  35  19  -1   -0.07    1.04
  35  15   1    4.40    1.27
  35   5   1    1.22    0.83
  35   1  -1    0.43    0.67
  35  -5  -7    3.58    0.65
  34  30 -20    2.69    1.15
  34  30 -18    0.21    0.93
  34  28 -12    3.71    1.41
  34  24  -4    3.15    1.41
  34  16   2    0.14    0.96
  34  -2  -2   -0.19    0.65
  34  -4  -4   -0.07    0.55
  34  -6  -6   -0.06    0.40
  33  31 -19    1.30    1.19
  33  29 -11   12.05    1.73
  33  27  -7    2.31    1.45
  33  -1   1    1.20    0.66
  33  -3  -1    1.00    0.58
  33  -5  -3    0.12    0.51
  32  32 -20   -0.49    1.18
  32  26  -4    0.47    1.56
  32  10   6    1.33    0.90
  32   2   4    1.29    0.77
  31  29  -7    1.89    1.63
  31  23   1   13.48    2.41
  31  21   3    0.06    1.46
  31  17   5    6.58    1.48
  31   9   7    0.34    0.80
  31  -1   3   23.95    1.55
  30  28  -4    4.09    1.85
  30  -4   2   28.16    1.46
  30  -6   0   16.09    1.08
  29  27  -1    0.45    1.72
  29  25   1    0.41    1.90
  29  23   3    3.68    2.14
  29  21   5    3.40    1.73
  29   3   7    0.68    0.72
  28  30  -4   12.24    1.79
  28  20   6    0.74    1.74
  27  27   1    4.04    1.81
  27  25   3   15.80    2.50
  27  23   5    1.58    1.66
  27  15   9   16.40    2.13
  26  22   6    2.07    1.99
  26  14  10    0.12    1.27
  25  19   9    1.33    1.42
  24  26   4    0.03    1.77
  24  24   6    0.62    1.43
  23  23   7    1.42    1.89
  42  10 -26    4.17    0.75
  41  17 -25    0.76    0.68
  41  17 -23    0.64    0.69
  41  17 -21    0.23    0.60
  41  15 -17    0.28    0.63
  41  13 -15    1.82    0.72
  41  11 -15    1.04    0.76
  41   7 -15    0.00    0.61
  41   5 -17    2.86    0.78
  41   3 -29   -0.32    0.52
  41   3 -27    0.37    0.64
  41   3 -25    8.70    0.96
  41   3 -23    1.66    0.77
  41   3 -21    1.36    0.78
  41   3 -19    9.42    0.93
  40  20 -24    2.42    0.80
  40  20 -22    1.56    0.76
  40  20 -20   11.37    1.05
  40  18 -16    0.47    0.87
  40  14 -12    1.72    1.03
  40  10 -10    0.65    0.77
  40   6 -12    2.71    0.84
  40   4 -12    0.14    0.58
  40   2 -14    0.27    0.53
  40   0 -20   34.91    1.49
  39  23 -23    1.15    0.74
  39  19 -13    0.60    1.08
  39  15  -9    0.43    1.14
  39   9  -7    0.11    0.83
  39   5  -9    0.06    0.78
  39   1 -11    0.81    0.52
  39  -1 -15    3.53    0.67
  38  20 -10   -0.36    1.04
  38  18  -8    0.56    1.03
  38  16  -6    2.40    1.15
  38  14  -6    3.53    1.36
  38   4  -6    1.49    0.83
  38   2  -8    2.29    0.79
  38   0 -10    0.67    0.61
  38  -2 -12    0.68    0.46
  37  25 -17    3.17    1.25
  37  21  -9    1.36    1.37
  37  17  -5   16.46    1.92
  37  13  -3    6.65    1.40
  37  11  -3   10.70    1.63
  37   9  -3    3.96    1.24
  37   7  -3   -0.11    0.78
  37   3  -5    3.37    0.98
  37  -3 -11    0.15    0.51
  36  26 -14    6.61    1.31
  36  24 -10   -0.21    1.05
  36  16  -2    0.64    1.16
  36   0  -4   10.99    1.07
  36  -2  -6   -0.01    0.51
  35  27 -13    0.21    1.06
  35  25  -9   -0.01    1.06
  35  17  -1    2.36    1.15
  35  13   1    0.21    0.94
  35  11   1    2.88    1.07
  35   9   1    0.15    0.87
  35   7   1    0.44    0.79
  35   3  -1    1.84    0.93
  35  -1  -3    0.73    0.63
  35  -3  -5    2.29    0.61
  34  26  -8    0.73    1.08
  34  18   0    1.14    1.05
  34  14   2    0.62    0.96
  34  12   2   -0.20    1.03
  34  10   2    0.26    1.02
  34   8   2    1.54    1.04
  34   2   0   13.05    1.31
  33  29 -13   -0.28    1.23
  33  25  -5    6.79    1.73
  33  15   3    5.72    1.25
  33  13   3    4.56    1.29
  33   5   3   -0.10    0.73
  33   1   1    1.00    0.79
  32  30 -12    6.63    1.50
  32  28  -8   -0.02    1.37
  32  24  -2    2.98    1.56
  32  22   0    0.28    1.37
  32  16   4    3.21    1.17
  32   4   4    0.26    0.74
  32  -2   0    0.24    0.70
  32  -6  -4    5.97    0.82
  31  31 -13   -0.30    1.33
  31   5   5   13.40    1.43
  31  -3   1    7.94    0.92
  31  -5  -1    0.23    0.54
  30  30  -8    0.58    1.26
  30  26  -2    0.74    1.91
  30  22   2    4.55    2.07
  30  20   4   17.71    2.27
  30  16   6    4.73    1.36
  30  14   6   -0.55    1.05
  30   4   6   -0.58    0.77
  29  29  -5    0.69    1.66
  29  19   5   10.20    2.12
  29  15   7    1.83    1.21
  28  28  -2    0.35    1.61
  28  22   4    0.88    1.87
  28  14   8    4.35    1.29
  28  12   8    2.22    1.17
  27  19   7    0.79    1.39
  27  13   9    8.79    1.54
  27  11   9    7.61    1.32
  26  28   0    0.66    1.40
  26  26   2    0.03    1.66
  26  24   4    4.43    2.04
  26  18   8    1.74    1.38
  25  21   7    2.78    1.61
  25  17   9   13.03    2.00
  24  20   8    1.31    1.51
  23  25   5    7.25    1.88
  22  24   6    5.64    1.99
  41  15 -27    0.20    0.63
  41  15 -23    0.82    0.66
  41  15 -21    1.81    0.71
  41  15 -19    0.14    0.56
  41  13 -19    1.09    0.69
  41  13 -17    0.02    0.57
  41  11 -17    0.11    0.57
  41   7 -19   21.83    1.28
  41   7 -17    2.34    0.69
  41   5 -29    0.43    0.66
  41   5 -21   14.20    1.14
  41   5 -19    0.47    0.64
  40  18 -18   11.78    1.17
  40  16 -14    0.32    0.78
  40  14 -14    0.97    0.91
  40  10 -12    3.54    0.83
  40   2 -18   25.70    1.34
  40   2 -16    3.27    0.69
  40   0 -24    2.36    0.71
  39  21 -19    0.86    0.89
  39  21 -17    3.42    0.99
  39  17 -11    0.71    0.95
  39  13  -9    3.07    1.03
  39  11  -9   -0.55    0.94
  39   9  -9    1.47    0.97
  39   3 -11    1.43    0.62
  39   1 -13    0.34    0.47
  39  -1 -17    4.44    0.72
  38  22 -14    1.52    1.11
  38  20 -12   -0.22    1.15
  38  18 -10    0.52    1.18
  38  12  -6    0.93    1.00
  38  10  -6    0.50    0.91
  38   8  -6    6.22    1.11
  38   4  -8   -0.32    0.77
  38  -2 -14    3.77    0.68
  37  19  -7    4.54    1.27
  37   1  -7    1.41    0.64
  37  -1  -9    0.10    0.57
  36  26 -16    1.05    1.07
  36  20  -6    1.19    1.09
  36  18  -4    3.68    1.25
  36  14  -2    8.52    1.46
  36  12  -2    0.78    1.02
  36  10  -2    9.63    1.49
  36   8  -2    0.23    0.96
  36   6  -2    0.43    0.83
  36   2  -4    2.48    0.80
  36  -2  -8    0.10    0.58
  36  -4 -10    0.47    0.45
  35  27 -15   11.03    1.64
[truncated: 6,500,535 more chars]
