# Supplementary material for: Regulation of the photophysical dynamics of metal nanoclusters by manipulating single-point defects
Source: Nat Commun. 2025 Nov 17;16:10065. doi: 10.1038/s41467-025-65024-3 (PMC12623803; doi:10.1038/s41467-025-65024-3)
Supplement: Supplementary file 3 — Supplementary Data 1 [file 41467_2025_65024_MOESM3_ESM.zip › Supplementary Data 1/CIF file of Au22.cif]

data_1
_audit_creation_date               2024-03-11
_audit_creation_method
;
Olex2 1.5
(compiled 2022.04.07 svn.rca3783a0 for OlexSys, GUI svn.r6498)
;
_shelx_SHELXL_version_number       '2018/3'
_audit_contact_author_address      ?
_audit_contact_author_email        ?
_audit_contact_author_name         ''
_audit_contact_author_phone        ?
_publ_contact_author_id_orcid      ?
_publ_section_references
;
Dolomanov, O.V., Bourhis, L.J., Gildea, R.J, Howard, J.A.K. & Puschmann, H.
 (2009), J. Appl. Cryst. 42, 339-341.

Sheldrick, G.M. (2008). Acta Cryst. A64, 112-122.

Sheldrick, G.M. (2015). Acta Cryst. C71, 3-8.
;
_chemical_name_common              ?
_chemical_name_systematic          ?
_chemical_formula_moiety           'C188 H234 Au22 N4 P4 S12'
_chemical_formula_sum              'C188 H234 Au22 N4 P4 S12'
_chemical_formula_weight           7391.64
_chemical_melting_point            ?
loop_
  _atom_type_symbol
  _atom_type_description
  _atom_type_scat_dispersion_real
  _atom_type_scat_dispersion_imag
  _atom_type_scat_source
 'C' 'C' 0.0181 0.0091 'International Tables Vol C Tables 4.2.6.8 and 6.1.1.4'
 'H' 'H' 0.0000 0.0000 'International Tables Vol C Tables 4.2.6.8 and 6.1.1.4'
 'Au' 'Au' -4.4197 7.2980
 'International Tables Vol C Tables 4.2.6.8 and 6.1.1.4'
 'N' 'N' 0.0311 0.0180 'International Tables Vol C Tables 4.2.6.8 and 6.1.1.4'
 'P' 'P' 0.2955 0.4335 'International Tables Vol C Tables 4.2.6.8 and 6.1.1.4'
 'S' 'S' 0.3331 0.5567 'International Tables Vol C Tables 4.2.6.8 and 6.1.1.4'

_shelx_space_group_comment
;
The symmetry employed for this shelxl refinement is uniquely defined
by the following loop, which should always be used as a source of
symmetry information in preference to the above space-group names.
They are only intended as comments.
;
_space_group_crystal_system        'monoclinic'
_space_group_IT_number             15
_space_group_name_H-M_alt          'C 1 2/c 1'
_space_group_name_Hall             '-C 2yc'
loop_
  _space_group_symop_operation_xyz
 'x, y, z'
 '-x, y, -z+1/2'
 'x+1/2, y+1/2, z'
 '-x+1/2, y+1/2, -z+1/2'
 '-x, -y, -z'
 'x, -y, z-1/2'
 '-x+1/2, -y+1/2, -z'
 'x+1/2, -y+1/2, z-1/2'

loop_
  _symmetry_equiv_pos_as_xyz
 x,y,z
 -x,y,1/2-z
 -x,-y,-z
 x,-y,1/2+z
 1/2+x,1/2+y,z
 1/2-x,1/2+y,1/2-z
 1/2-x,1/2-y,-z
 1/2+x,1/2-y,1/2+z

_cell_length_a                     28.529(7)
_cell_length_b                     27.479(15)
_cell_length_c                     29.712(12)
_cell_angle_alpha                  90
_cell_angle_beta                   104.28(3)
_cell_angle_gamma                  90
_cell_volume                       22573(16)
_cell_formula_units_Z              4
_cell_measurement_reflns_used      13035
_cell_measurement_temperature      120
_cell_measurement_theta_max        68.60
_cell_measurement_theta_min        3.12
_shelx_estimated_absorpt_T_max     0.025
_shelx_estimated_absorpt_T_min     0.025
_exptl_absorpt_coefficient_mu      27.727
_exptl_absorpt_correction_T_max    1.0000
_exptl_absorpt_correction_T_min    1.0000
_exptl_absorpt_correction_type     multi-scan
_exptl_absorpt_process_details
;
STOE LANA, absorption correction by scaling of reflection intensities.
J. Koziskova, F. Hahn, J. Richter, J. Kozisek, "Comparison of different
absorption corrections on the model structure of tetrakis(\m~2~-acetato)-
diaqua-di-copper(II)", Acta Chimica Slovaca, vol. 9, no. 2, 2016, pp. 136 - 140.
;
_exptl_absorpt_special_details     ?
_exptl_crystal_colour              'metallic dark green'
_exptl_crystal_colour_lustre       metallic
_exptl_crystal_colour_modifier     dark
_exptl_crystal_colour_primary      green
_exptl_crystal_density_diffrn      2.175
_exptl_crystal_density_meas        ?
_exptl_crystal_density_method      'not measured'
_exptl_crystal_description         block
_exptl_crystal_F_000               13520
_exptl_crystal_size_max            0.5
_exptl_crystal_size_mid            0.5
_exptl_crystal_size_min            0.5
_exptl_transmission_factor_max     ?
_exptl_transmission_factor_min     ?
_diffrn_reflns_av_R_equivalents    0.0426
_diffrn_reflns_av_unetI/netI       0.0654
_diffrn_reflns_Laue_measured_fraction_full  0.982
_diffrn_reflns_Laue_measured_fraction_max  0.982
_diffrn_reflns_limit_h_max         32
_diffrn_reflns_limit_h_min         -25
_diffrn_reflns_limit_k_max         29
_diffrn_reflns_limit_k_min         -31
_diffrn_reflns_limit_l_max         34
_diffrn_reflns_limit_l_min         -29
_diffrn_reflns_number              52830
_diffrn_reflns_point_group_measured_fraction_full  0.982
_diffrn_reflns_point_group_measured_fraction_max  0.982
_diffrn_reflns_theta_full          62.497
_diffrn_reflns_theta_max           62.497
_diffrn_reflns_theta_min           5.480
_diffrn_ambient_temperature        120
_diffrn_detector                   Pilatus300K
_diffrn_detector_area_resol_mean   5.81
_diffrn_detector_type              'DECTRIS PILATUS 300K'
_diffrn_measured_fraction_theta_full  0.982
_diffrn_measured_fraction_theta_max  0.982
_diffrn_measurement_details
;
 1191 frames, detector distance = 60 mm
;
_diffrn_measurement_device         'Eulerian 4-circle diffractometer'
_diffrn_measurement_device_type    'STOE STADIVARI'
_diffrn_measurement_method         'rotation method, \w scans'
_diffrn_radiation_collimation      '1.2 mm, 0.6 diameter'
_diffrn_radiation_monochromator    'Graded multilayer mirror'
_diffrn_radiation_polarisn_norm    270
_diffrn_radiation_probe            x-ray
_diffrn_radiation_type             'Cu K\a'
_diffrn_radiation_wavelength       1.54186
_diffrn_source                     'GeniX 3D HF Cu'
_diffrn_source_current             0.600
_diffrn_source_power               0.030
_diffrn_source_voltage             50
_reflns_Friedel_coverage           0.000
_reflns_Friedel_fraction_full      .
_reflns_Friedel_fraction_max       .
_reflns_number_gt                  12223
_reflns_number_total               17681
_reflns_special_details            'reflections have not been merged'
_reflns_threshold_expression       'I > 2\s(I)'
_computing_cell_refinement
;
X-Area Recipe 1.37.0.0 (STOE, 2021)
;
_computing_data_collection
;
X-Area Pilatus3_SV 1.31.175.0 (STOE, 2021)
;
_computing_data_reduction
;
X-Area Integrate 2.5.1.0 (STOE, 2021)
X-Area LANA 2.6.2.0 (STOE, 2021)
;
_computing_molecular_graphics      'Olex2 1.5 (Dolomanov et al., 2009)'
_computing_publication_material
;
STOE & Cie GmbH, X-Area, software package for collecting single-crystal or
multi-domain crystal data on STOE area-detector diffractometers, for image 
processing, for the correction and scaling of reflection intensities and 
for outlier rejection, version 2.0, Darmstadt 2021
;
_computing_structure_refinement    'SHELXL 2018/3 (Sheldrick, 2015)'
_computing_structure_solution      'SHELXS  (Sheldrick, 2008)'
_refine_diff_density_max           1.410
_refine_diff_density_min           -1.574
_refine_diff_density_rms           0.186
_refine_ls_extinction_coef         .
_refine_ls_extinction_method       none
_refine_ls_goodness_of_fit_ref     0.885
_refine_ls_hydrogen_treatment      constr
_refine_ls_matrix_type             full
_refine_ls_number_parameters       1002
_refine_ls_number_reflns           17681
_refine_ls_number_restraints       1203
_refine_ls_R_factor_all            0.0554
_refine_ls_R_factor_gt             0.0392
_refine_ls_restrained_S_all        0.871
_refine_ls_shift/su_max            0.001
_refine_ls_shift/su_mean           0.000
_refine_ls_structure_factor_coef   Fsqd
_refine_ls_weighting_details      
 'w=1/[\s^2^(Fo^2^)+(0.0476P)^2^] where P=(Fo^2^+2Fc^2^)/3'
_refine_ls_weighting_scheme        calc
_refine_ls_wR_factor_gt            0.0926
_refine_ls_wR_factor_ref           0.0961
_refine_special_details            ?
_olex2_refinement_description
;
1. Fixed Uiso
 At 1.2 times of:
  All C(H) groups, All C(H,H) groups
2. Rigid bond restraints
 C31
 with sigma for 1-2 distances of 0.01 and sigma for 1-3 distances of 0.01
 C57, C37, C49
 with sigma for 1-2 distances of 0.01 and sigma for 1-3 distances of 0.01
3. Uiso/Uaniso restraints and constraints
C87 \\sim C71 \\sim C63 \\sim C98 \\sim C80: within 2A with sigma of 0.01 and
sigma for terminal atoms of 0.02 within 2A
C2AA \\sim C1 \\sim C02Q \\sim C01Y \\sim N016 \\sim C40: within 2A with sigma
of 0.01 and sigma for terminal atoms of 0.02 within 2A
C00Q \\sim C00R \\sim C00S \\sim C00T \\sim C00U \\sim C00V \\sim C00W \\sim
C00Y \\sim C00Z \\sim C010 \\sim C011 \\sim C013 \\sim C014 \\sim C015 \\sim
C017 \\sim C018 \\sim C019 \\sim C01A \\sim C01C \\sim C01D \\sim C01F \\sim
C01G \\sim C01H \\sim C01I \\sim C01J \\sim C01K \\sim C01L \\sim C01M \\sim
C01N \\sim C01O \\sim C01Q \\sim C01R \\sim C01S \\sim C01T \\sim C01U \\sim
C01V \\sim C01W \\sim C01X \\sim C020 \\sim C021 \\sim C022 \\sim C023 \\sim
C024 \\sim C026 \\sim C027 \\sim C028 \\sim C029 \\sim C02A \\sim C02B \\sim
C02D \\sim C02E \\sim C02G \\sim C02H \\sim C02I \\sim C02L \\sim C02M \\sim
C02Q \\sim C01Y \\sim C40 \\sim C2AA \\sim C1 \\sim C20 \\sim C23 \\sim C26
\\sim C27 \\sim C29 \\sim C33 \\sim C34 \\sim C35 \\sim C48 \\sim C17 \\sim
C5AA \\sim C22 \\sim C25 \\sim C28 \\sim C31 \\sim C32 \\sim C0AA \\sim C36
\\sim C37 \\sim C30 \\sim C1AA \\sim C02N \\sim C49 \\sim C57 \\sim C38 \\sim
C45 \\sim C80 \\sim C98 \\sim C63 \\sim C01P \\sim C71 \\sim C87 \\sim C5:
within 2A with sigma of 0.01 and sigma for terminal atoms of 0.02 within 2A
Uanis(C57) \\sim Ueq, Uanis(C37) \\sim Ueq, Uanis(C30) \\sim Ueq, Uanis(C1AA)
\\sim Ueq, Uanis(C49) \\sim Ueq: with sigma of 0.001 and sigma for terminal
atoms of 0.002
Uanis(C30) \\sim Ueq, Uanis(C1AA) \\sim Ueq, Uanis(C37) \\sim Ueq, Uanis(C57)
\\sim Ueq, Uanis(C49) \\sim Ueq, Uanis(C02N) \\sim Ueq: with sigma of 0.001 and
sigma for terminal atoms of 0.002
Uanis(C48) \\sim Ueq, Uanis(C020) \\sim Ueq, Uanis(C02A) \\sim Ueq, Uanis(C01D)
\\sim Ueq, Uanis(C01Q) \\sim Ueq, Uanis(C32) \\sim Ueq: with sigma of 0.001 and
sigma for terminal atoms of 0.002
Uanis(C87) \\sim Ueq, Uanis(C71) \\sim Ueq, Uanis(C01P) \\sim Ueq, Uanis(C63)
\\sim Ueq, Uanis(C98) \\sim Ueq, Uanis(C80) \\sim Ueq: with sigma of 0.001 and
sigma for terminal atoms of 0.002
Uanis(C01P) \\sim Ueq, Uanis(C71) \\sim Ueq, Uanis(C87) \\sim Ueq, Uanis(C80)
\\sim Ueq: with sigma of 0.001 and sigma for terminal atoms of 0.002
Uanis(C00Q) \\sim Ueq, Uanis(C00R) \\sim Ueq, Uanis(C00S) \\sim Ueq,
Uanis(C00T) \\sim Ueq, Uanis(C00U) \\sim Ueq, Uanis(C00V) \\sim Ueq,
Uanis(C00W) \\sim Ueq, Uanis(C00Y) \\sim Ueq, Uanis(C00Z) \\sim Ueq,
Uanis(C010) \\sim Ueq, Uanis(C011) \\sim Ueq, Uanis(C013) \\sim Ueq,
Uanis(C014) \\sim Ueq, Uanis(C015) \\sim Ueq, Uanis(C017) \\sim Ueq,
Uanis(C018) \\sim Ueq, Uanis(C019) \\sim Ueq, Uanis(C01A) \\sim Ueq,
Uanis(C01C) \\sim Ueq, Uanis(C01D) \\sim Ueq, Uanis(C01F) \\sim Ueq,
Uanis(C01G) \\sim Ueq, Uanis(C01H) \\sim Ueq, Uanis(C01I) \\sim Ueq,
Uanis(C01J) \\sim Ueq, Uanis(C01K) \\sim Ueq, Uanis(C01L) \\sim Ueq,
Uanis(C01M) \\sim Ueq, Uanis(C01N) \\sim Ueq, Uanis(C01O) \\sim Ueq,
Uanis(C01Q) \\sim Ueq, Uanis(C01R) \\sim Ueq, Uanis(C01S) \\sim Ueq,
Uanis(C01T) \\sim Ueq, Uanis(C01U) \\sim Ueq, Uanis(C01V) \\sim Ueq,
Uanis(C01W) \\sim Ueq, Uanis(C01X) \\sim Ueq, Uanis(C020) \\sim Ueq,
Uanis(C021) \\sim Ueq, Uanis(C022) \\sim Ueq, Uanis(C023) \\sim Ueq,
Uanis(C024) \\sim Ueq, Uanis(C026) \\sim Ueq, Uanis(C027) \\sim Ueq,
Uanis(C028) \\sim Ueq, Uanis(C029) \\sim Ueq, Uanis(C02A) \\sim Ueq,
Uanis(C02B) \\sim Ueq, Uanis(C02D) \\sim Ueq, Uanis(C02E) \\sim Ueq,
Uanis(C02G) \\sim Ueq, Uanis(C02H) \\sim Ueq, Uanis(C02I) \\sim Ueq,
Uanis(C02L) \\sim Ueq, Uanis(C02M) \\sim Ueq, Uanis(C02Q) \\sim Ueq,
Uanis(C01Y) \\sim Ueq, Uanis(C40) \\sim Ueq, Uanis(C2AA) \\sim Ueq, Uanis(C1)
\\sim Ueq, Uanis(C20) \\sim Ueq, Uanis(C23) \\sim Ueq, Uanis(C26) \\sim Ueq,
Uanis(C27) \\sim Ueq, Uanis(C29) \\sim Ueq, Uanis(C33) \\sim Ueq, Uanis(C34)
\\sim Ueq, Uanis(C35) \\sim Ueq, Uanis(C48) \\sim Ueq, Uanis(C17) \\sim Ueq,
Uanis(C5AA) \\sim Ueq, Uanis(C22) \\sim Ueq, Uanis(C25) \\sim Ueq, Uanis(C28)
\\sim Ueq, Uanis(C31) \\sim Ueq, Uanis(C32) \\sim Ueq, Uanis(C0AA) \\sim Ueq,
Uanis(C36) \\sim Ueq, Uanis(C37) \\sim Ueq, Uanis(C30) \\sim Ueq, Uanis(C1AA)
\\sim Ueq, Uanis(C02N) \\sim Ueq, Uanis(C49) \\sim Ueq, Uanis(C57) \\sim Ueq,
Uanis(C38) \\sim Ueq, Uanis(C45) \\sim Ueq, Uanis(C80) \\sim Ueq, Uanis(C98)
\\sim Ueq, Uanis(C63) \\sim Ueq, Uanis(C01P) \\sim Ueq, Uanis(C71) \\sim Ueq,
Uanis(C87) \\sim Ueq, Uanis(C5) \\sim Ueq: with sigma of 0.01 and sigma for
terminal atoms of 0.02
4.a Ternary CH refined with riding coordinates:
 C00S(H00S), C00V(H00V), C00W(H00W), C00Y(H00Y), C010(H010), C011(H011),
 C013(H013), C017(H017), C01F(H01J), C01I(H01N), C01K(H01Q), C01L(H01R),
 C01N(H01U), C01O(H01V), C01Q(H01W), C01S(H01Z), C01W(H3), C023(H023),
 C027(H027), C028(H028), C02A(H02I), C02D(H02K), C02E(H02L), C02G(H02M),
 C20(H20), C33(H33), C48(H48), C28(H28), C36(H36), C5(H5A)
4.b Secondary CH2 refined with riding coordinates:
 C00U(H00A,H00B), C015(H01A,H01B), C019(H01C,H01D), C01A(H01E,H01F), C01D(H01H,
 H01I), C01G(H01K,H01L), C01J(H01O,H01P), C01M(H01S,H01T), C01R(H01X,H01Y),
 C01U(H1,H), C01X(H4,HA), C020(H02A,H02B), C021(H02C,H02D), C022(H02E,H02F),
 C026(H02G,H02H), C02I(H02O,H02P), C02L(H02Q,H02R), C23(H23A,H23B), C26(H26A,
 H26B), C27(H27A,H27B), C29(H29A,H29B), C34(H34A,H34B), C35(H35A,H35B),
 C17(H17A,H17B), C5AA(H5AA,H5AB), C22(H22A,H22B), C25(H25A,H25B), C32(H32A,
 H32B), C0AA(H0AA,H0AB), C38(H38A,H38B)
4.c Aromatic/amide H refined with riding coordinates:
 C00Q(H00Q), C00R(H00R), C014(H014), C01C(H01G), C01H(H01M), C01T(H01),
 C01V(H2), C024(H024), C029(H029), C02B(H02J), C02H(H02N), C02M(H02S),
 C02Q(H02T), C01Y(H5), C2AA(H2AA), C1(H1A), C31(H31), C37(H37), C30(H30),
 C1AA(H1AA), C49(H49), C57(H57), C45(H45), C80(H80), C98(H98), C71(H71),
 C87(H87)
4.d Fitted hexagon refined as free rotating group:
 C02Q(C01Y,N016,C40,C2AA,C1), C37(C30,C1AA,C02N,C49,C57), C80(C98,C63,C01P,C71,
 C87)
;
_atom_sites_solution_hydrogens     geom
_atom_sites_solution_primary       direct
_atom_sites_solution_secondary     ?
loop_
  _atom_site_label
  _atom_site_type_symbol
  _atom_site_fract_x
  _atom_site_fract_y
  _atom_site_fract_z
  _atom_site_U_iso_or_equiv
  _atom_site_adp_type
  _atom_site_occupancy
  _atom_site_site_symmetry_order
  _atom_site_calc_flag
  _atom_site_refinement_flags_posn
  _atom_site_refinement_flags_adp
  _atom_site_refinement_flags_occupancy
  _atom_site_disorder_assembly
  _atom_site_disorder_group
 Au01 Au 0.500000 0.21269(2) 0.250000 0.03342(15) Uani 1 2 d S T P . .
 Au02 Au 0.500000 0.34191(2) 0.250000 0.03568(16) Uani 1 2 d S T P . .
 Au03 Au 0.46027(2) 0.34240(2) 0.15674(2) 0.03694(12) Uani 1 1 d . . . . .
 Au04 Au 0.57766(2) 0.26716(2) 0.29240(2) 0.03635(12) Uani 1 1 d . . . . .
 Au05 Au 0.47468(2) 0.21575(2) 0.15654(2) 0.03630(12) Uani 1 1 d . . . . .
 Au06 Au 0.41663(2) 0.16704(2) 0.20356(2) 0.03799(12) Uani 1 1 d . . . . .
 Au07 Au 0.500000 0.10301(2) 0.250000 0.03780(17) Uani 1 2 d S T P . .
 Au08 Au 0.57300(2) 0.17423(2) 0.19485(2) 0.03998(13) Uani 1 1 d . . . . .
 Au09 Au 0.54456(2) 0.29332(2) 0.19056(2) 0.03876(12) Uani 1 1 d . . . . .
 Au0A Au 0.60078(2) 0.39310(2) 0.29264(2) 0.04128(13) Uani 1 1 d . . . . .
 Au0B Au 0.45534(2) 0.39354(2) 0.30501(2) 0.04039(13) Uani 1 1 d . . . . .
 Au0C Au 0.43897(2) 0.27689(2) 0.07664(2) 0.04089(13) Uani 1 1 d . . . . .
 Au0D Au 0.500000 0.46216(2) 0.250000 0.04276(18) Uani 1 2 d S T P . .
 S00E S 0.63932(10) 0.32091(10) 0.28404(11) 0.0404(7) Uani 1 1 d . . . . .
 S00F S 0.48700(10) 0.20944(10) 0.07981(11) 0.0426(7) Uani 1 1 d . . . . .
 S00G S 0.53979(10) 0.09801(10) 0.19189(11) 0.0422(7) Uani 1 1 d . . . . .
 S00H S 0.61234(10) 0.24585(10) 0.18632(11) 0.0434(7) Uani 1 1 d . . . . .
 P00I P 0.35183(11) 0.12622(10) 0.15912(11) 0.0412(8) Uani 1 1 d . . . . .
 S00J S 0.56964(10) 0.46661(10) 0.30863(11) 0.0472(8) Uani 1 1 d . . . . .
 S00K S 0.39618(10) 0.34488(10) 0.08735(10) 0.0407(7) Uani 1 1 d . . . . .
 P00L P 0.42111(12) 0.43707(11) 0.35419(12) 0.0487(8) Uani 1 1 d . . . . .
 C00Q C 0.3397(4) 0.2039(4) 0.0972(4) 0.042(2) Uani 1 1 d . U . . .
 H00Q H 0.354219 0.222108 0.123281 0.051 Uiso 1 1 calc R U . . .
 C00R C 0.3156(4) 0.1257(4) 0.0631(4) 0.044(3) Uani 1 1 d . U . . .
 H00R H 0.313054 0.092128 0.065436 0.053 Uiso 1 1 calc R U . . .
 C00S C 0.7258(4) 0.2763(4) 0.3276(5) 0.047(2) Uani 1 1 d . U . . .
 H00S H 0.708855 0.245694 0.317415 0.057 Uiso 1 1 calc R U . . .
 C00T C 0.3345(4) 0.1542(4) 0.1005(4) 0.042(2) Uani 1 1 d . U . . .
 C00U C 0.7636(4) 0.2678(4) 0.3719(5) 0.049(3) Uani 1 1 d . U . . .
 H00A H 0.785997 0.243007 0.366942 0.059 Uiso 1 1 calc R U . . .
 H00B H 0.748275 0.256211 0.395600 0.059 Uiso 1 1 calc R U . . .
 C00V C 0.6891(4) 0.3146(4) 0.3367(4) 0.044(2) Uani 1 1 d . U . . .
 H00V H 0.676050 0.303605 0.362575 0.052 Uiso 1 1 calc R U . . .
 C00W C 0.4412(5) 0.1700(5) -0.0050(5) 0.054(3) Uani 1 1 d . U . . .
 H00W H 0.426472 0.202042 -0.013303 0.065 Uiso 1 1 calc R U . . .
 C00Y C 0.6310(5) 0.0617(5) 0.1943(5) 0.058(3) Uani 1 1 d . U . . .
 H00Y H 0.643197 0.094952 0.200922 0.069 Uiso 1 1 calc R U . . .
 C00Z C 0.3611(4) 0.0612(4) 0.1486(4) 0.046(3) Uani 1 1 d . U . . .
 C010 C 0.4064(4) 0.3895(4) 0.0458(4) 0.048(3) Uani 1 1 d . U . . .
 H010 H 0.441445 0.393488 0.050646 0.058 Uiso 1 1 calc R U . . .
 C011 C 0.7172(4) 0.3624(4) 0.3504(4) 0.044(2) Uani 1 1 d . U . . .
 H011 H 0.694805 0.387508 0.355618 0.053 Uiso 1 1 calc R U . . .
 C013 C 0.3852(4) 0.4391(4) 0.0523(5) 0.056(3) Uani 1 1 d . U . . .
 H013 H 0.398040 0.449814 0.084419 0.068 Uiso 1 1 calc R U . . .
 C014 C 0.3233(5) 0.0308(4) 0.1365(5) 0.053(3) Uani 1 1 d . U . . .
 H014 H 0.291940 0.041774 0.133876 0.063 Uiso 1 1 calc R U . . .
 C015 C 0.4067(5) 0.1286(5) -0.0293(5) 0.062(3) Uani 1 1 d . U . . .
 H01A H 0.376634 0.130239 -0.019641 0.074 Uiso 1 1 calc R U . . .
 H01B H 0.399145 0.133334 -0.062722 0.074 Uiso 1 1 calc R U . . .
 C017 C 0.6541(5) 0.2802(5) 0.1172(6) 0.071(3) Uani 1 1 d . U . . .
 H017 H 0.644984 0.312732 0.125461 0.085 Uiso 1 1 calc R U . . .
 C018 C 0.2955(4) 0.1311(4) 0.1781(5) 0.053(3) Uani 1 1 d . U . . .
 C019 C 0.6812(5) 0.4990(5) 0.3525(5) 0.075(3) Uani 1 1 d . U . . .
 H01C H 0.715479 0.491888 0.358333 0.091 Uiso 1 1 calc R U . . .
 H01D H 0.665743 0.472289 0.364624 0.091 Uiso 1 1 calc R U . . .
 C01A C 0.7410(4) 0.3796(4) 0.3143(5) 0.050(3) Uani 1 1 d . U . . .
 H01E H 0.716869 0.385387 0.285457 0.060 Uiso 1 1 calc R U . . .
 H01F H 0.757841 0.409915 0.324011 0.060 Uiso 1 1 calc R U . . .
 C01C C 0.2538(4) 0.1193(5) 0.1483(5) 0.055(3) Uani 1 1 d . U . . .
 H01G H 0.253546 0.106446 0.119309 0.066 Uiso 1 1 calc R U . . .
 C01D C 0.5562(5) -0.0065(5) 0.1492(5) 0.068(3) Uani 1 1 d . U . . .
 H01H H 0.545172 -0.039645 0.142217 0.082 Uiso 1 1 calc R U . . .
 H01I H 0.530164 0.015301 0.134592 0.082 Uiso 1 1 calc R U . . .
 C01F C 0.3863(5) 0.3716(5) -0.0034(5) 0.057(3) Uani 1 1 d . U . . .
 H01J H 0.399523 0.339426 -0.007700 0.069 Uiso 1 1 calc R U . . .
 C01G C 0.7497(4) 0.2940(4) 0.2908(5) 0.052(3) Uani 1 1 d . U . . .
 H01K H 0.725678 0.298694 0.261790 0.062 Uiso 1 1 calc R U . . .
 H01L H 0.772964 0.270065 0.285842 0.062 Uiso 1 1 calc R U . . .
 C01H C 0.2112(5) 0.1263(5) 0.1613(5) 0.063(3) Uani 1 1 d . U . . .
 H01M H 0.182191 0.117832 0.140659 0.076 Uiso 1 1 calc R U . . .
 C01I C 0.4290(5) 0.0803(5) -0.0177(5) 0.063(3) Uani 1 1 d . U . . .
 H01N H 0.406435 0.055427 -0.034091 0.076 Uiso 1 1 calc R U . . .
 C01J C 0.4878(5) 0.1657(5) -0.0190(5) 0.063(3) Uani 1 1 d . U . . .
 H01O H 0.510370 0.190267 -0.003148 0.075 Uiso 1 1 calc R U . . .
 H01P H 0.482363 0.170824 -0.052182 0.075 Uiso 1 1 calc R U . . .
 C01K C 0.6597(5) 0.5039(5) 0.3007(5) 0.068(3) Uani 1 1 d . U . . .
 H01Q H 0.664505 0.473795 0.284801 0.081 Uiso 1 1 calc R U . . .
 C01L C 0.4721(5) 0.1109(4) 0.0599(5) 0.055(3) Uani 1 1 d . U . . .
 H01R H 0.478471 0.106192 0.093595 0.066 Uiso 1 1 calc R U . . .
 C01M C 0.6542(6) 0.2794(6) 0.0654(6) 0.084(3) Uani 1 1 d . U . . .
 H01S H 0.622321 0.287989 0.046820 0.100 Uiso 1 1 calc R U . . .
 H01T H 0.676974 0.303462 0.059679 0.100 Uiso 1 1 calc R U . . .
 C01N C 0.5888(4) 0.0534(4) 0.2149(5) 0.053(3) Uani 1 1 d . U . . .
 H01U H 0.599600 0.057285 0.248627 0.064 Uiso 1 1 calc R U . . .
 C01O C 0.6171(5) 0.2432(5) 0.1253(5) 0.057(3) Uani 1 1 d . U . . .
 H01V H 0.585444 0.251059 0.104737 0.069 Uiso 1 1 calc R U . . .
 C01Q C 0.5695(5) 0.0017(5) 0.2041(5) 0.062(3) Uani 1 1 d . U . . .
 H01W H 0.540896 -0.003429 0.216201 0.074 Uiso 1 1 calc R U . . .
 C01R C 0.6171(5) 0.0529(5) 0.1412(5) 0.062(3) Uani 1 1 d . U . . .
 H01X H 0.592115 0.075841 0.126555 0.074 Uiso 1 1 calc R U . . .
 H01Y H 0.645091 0.058532 0.128853 0.074 Uiso 1 1 calc R U . . .
 C01S C 0.7912(4) 0.3150(4) 0.3882(5) 0.050(3) Uani 1 1 d . U . . .
 H01Z H 0.815710 0.309209 0.417239 0.060 Uiso 1 1 calc R U . . .
 C01T C 0.3001(4) 0.1506(4) 0.0205(4) 0.051(3) Uani 1 1 d . U . . .
 H01 H 0.287093 0.132691 -0.006243 0.061 Uiso 1 1 calc R U . . .
 C01U C 0.3295(5) 0.3699(5) -0.0152(5) 0.062(3) Uani 1 1 d . U . . .
 H1 H 0.317098 0.358842 -0.046905 0.074 Uiso 1 1 calc R U . . .
 H H 0.319180 0.347103 0.005290 0.074 Uiso 1 1 calc R U . . .
 C01V C 0.3234(4) 0.2256(4) 0.0558(5) 0.049(3) Uani 1 1 d . U . . .
 H2 H 0.326054 0.259211 0.053957 0.059 Uiso 1 1 calc R U . . .
 C01W C 0.3779(5) 0.4575(5) -0.0344(5) 0.065(3) Uani 1 1 d . U . . .
 H3 H 0.387656 0.479714 -0.056244 0.078 Uiso 1 1 calc R U . . .
 C01X C 0.4370(5) 0.0722(4) 0.0350(5) 0.060(3) Uani 1 1 d . U . . .
 H4 H 0.406491 0.074823 0.043757 0.073 Uiso 1 1 calc R U . . .
 HA H 0.450216 0.040021 0.043433 0.073 Uiso 1 1 calc R U . . .
 C020 C 0.6381(6) -0.0330(6) 0.1546(6) 0.078(3) Uani 1 1 d . U . . .
 H02A H 0.626163 -0.065935 0.147880 0.094 Uiso 1 1 calc R U . . .
 H02B H 0.666597 -0.029250 0.142618 0.094 Uiso 1 1 calc R U . . .
 C021 C 0.8151(4) 0.3320(5) 0.3508(5) 0.054(3) Uani 1 1 d . U . . .
 H02C H 0.836774 0.307019 0.344632 0.065 Uiso 1 1 calc R U . . .
 H02D H 0.833870 0.361215 0.360844 0.065 Uiso 1 1 calc R U . . .
 C022 C 0.5198(5) 0.1072(5) 0.0444(5) 0.060(3) Uani 1 1 d . U . . .
 H02E H 0.542437 0.131677 0.060220 0.072 Uiso 1 1 calc R U . . .
 H02F H 0.534251 0.075406 0.052252 0.072 Uiso 1 1 calc R U . . .
 C023 C 0.6332(5) 0.1923(5) 0.1117(5) 0.063(3) Uani 1 1 d . U . . .
 H023 H 0.610296 0.167557 0.116715 0.075 Uiso 1 1 calc R U . . .
 C024 C 0.3033(4) 0.2004(4) 0.0167(4) 0.046(3) Uani 1 1 d . U . . .
 H024 H 0.292085 0.216151 -0.011601 0.056 Uiso 1 1 calc R U . . .
 C026 C 0.7551(4) 0.3530(4) 0.3959(4) 0.044(3) Uani 1 1 d . U . . .
 H02G H 0.771937 0.382993 0.406879 0.053 Uiso 1 1 calc R U . . .
 H02H H 0.739292 0.341563 0.419297 0.053 Uiso 1 1 calc R U . . .
 C027 C 0.3096(5) 0.4197(4) -0.0096(5) 0.060(3) Uani 1 1 d . U . . .
 H027 H 0.274181 0.418041 -0.016897 0.072 Uiso 1 1 calc R U . . .
 C028 C 0.5990(5) 0.5636(5) 0.3156(5) 0.064(3) Uani 1 1 d . U . . .
 H028 H 0.564420 0.570820 0.309768 0.077 Uiso 1 1 calc R U . . .
 C029 C 0.2101(5) 0.1453(5) 0.2033(5) 0.063(3) Uani 1 1 d . U . . .
 H029 H 0.180909 0.148838 0.211642 0.076 Uiso 1 1 calc R U . . .
 C02A C 0.5994(5) 0.0029(5) 0.1302(5) 0.066(3) Uani 1 1 d . U . . .
 H02I H 0.591322 -0.002440 0.096583 0.079 Uiso 1 1 calc R U . . .
 C02B C 0.2960(4) 0.1510(4) 0.2190(5) 0.051(3) Uani 1 1 d . U . . .
 H02J H 0.325376 0.159779 0.238853 0.062 Uiso 1 1 calc R U . . .
 N02C N 0.4080(5) 0.0465(4) 0.1521(5) 0.085(4) Uani 1 1 d . . . . .
 C02D C 0.6772(6) 0.5938(5) 0.3054(6) 0.079(3) Uani 1 1 d . U . . .
 H02K H 0.693292 0.620276 0.292957 0.094 Uiso 1 1 calc R U . . .
 C02E C 0.6736(5) 0.5478(5) 0.3778(6) 0.076(3) Uani 1 1 d . U . . .
 H02L H 0.686850 0.544380 0.411408 0.091 Uiso 1 1 calc R U . . .
 C02G C 0.4486(4) 0.1602(4) 0.0467(5) 0.050(3) Uani 1 1 d . U . . .
 H02M H 0.417072 0.160658 0.054328 0.060 Uiso 1 1 calc R U . . .
 C02H C 0.4176(5) -0.0024(5) 0.1419(5) 0.067(4) Uani 1 1 d . U . . .
 H02N H 0.448707 -0.013144 0.142788 0.081 Uiso 1 1 calc R U . . .
 C02I C 0.3291(4) 0.4361(5) 0.0419(5) 0.057(3) Uani 1 1 d . U . . .
 H02O H 0.315876 0.467669 0.046656 0.068 Uiso 1 1 calc R U . . .
 H02P H 0.319676 0.412901 0.062618 0.068 Uiso 1 1 calc R U . . .
 C02L C 0.3986(5) 0.4768(5) 0.0194(5) 0.066(3) Uani 1 1 d . U . . .
 H02Q H 0.433400 0.480694 0.026322 0.079 Uiso 1 1 calc R U . . .
 H02R H 0.384293 0.508038 0.023427 0.079 Uiso 1 1 calc R U . . .
 C02M C 0.2528(5) 0.1592(5) 0.2330(5) 0.060(3) Uani 1 1 d . U . . .
 H02S H 0.253276 0.173577 0.261511 0.072 Uiso 1 1 calc R U . . .
 C02Q C 0.4400(4) 0.3624(4) 0.4964(3) 0.095(4) Uani 1 1 d G U . . .
 H02T H 0.445251 0.348104 0.525650 0.113 Uiso 1 1 calc R U . . .
 C01Y C 0.4689(3) 0.3497(3) 0.4668(4) 0.070(3) Uani 1 1 d G U . . .
 H5 H 0.493504 0.326955 0.476264 0.084 Uiso 1 1 calc R U . . .
 N016 N 0.4610(3) 0.3710(4) 0.4232(3) 0.079(3) Uani 1 1 d G U . . .
 C40 C 0.4242(4) 0.4050(4) 0.4091(3) 0.090(4) Uani 1 1 d G U . . .
 C2AA C 0.3953(3) 0.4176(4) 0.4387(4) 0.106(4) Uani 1 1 d G U . . .
 H2AA H 0.370648 0.440353 0.429285 0.127 Uiso 1 1 calc R U . . .
 C1 C 0.4032(4) 0.3963(4) 0.4824(4) 0.111(4) Uani 1 1 d G U . . .
 H1A H 0.383822 0.404804 0.502160 0.133 Uiso 1 1 calc R U . . .
 C20 C 0.7755(5) 0.3424(5) 0.3070(5) 0.057(3) Uani 1 1 d . U . . .
 H20 H 0.790797 0.353954 0.282844 0.068 Uiso 1 1 calc R U . . .
 C23 C 0.4756(5) 0.0749(5) -0.0312(5) 0.066(3) Uani 1 1 d . U . . .
 H23A H 0.470513 0.078416 -0.064577 0.079 Uiso 1 1 calc R U . . .
 H23B H 0.489555 0.043157 -0.022214 0.079 Uiso 1 1 calc R U . . .
 C26 C 0.6709(5) 0.0247(5) 0.2166(6) 0.073(3) Uani 1 1 d . U . . .
 H26A H 0.699067 0.029536 0.204386 0.087 Uiso 1 1 calc R U . . .
 H26B H 0.680427 0.029622 0.249961 0.087 Uiso 1 1 calc R U . . .
 C27 C 0.6238(5) 0.6048(5) 0.2972(6) 0.073(3) Uani 1 1 d . U . . .
 H27A H 0.619379 0.634837 0.312875 0.088 Uiso 1 1 calc R U . . .
 H27B H 0.609658 0.608998 0.264254 0.088 Uiso 1 1 calc R U . . .
 C29 C 0.6989(6) 0.5895(5) 0.3592(6) 0.082(4) Uani 1 1 d . U . . .
 H29A H 0.733358 0.583298 0.365713 0.099 Uiso 1 1 calc R U . . .
 H29B H 0.693963 0.619755 0.374305 0.099 Uiso 1 1 calc R U . . .
 C33 C 0.5091(5) 0.1148(5) -0.0061(5) 0.065(3) Uani 1 1 d . U . . .
 H33 H 0.539568 0.112585 -0.015614 0.078 Uiso 1 1 calc R U . . .
 C34 C 0.6200(5) 0.5582(5) 0.3675(5) 0.073(3) Uani 1 1 d . U . . .
 H34A H 0.614645 0.587881 0.383157 0.087 Uiso 1 1 calc R U . . .
 H34B H 0.603808 0.531796 0.379274 0.087 Uiso 1 1 calc R U . . .
 C35 C 0.6837(6) 0.5468(5) 0.2817(6) 0.080(3) Uani 1 1 d . U . . .
 H35A H 0.717954 0.540226 0.286338 0.096 Uiso 1 1 calc R U . . .
 H35B H 0.669688 0.549970 0.248637 0.096 Uiso 1 1 calc R U . . .
 C48 C 0.6519(6) -0.0256(6) 0.2061(6) 0.077(3) Uani 1 1 d . U . . .
 H48 H 0.677436 -0.048846 0.219976 0.092 Uiso 1 1 calc R U . . .
 C17 C 0.6843(5) 0.1804(5) 0.1421(5) 0.067(3) Uani 1 1 d . U . . .
 H17A H 0.683972 0.180505 0.174645 0.080 Uiso 1 1 calc R U . . .
 H17B H 0.694296 0.148421 0.134311 0.080 Uiso 1 1 calc R U . . .
 C5AA C 0.3251(5) 0.4571(5) -0.0420(5) 0.063(3) Uani 1 1 d . U . . .
 H5AA H 0.310371 0.448800 -0.074133 0.076 Uiso 1 1 calc R U . . .
 H5AB H 0.314004 0.489259 -0.036092 0.076 Uiso 1 1 calc R U . . .
 C22 C 0.7195(5) 0.2183(6) 0.0830(6) 0.080(3) Uani 1 1 d . U . . .
 H22A H 0.729910 0.186747 0.074543 0.096 Uiso 1 1 calc R U . . .
 H22B H 0.742494 0.242451 0.078003 0.096 Uiso 1 1 calc R U . . .
 C25 C 0.3986(5) 0.4081(5) -0.0371(5) 0.072(3) Uani 1 1 d . U . . .
 H25A H 0.433493 0.410892 -0.030967 0.086 Uiso 1 1 calc R U . . .
 H25B H 0.386830 0.395845 -0.068439 0.086 Uiso 1 1 calc R U . . .
 C28 C 0.7187(5) 0.2180(5) 0.1333(6) 0.073(3) Uani 1 1 d . U . . .
 H28 H 0.751253 0.210254 0.152078 0.087 Uiso 1 1 calc R U . . .
 C31 C 0.3323(5) -0.0164(5) 0.1282(5) 0.068(3) Uani 1 1 d . U . . .
 H31 H 0.306589 -0.038100 0.120536 0.081 Uiso 1 1 calc R U . . .
 C32 C 0.6095(5) -0.0334(5) 0.2270(6) 0.073(3) Uani 1 1 d . U . . .
 H32A H 0.619115 -0.027447 0.260227 0.088 Uiso 1 1 calc R U . . .
 H32B H 0.598122 -0.066669 0.221994 0.088 Uiso 1 1 calc R U . . .
 C0AA C 0.6331(6) 0.1937(6) 0.0593(6) 0.080(3) Uani 1 1 d . U . . .
 H0AA H 0.641715 0.161914 0.049682 0.096 Uiso 1 1 calc R U . . .
 H0AB H 0.600942 0.201708 0.041014 0.096 Uiso 1 1 calc R U . . .
 C36 C 0.6679(6) 0.2303(6) 0.0512(6) 0.079(3) Uani 1 1 d . U . . .
 H36 H 0.668777 0.230460 0.018405 0.095 Uiso 1 1 calc R U . . .
 C37 C 0.2542(3) 0.4474(5) 0.3080(4) 0.107(4) Uani 1 1 d G U . . .
 H37 H 0.220680 0.449031 0.298710 0.128 Uiso 1 1 calc R U . . .
 C30 C 0.2777(4) 0.4034(4) 0.3062(4) 0.096(4) Uani 1 1 d G U . . .
 H30 H 0.259843 0.375535 0.295790 0.115 Uiso 1 1 calc R U . . .
 C1AA C 0.3279(4) 0.4010(3) 0.3201(4) 0.094(4) Uani 1 1 d G U . . .
 H1AA H 0.343586 0.371570 0.318948 0.113 Uiso 1 1 calc R U . . .
 C02N C 0.3546(3) 0.4427(4) 0.3357(4) 0.083(4) Uani 1 1 d G U . . .
 C49 C 0.3311(4) 0.4867(4) 0.3375(4) 0.108(4) Uani 1 1 d G U . . .
 H49 H 0.349005 0.514598 0.347944 0.130 Uiso 1 1 calc R U . . .
 C57 C 0.2810(4) 0.4891(4) 0.3236(5) 0.118(4) Uani 1 1 d G U . . .
 H57 H 0.265262 0.518564 0.324787 0.141 Uiso 1 1 calc R U . . .
 C38 C 0.7049(5) 0.2680(5) 0.1463(6) 0.074(3) Uani 1 1 d . U . . .
 H38A H 0.727884 0.291797 0.140702 0.089 Uiso 1 1 calc R U . . .
 H38B H 0.705375 0.268849 0.179093 0.089 Uiso 1 1 calc R U . . .
 C45 C 0.3786(5) -0.0330(5) 0.1307(5) 0.070(3) Uani 1 1 d . U . . .
 H45 H 0.383298 -0.065640 0.124705 0.083 Uiso 1 1 calc R U . . .
 C80 C 0.5035(4) 0.5494(5) 0.4103(4) 0.116(4) Uani 1 1 d G U . . .
 H80 H 0.527623 0.555359 0.437111 0.140 Uiso 1 1 calc R U . . .
 C98 C 0.4790(5) 0.5053(4) 0.4046(4) 0.103(4) Uani 1 1 d G U . . .
 H98 H 0.486744 0.481627 0.427704 0.123 Uiso 1 1 calc R U . . .
 C63 C 0.4430(4) 0.4964(3) 0.3645(5) 0.080(4) Uani 1 1 d G U . . .
 C01P C 0.4314(4) 0.5317(5) 0.3301(4) 0.111(4) Uani 1 1 d G U . . .
 C71 C 0.4559(5) 0.5759(4) 0.3357(4) 0.126(4) Uani 1 1 d G U . . .
 H71 H 0.448171 0.599492 0.312657 0.151 Uiso 1 1 calc R U . . .
 C87 C 0.4919(5) 0.5847(4) 0.3758(5) 0.116(4) Uani 1 1 d G U . . .
 H87 H 0.508336 0.614292 0.379587 0.139 Uiso 1 1 calc R U . . .
 C5 C 0.6056(5) 0.5163(5) 0.2901(5) 0.061(3) Uani 1 1 d . U . . .
 H5A H 0.593566 0.521478 0.256617 0.073 Uiso 1 1 calc R U . . .

loop_
  _atom_site_aniso_label
  _atom_site_aniso_U_11
  _atom_site_aniso_U_22
  _atom_site_aniso_U_33
  _atom_site_aniso_U_23
  _atom_site_aniso_U_13
  _atom_site_aniso_U_12
 Au01 0.0265(3) 0.0318(3) 0.0354(4) 0.000 -0.0047(3) 0.000
 Au02 0.0297(3) 0.0374(3) 0.0347(4) 0.000 -0.0022(3) 0.000
 Au03 0.0318(2) 0.0371(2) 0.0358(3) 0.0007(2) -0.0033(2) 0.00098(19)
 Au04 0.0291(2) 0.0340(2) 0.0397(3) -0.00136(19) -0.0035(2) -0.00268(18)
 Au05 0.0316(2) 0.0355(2) 0.0359(3) -0.0010(2) -0.0029(2) 0.00080(19)
 Au06 0.0305(2) 0.0356(2) 0.0396(3) 0.0010(2) -0.0070(2) -0.00365(18)
 Au07 0.0313(3) 0.0325(3) 0.0424(4) 0.000 -0.0045(3) 0.000
 Au08 0.0330(2) 0.0420(3) 0.0396(3) -0.0022(2) -0.0012(2) 0.0066(2)
 Au09 0.0309(2) 0.0379(3) 0.0422(3) -0.0005(2) -0.0010(2) 0.00083(19)
 Au0A 0.0347(3) 0.0403(3) 0.0413(3) 0.0013(2) -0.0049(2) -0.0056(2)
 Au0B 0.0370(3) 0.0391(3) 0.0394(3) -0.0027(2) -0.0014(2) 0.0055(2)
 Au0C 0.0413(3) 0.0385(3) 0.0371(3) -0.0006(2) -0.0013(2) 0.0001(2)
 Au0D 0.0387(4) 0.0357(3) 0.0458(5) 0.000 -0.0049(3) 0.000
 S00E 0.0318(14) 0.0429(15) 0.0407(18) -0.0014(12) -0.0019(13) -0.0082(12)
 S00F 0.0409(16) 0.0440(16) 0.0386(18) -0.0080(13) 0.0014(14) 0.0004(12)
 S00G 0.0347(15) 0.0395(15) 0.0460(19) -0.0023(13) -0.0024(14) 0.0078(12)
 S00H 0.0342(15) 0.0458(16) 0.0440(19) -0.0019(13) -0.0021(14) 0.0027(12)
 P00I 0.0347(16) 0.0373(15) 0.043(2) 0.0034(13) -0.0067(15) -0.0053(12)
 S00J 0.0396(16) 0.0420(16) 0.049(2) 0.0001(13) -0.0099(15) -0.0030(12)
 S00K 0.0349(15) 0.0400(15) 0.0388(18) 0.0035(12) -0.0069(13) -0.0001(12)
 P00L 0.059(2) 0.0451(17) 0.039(2) -0.0045(14) 0.0068(17) 0.0134(15)
 C00Q 0.037(5) 0.040(4) 0.045(5) -0.004(4) 0.000(4) 0.004(4)
 C00R 0.040(5) 0.048(5) 0.040(5) -0.004(4) 0.001(4) -0.006(4)
 C00S 0.040(4) 0.046(4) 0.053(5) -0.004(4) 0.006(4) -0.003(4)
 C00T 0.029(4) 0.045(4) 0.046(5) 0.001(4) -0.002(4) -0.003(4)
 C00U 0.041(5) 0.043(5) 0.056(5) 0.002(4) -0.002(4) -0.007(4)
 C00V 0.036(4) 0.045(5) 0.047(5) -0.005(4) 0.004(4) -0.003(4)
 C00W 0.053(5) 0.055(5) 0.052(5) -0.011(4) 0.006(4) 0.005(4)
 C00Y 0.050(5) 0.061(5) 0.058(5) -0.011(4) 0.007(4) 0.008(4)
 C00Z 0.043(5) 0.045(5) 0.041(6) 0.004(4) -0.003(5) -0.005(4)
 C010 0.042(5) 0.041(4) 0.051(5) 0.011(4) -0.006(4) 0.002(4)
 C011 0.041(4) 0.039(4) 0.045(5) -0.003(4) -0.004(4) -0.007(4)
 C013 0.052(5) 0.050(4) 0.058(5) 0.004(4) -0.005(4) -0.002(4)
 C014 0.050(5) 0.052(5) 0.053(5) -0.001(4) 0.007(5) -0.011(4)
 C015 0.055(5) 0.066(5) 0.057(5) -0.009(5) 0.001(5) -0.002(5)
 C017 0.064(5) 0.077(5) 0.072(5) 0.010(5) 0.020(5) 0.002(5)
 C018 0.046(5) 0.054(5) 0.053(5) 0.002(4) 0.004(5) -0.004(4)
 C019 0.069(6) 0.064(5) 0.084(6) -0.002(5) -0.001(5) -0.014(5)
 C01A 0.045(5) 0.047(5) 0.054(5) 0.004(4) 0.005(4) -0.010(4)
 C01C 0.040(5) 0.069(5) 0.051(5) -0.012(5) 0.002(5) -0.006(4)
 C01D 0.068(3) 0.068(3) 0.068(3) -0.0004(10) 0.0165(12) 0.0000(10)
 C01F 0.059(5) 0.054(5) 0.056(5) 0.006(4) 0.007(4) -0.004(4)
 C01G 0.044(5) 0.059(5) 0.052(5) -0.004(4) 0.010(4) -0.001(4)
 C01H 0.047(5) 0.078(5) 0.060(6) -0.011(5) 0.004(5) -0.008(5)
 C01I 0.062(5) 0.063(5) 0.060(5) -0.011(4) 0.005(5) -0.002(4)
 C01J 0.062(5) 0.062(5) 0.060(5) -0.009(5) 0.009(5) 0.007(5)
 C01K 0.063(5) 0.060(5) 0.071(5) -0.006(4) 0.001(5) -0.014(4)
 C01L 0.055(5) 0.051(4) 0.052(5) -0.008(4) 0.003(4) 0.003(4)
 C01M 0.073(6) 0.092(6) 0.087(6) 0.016(5) 0.024(5) 0.010(5)
 C01N 0.050(5) 0.050(5) 0.053(5) -0.005(4) 0.001(5) 0.010(4)
 C01O 0.047(5) 0.071(5) 0.053(5) 0.006(5) 0.012(5) -0.003(5)
 C01Q 0.062(3) 0.062(3) 0.062(3) 0.0000(10) 0.0151(11) 0.0004(10)
 C01R 0.055(5) 0.066(5) 0.065(5) -0.008(5) 0.015(5) 0.008(4)
 C01S 0.042(4) 0.052(4) 0.048(5) 0.006(4) -0.003(4) -0.007(4)
 C01T 0.047(5) 0.056(5) 0.044(5) -0.004(4) -0.001(4) -0.003(4)
 C01U 0.056(5) 0.060(5) 0.058(5) 0.005(5) -0.008(5) -0.012(5)
 C01V 0.042(5) 0.050(5) 0.052(5) 0.003(4) 0.005(4) 0.003(4)
 C01W 0.067(5) 0.062(5) 0.062(5) 0.013(4) 0.008(5) -0.011(4)
 C01X 0.066(5) 0.052(5) 0.056(5) -0.006(5) 0.002(5) 0.001(5)
 C020 0.078(3) 0.078(3) 0.078(3) -0.0001(10) 0.0192(12) 0.0006(10)
 C021 0.047(5) 0.056(5) 0.054(5) 0.006(4) 0.004(5) -0.014(4)
 C022 0.060(5) 0.054(5) 0.059(5) -0.011(5) -0.001(5) 0.009(5)
 C023 0.059(5) 0.074(5) 0.055(5) -0.003(4) 0.014(4) -0.002(4)
 C024 0.035(5) 0.055(5) 0.045(5) 0.003(4) 0.001(4) 0.000(4)
 C026 0.038(5) 0.041(4) 0.044(5) -0.003(4) -0.009(4) -0.009(4)
 C027 0.054(5) 0.054(5) 0.061(5) 0.009(4) -0.008(4) -0.006(4)
 C028 0.061(5) 0.054(5) 0.070(5) 0.000(4) 0.002(5) -0.006(4)
 C029 0.048(5) 0.072(5) 0.064(6) -0.007(5) 0.005(5) -0.005(5)
 C02A 0.066(3) 0.066(3) 0.066(3) -0.0005(10) 0.0162(12) 0.0007(10)
 C02B 0.043(5) 0.061(5) 0.045(5) 0.002(4) 0.000(5) -0.004(4)
 N02C 0.085(10) 0.066(8) 0.089(11) -0.004(7) -0.009(8) -0.008(7)
 C02D 0.077(5) 0.070(5) 0.083(5) -0.004(5) 0.007(5) -0.016(5)
 C02E 0.078(5) 0.066(5) 0.074(5) -0.004(5) 0.002(5) -0.018(5)
 C02G 0.047(5) 0.048(5) 0.051(5) -0.010(4) 0.003(4) -0.002(4)
 C02H 0.063(6) 0.054(6) 0.079(7) -0.007(5) 0.008(6) 0.005(5)
 C02I 0.054(5) 0.050(5) 0.059(5) 0.006(4) 0.001(5) 0.007(4)
 C02L 0.064(5) 0.058(5) 0.067(6) 0.011(5) 0.003(5) -0.010(5)
 C02M 0.050(5) 0.073(5) 0.053(5) 0.000(5) 0.006(5) 0.000(5)
 C02Q 0.106(6) 0.091(6) 0.085(6) 0.010(5) 0.019(6) 0.008(6)
 C01Y 0.064(6) 0.080(6) 0.070(6) 0.019(5) 0.025(5) 0.004(5)
 N016 0.066(6) 0.095(6) 0.077(7) 0.006(6) 0.019(6) 0.007(5)
 C40 0.097(6) 0.094(6) 0.081(6) -0.001(5) 0.026(5) 0.019(5)
 C2AA 0.116(7) 0.106(6) 0.093(7) 0.002(6) 0.022(6) 0.011(6)
 C1 0.122(7) 0.110(6) 0.102(7) 0.005(6) 0.028(6) 0.007(6)
 C20 0.052(5) 0.061(5) 0.054(5) 0.007(4) 0.009(4) -0.010(4)
 C23 0.067(5) 0.063(5) 0.064(6) -0.011(5) 0.010(5) 0.001(5)
 C26 0.063(5) 0.075(5) 0.075(6) -0.006(5) 0.006(5) 0.015(5)
 C27 0.073(6) 0.062(5) 0.081(6) -0.001(5) 0.011(5) -0.012(5)
 C29 0.083(6) 0.072(6) 0.083(6) 0.000(5) 0.001(5) -0.019(5)
 C33 0.063(5) 0.062(5) 0.066(5) -0.015(4) 0.008(5) 0.008(4)
 C34 0.077(6) 0.064(5) 0.071(6) -0.008(5) 0.006(5) -0.014(5)
 C35 0.073(6) 0.079(6) 0.082(6) -0.007(5) 0.009(5) -0.016(5)
 C48 0.077(3) 0.077(3) 0.077(3) -0.0002(10) 0.0186(12) 0.0008(10)
 C17 0.059(5) 0.070(5) 0.071(6) -0.001(5) 0.016(5) 0.016(5)
 C5AA 0.064(5) 0.058(5) 0.059(5) 0.018(5) -0.002(5) -0.010(5)
 C22 0.067(5) 0.094(6) 0.082(6) 0.001(5) 0.022(5) 0.010(5)
 C25 0.072(5) 0.071(5) 0.067(6) 0.008(5) 0.007(5) -0.005(5)
 C28 0.056(5) 0.085(5) 0.078(5) -0.001(5) 0.019(5) 0.012(4)
 C31 0.069(5) 0.061(5) 0.070(6) 0.000(5) 0.010(5) -0.011(5)
 C32 0.073(3) 0.073(3) 0.073(3) 0.0000(10) 0.0179(12) 0.0005(10)
 C0AA 0.076(6) 0.094(6) 0.071(6) -0.004(5) 0.020(5) -0.001(5)
 C36 0.073(5) 0.093(5) 0.076(5) 0.008(5) 0.026(5) 0.006(5)
 C37 0.107(4) 0.107(4) 0.107(4) -0.0004(10) 0.0262(13) 0.0002(10)
 C30 0.096(4) 0.096(4) 0.096(4) 0.0000(10) 0.0236(13) 0.0001(10)
 C1AA 0.094(4) 0.094(4) 0.094(4) -0.0001(10) 0.0231(13) -0.0001(10)
 C02N 0.083(4) 0.083(4) 0.084(4) -0.0007(10) 0.0209(13) 0.0000(10)
 C49 0.108(4) 0.108(4) 0.108(4) 0.0000(10) 0.0267(13) 0.0001(10)
 C57 0.117(4) 0.118(4) 0.118(4) -0.0001(10) 0.0287(14) 0.0000(10)
 C38 0.061(5) 0.082(6) 0.079(6) 0.001(5) 0.019(5) -0.005(5)
 C45 0.074(6) 0.052(5) 0.079(6) -0.004(5) 0.010(5) 0.002(5)
 C80 0.116(4) 0.116(4) 0.117(4) -0.0001(10) 0.0283(14) -0.0001(10)
 C98 0.102(4) 0.102(4) 0.103(4) -0.0002(10) 0.0249(14) 0.0001(10)
 C63 0.080(4) 0.080(4) 0.080(4) -0.0005(10) 0.0199(13) 0.0004(10)
 C01P 0.111(4) 0.110(4) 0.111(4) 0.0002(10) 0.0269(14) -0.0008(10)
 C71 0.126(4) 0.126(4) 0.126(4) 0.0003(10) 0.0306(14) -0.0005(10)
 C87 0.116(4) 0.116(4) 0.116(4) 0.0000(10) 0.0286(14) -0.0008(10)
 C5 0.054(5) 0.053(5) 0.068(6) 0.000(5) -0.001(5) -0.011(4)

_geom_special_details
;
 All esds (except the esd in the dihedral angle between two l.s. planes)
 are estimated using the full covariance matrix.  The cell esds are taken
 into account individually in the estimation of esds in distances, angles
 and torsion angles; correlations between esds in cell parameters are only
 used when they are defined by crystal symmetry.  An approximate (isotropic)
 treatment of cell esds is used for estimating esds involving l.s. planes.
;
loop_
  _geom_bond_atom_site_label_1
  _geom_bond_atom_site_label_2
  _geom_bond_distance
  _geom_bond_site_symmetry_2
  _geom_bond_publ_flag
 Au01 Au04 2.7129(9) 2_655 ?
 Au01 Au04 2.7129(9) . ?
 Au01 Au05 2.6927(12) . ?
 Au01 Au05 2.6927(12) 2_655 ?
 Au01 Au06 2.7416(9) 2_655 ?
 Au01 Au06 2.7415(9) . ?
 Au01 Au07 3.0137(19) . ?
 Au01 Au08 3.1342(9) . ?
 Au01 Au08 3.1342(9) 2_655 ?
 Au01 Au09 3.2790(12) . ?
 Au01 Au09 3.2791(12) 2_655 ?
 Au02 Au03 2.7227(12) . ?
 Au02 Au03 2.7228(12) 2_655 ?
 Au02 Au04 3.0558(11) . ?
 Au02 Au04 3.0558(11) 2_655 ?
 Au02 Au09 2.7615(10) . ?
 Au02 Au09 2.7616(10) 2_655 ?
 Au02 Au0A 3.1706(10) 2_655 ?
 Au02 Au0A 3.1707(10) . ?
 Au02 Au0B 2.7083(9) . ?
 Au02 Au0B 2.7083(9) 2_655 ?
 Au02 Au0D 3.304(2) . ?
 Au03 Au04 2.9214(12) 2_655 ?
 Au03 Au09 2.7239(9) . ?
 Au03 Au0A 2.9202(10) 2_655 ?
 Au03 Au0B 2.7772(10) 2_655 ?
 Au03 Au0C 2.9259(12) . ?
 Au03 S00K 2.396(3) . ?
 Au04 Au05 2.7648(10) 2_655 ?
 Au04 Au06 2.7570(16) 2_655 ?
 Au04 Au09 3.0259(14) . ?
 Au04 S00E 2.357(3) . ?
 Au05 Au06 2.7616(10) . ?
 Au05 Au08 2.9819(10) . ?
 Au05 Au09 2.9234(11) . ?
 Au05 Au0C 2.8816(12) . ?
 Au05 S00F 2.397(3) . ?
 Au06 Au07 3.0063(10) . ?
 Au06 Au08 2.9662(14) 2_655 ?
 Au06 P00I 2.284(3) . ?
 Au07 S00G 2.293(3) 2_655 ?
 Au07 S00G 2.292(3) . ?
 Au08 Au09 3.3664(19) . ?
 Au08 S00G 2.291(3) . ?
 Au08 S00H 2.310(3) . ?
 Au09 Au0B 2.7570(17) 2_655 ?
 Au09 S00H 2.362(3) . ?
 Au0A Au0B 2.9480(14) 2_655 ?
 Au0A S00E 2.312(3) . ?
 Au0A S00J 2.303(3) . ?
 Au0B Au0D 2.9796(11) . ?
 Au0B P00L 2.286(3) . ?
 Au0C S00F 2.293(3) . ?
 Au0C S00K 2.297(3) . ?
 Au0D S00J 2.300(3) . ?
 Au0D S00J 2.300(3) 2_655 ?
 S00E C00V 1.845(11) . ?
 S00F C02G 1.862(11) . ?
 S00G C01N 1.859(12) . ?
 S00H C01O 1.854(14) . ?
 P00I C00T 1.856(12) . ?
 P00I C00Z 1.846(12) . ?
 P00I C018 1.833(14) . ?
 S00J C5 1.871(13) . ?
 S00K C010 1.814(12) . ?
 P00L C40 1.838(8) . ?
 P00L C02N 1.847(9) . ?
 P00L C63 1.745(9) . ?
 C00Q H00Q 0.9300 . ?
 C00Q C00T 1.380(15) . ?
 C00Q C01V 1.342(16) . ?
 C00R H00R 0.9300 . ?
 C00R C00T 1.357(15) . ?
 C00R C01T 1.413(16) . ?
 C00S H00S 0.9800 . ?
 C00S C00U 1.498(16) . ?
 C00S C00V 1.555(15) . ?
 C00S C01G 1.504(17) . ?
 C00U H00A 0.9700 . ?
 C00U H00B 0.9700 . ?
 C00U C01S 1.533(15) . ?
 C00V H00V 0.9800 . ?
 C00V C011 1.540(14) . ?
 C00W H00W 0.9800 . ?
 C00W C015 1.559(16) . ?
 C00W C01J 1.494(18) . ?
 C00W C02G 1.524(18) . ?
 C00Y H00Y 0.9800 . ?
 C00Y C01N 1.497(18) . ?
 C00Y C01R 1.546(18) . ?
 C00Y C26 1.546(17) . ?
 C00Z C014 1.340(15) . ?
 C00Z N02C 1.375(17) . ?
 C010 H010 0.9800 . ?
 C010 C013 1.521(16) . ?
 C010 C01F 1.517(17) . ?
 C011 H011 0.9800 . ?
 C011 C01A 1.480(17) . ?
 C011 C026 1.530(15) . ?
 C013 H013 0.9800 . ?
 C013 C02I 1.556(16) . ?
 C013 C02L 1.533(18) . ?
 C014 H014 0.9300 . ?
 C014 C31 1.355(17) . ?
 C015 H01A 0.9700 . ?
 C015 H01B 0.9700 . ?
 C015 C01I 1.478(17) . ?
 C017 H017 0.9800 . ?
 C017 C01M 1.54(2) . ?
 C017 C01O 1.527(18) . ?
 C017 C38 1.531(19) . ?
 C018 C01C 1.337(16) . ?
 C018 C02B 1.331(18) . ?
 C019 H01C 0.9700 . ?
 C019 H01D 0.9700 . ?
 C019 C01K 1.517(19) . ?
 C019 C02E 1.578(19) . ?
 C01A H01E 0.9700 . ?
 C01A H01F 0.9700 . ?
 C01A C20 1.472(17) . ?
 C01C H01G 0.9300 . ?
 C01C C01H 1.377(18) . ?
 C01D H01H 0.9700 . ?
 C01D H01I 0.9700 . ?
 C01D C01Q 1.595(19) . ?
 C01D C02A 1.500(19) . ?
 C01F H01J 0.9800 . ?
 C01F C01U 1.572(17) . ?
 C01F C25 1.518(18) . ?
 C01G H01K 0.9700 . ?
 C01G H01L 0.9700 . ?
 C01G C20 1.539(16) . ?
 C01H H01M 0.9300 . ?
 C01H C029 1.360(19) . ?
 C01I H01N 0.9800 . ?
 C01I C01X 1.543(19) . ?
 C01I C23 1.488(19) . ?
 C01J H01O 0.9700 . ?
 C01J H01P 0.9700 . ?
 C01J C33 1.535(17) . ?
 C01K H01Q 0.9800 . ?
 C01K C35 1.538(19) . ?
 C01K C5 1.534(18) . ?
 C01L H01R 0.9800 . ?
 C01L C01X 1.521(16) . ?
 C01L C022 1.544(18) . ?
 C01L C02G 1.520(16) . ?
 C01M H01S 0.9700 . ?
 C01M H01T 0.9700 . ?
 C01M C36 1.49(2) . ?
 C01N H01U 0.9800 . ?
 C01N C01Q 1.530(17) . ?
 C01O H01V 0.9800 . ?
 C01O C023 1.557(19) . ?
 C01Q H01W 0.9800 . ?
 C01Q C32 1.520(18) . ?
 C01R H01X 0.9700 . ?
 C01R H01Y 0.9700 . ?
 C01R C02A 1.472(18) . ?
 C01S H01Z 0.9800 . ?
 C01S C021 1.516(17) . ?
 C01S C026 1.522(16) . ?
 C01T H01 0.9300 . ?
 C01T C024 1.377(16) . ?
 C01U H1 0.9700 . ?
 C01U H 0.9700 . ?
 C01U C027 1.506(17) . ?
 C01V H2 0.9300 . ?
 C01V C024 1.351(16) . ?
 C01W H3 0.9800 . ?
 C01W C02L 1.649(19) . ?
 C01W C5AA 1.466(17) . ?
 C01W C25 1.490(18) . ?
 C01X H4 0.9700 . ?
 C01X HA 0.9700 . ?
 C020 H02A 0.9700 . ?
 C020 H02B 0.9700 . ?
 C020 C02A 1.525(18) . ?
 C020 C48 1.50(2) . ?
 C021 H02C 0.9700 . ?
 C021 H02D 0.9700 . ?
 C021 C20 1.525(16) . ?
 C022 H02E 0.9700 . ?
 C022 H02F 0.9700 . ?
 C022 C33 1.472(19) . ?
 C023 H023 0.9800 . ?
 C023 C17 1.548(17) . ?
 C023 C0AA 1.555(19) . ?
 C024 H024 0.9300 . ?
 C026 H02G 0.9700 . ?
 C026 H02H 0.9700 . ?
 C027 H027 0.9800 . ?
 C027 C02I 1.560(18) . ?
 C027 C5AA 1.548(18) . ?
 C028 H028 0.9800 . ?
 C028 C27 1.507(18) . ?
 C028 C34 1.520(19) . ?
 C028 C5 1.536(18) . ?
 C029 H029 0.9300 . ?
 C029 C02M 1.371(17) . ?
 C02A H02I 0.9800 . ?
 C02B H02J 0.9300 . ?
 C02B C02M 1.413(18) . ?
 N02C C02H 1.420(17) . ?
 C02D H02K 0.9800 . ?
 C02D C27 1.513(19) . ?
 C02D C29 1.57(2) . ?
 C02D C35 1.50(2) . ?
 C02E H02L 0.9800 . ?
 C02E C29 1.530(19) . ?
 C02E C34 1.510(19) . ?
 C02G H02M 0.9800 . ?
 C02H H02N 0.9300 . ?
 C02H C45 1.369(18) . ?
 C02I H02O 0.9700 . ?
 C02I H02P 0.9700 . ?
 C02L H02Q 0.9700 . ?
 C02L H02R 0.9700 . ?
 C02M H02S 0.9300 . ?
 C02Q H02T 0.9300 . ?
 C02Q C01Y 1.3900 . ?
 C02Q C1 1.3900 . ?
 C01Y H5 0.9300 . ?
 C01Y N016 1.3900 . ?
 N016 C40 1.3900 . ?
 C40 C2AA 1.3900 . ?
 C2AA H2AA 0.9300 . ?
 C2AA C1 1.3900 . ?
 C1 H1A 0.9300 . ?
 C20 H20 0.9800 . ?
 C23 H23A 0.9700 . ?
 C23 H23B 0.9700 . ?
 C23 C33 1.522(17) . ?
 C26 H26A 0.9700 . ?
 C26 H26B 0.9700 . ?
 C26 C48 1.490(19) . ?
 C27 H27A 0.9700 . ?
 C27 H27B 0.9700 . ?
 C29 H29A 0.9700 . ?
 C29 H29B 0.9700 . ?
 C33 H33 0.9800 . ?
 C34 H34A 0.9700 . ?
 C34 H34B 0.9700 . ?
 C35 H35A 0.9700 . ?
 C35 H35B 0.9700 . ?
 C48 H48 0.9800 . ?
 C48 C32 1.51(2) . ?
 C17 H17A 0.9700 . ?
 C17 H17B 0.9700 . ?
 C17 C28 1.490(19) . ?
 C5AA H5AA 0.9700 . ?
 C5AA H5AB 0.9700 . ?
 C22 H22A 0.9700 . ?
 C22 H22B 0.9700 . ?
 C22 C28 1.50(2) . ?
 C22 C36 1.57(2) . ?
 C25 H25A 0.9700 . ?
 C25 H25B 0.9700 . ?
 C28 H28 0.9800 . ?
 C28 C38 1.506(19) . ?
 C31 H31 0.9300 . ?
 C31 C45 1.382(18) . ?
 C32 H32A 0.9700 . ?
 C32 H32B 0.9700 . ?
 C0AA H0AA 0.9700 . ?
 C0AA H0AB 0.9700 . ?
 C0AA C36 1.48(2) . ?
 C36 H36 0.9800 . ?
 C37 H37 0.9300 . ?
 C37 C30 1.3900 . ?
 C37 C57 1.3900 . ?
 C30 H30 0.9300 . ?
 C30 C1AA 1.3900 . ?
 C1AA H1AA 0.9300 . ?
 C1AA C02N 1.3900 . ?
 C02N C49 1.3900 . ?
 C49 H49 0.9300 . ?
 C49 C57 1.3900 . ?
 C57 H57 0.9300 . ?
 C38 H38A 0.9700 . ?
 C38 H38B 0.9700 . ?
 C45 H45 0.9300 . ?
 C80 H80 0.9300 . ?
 C80 C98 1.3900 . ?
 C80 C87 1.3900 . ?
 C98 H98 0.9300 . ?
 C98 C63 1.3900 . ?
 C63 C01P 1.3900 . ?
 C01P C71 1.3900 . ?
 C71 H71 0.9300 . ?
 C71 C87 1.3900 . ?
 C87 H87 0.9300 . ?
 C5 H5A 0.9800 . ?

loop_
  _geom_angle_atom_site_label_1
  _geom_angle_atom_site_label_2
  _geom_angle_atom_site_label_3
  _geom_angle
  _geom_angle_site_symmetry_1
  _geom_angle_site_symmetry_3
  _geom_angle_publ_flag
 Au04 Au01 Au04 113.02(4) 2_655 . ?
 Au04 Au01 Au06 173.72(2) 2_655 2_655 ?
 Au04 Au01 Au06 60.72(3) . 2_655 ?
 Au04 Au01 Au06 60.72(3) 2_655 . ?
 Au04 Au01 Au06 173.72(2) . . ?
 Au04 Au01 Au07 123.49(2) . . ?
 Au04 Au01 Au07 123.49(2) 2_655 . ?
 Au04 Au01 Au08 81.78(3) 2_655 2_655 ?
 Au04 Au01 Au08 81.78(3) . . ?
 Au04 Au01 Au08 121.01(3) 2_655 . ?
 Au04 Au01 Au08 121.01(3) . 2_655 ?
 Au04 Au01 Au09 59.77(3) . . ?
 Au04 Au01 Au09 75.98(3) 2_655 . ?
 Au04 Au01 Au09 75.98(3) . 2_655 ?
 Au04 Au01 Au09 59.77(3) 2_655 2_655 ?
 Au05 Au01 Au04 61.52(2) . 2_655 ?
 Au05 Au01 Au04 116.25(3) . . ?
 Au05 Au01 Au04 61.52(2) 2_655 . ?
 Au05 Au01 Au04 116.25(3) 2_655 2_655 ?
 Au05 Au01 Au05 176.42(3) . 2_655 ?
 Au05 Au01 Au06 120.81(3) . 2_655 ?
 Au05 Au01 Au06 61.08(3) 2_655 2_655 ?
 Au05 Au01 Au06 120.81(3) 2_655 . ?
 Au05 Au01 Au06 61.08(3) . . ?
 Au05 Au01 Au07 91.789(16) . . ?
 Au05 Au01 Au07 91.790(15) 2_655 . ?
 Au05 Au01 Au08 61.00(2) . . ?
 Au05 Au01 Au08 120.39(3) 2_655 . ?
 Au05 Au01 Au08 120.39(3) . 2_655 ?
 Au05 Au01 Au08 61.00(3) 2_655 2_655 ?
 Au05 Au01 Au09 57.62(2) 2_655 2_655 ?
 Au05 Au01 Au09 119.56(3) . 2_655 ?
 Au05 Au01 Au09 119.56(3) 2_655 . ?
 Au05 Au01 Au09 57.62(2) . . ?
 Au06 Au01 Au06 125.54(4) . 2_655 ?
 Au06 Au01 Au07 62.77(2) 2_655 . ?
 Au06 Au01 Au07 62.77(2) . . ?
 Au06 Au01 Au08 60.20(3) 2_655 . ?
 Au06 Au01 Au08 100.86(3) . . ?
 Au06 Au01 Au08 60.20(3) . 2_655 ?
 Au06 Au01 Au08 100.86(3) 2_655 2_655 ?
 Au06 Au01 Au09 116.20(3) 2_655 2_655 ?
 Au06 Au01 Au09 100.18(3) . 2_655 ?
 Au06 Au01 Au09 116.20(3) . . ?
 Au06 Au01 Au09 100.18(3) 2_655 . ?
 Au07 Au01 Au08 70.295(17) . 2_655 ?
 Au07 Au01 Au08 70.294(17) . . ?
 Au07 Au01 Au09 132.51(2) . . ?
 Au07 Au01 Au09 132.51(2) . 2_655 ?
 Au08 Au01 Au08 140.59(3) 2_655 . ?
 Au08 Au01 Au09 63.27(3) 2_655 2_655 ?
 Au08 Au01 Au09 154.87(2) 2_655 . ?
 Au08 Au01 Au09 63.28(3) . . ?
 Au08 Au01 Au09 154.87(2) . 2_655 ?
 Au09 Au01 Au09 94.99(4) . 2_655 ?
 Au03 Au02 Au03 179.43(3) . 2_655 ?
 Au03 Au02 Au04 120.03(3) . . ?
 Au03 Au02 Au04 120.03(3) 2_655 2_655 ?
 Au03 Au02 Au04 60.41(2) . 2_655 ?
 Au03 Au02 Au04 60.41(2) 2_655 . ?
 Au03 Au02 Au09 59.56(2) . . ?
 Au03 Au02 Au09 59.56(2) 2_655 2_655 ?
 Au03 Au02 Au09 120.76(3) 2_655 . ?
 Au03 Au02 Au09 120.76(3) . 2_655 ?
 Au03 Au02 Au0A 120.88(3) . . ?
 Au03 Au02 Au0A 58.82(2) 2_655 . ?
 Au03 Au02 Au0A 58.82(2) . 2_655 ?
 Au03 Au02 Au0A 120.89(3) 2_655 2_655 ?
 Au03 Au02 Au0D 89.717(16) 2_655 . ?
 Au03 Au02 Au0D 89.717(16) . . ?
 Au04 Au02 Au04 95.53(4) 2_655 . ?
 Au04 Au02 Au0A 68.88(3) . . ?
 Au04 Au02 Au0A 68.88(3) 2_655 2_655 ?
 Au04 Au02 Au0A 163.08(2) . 2_655 ?
 Au04 Au02 Au0A 163.08(2) 2_655 . ?
 Au04 Au02 Au0D 132.23(2) . . ?
 Au04 Au02 Au0D 132.23(2) 2_655 . ?
 Au09 Au02 Au04 62.44(3) 2_655 2_655 ?
 Au09 Au02 Au04 79.20(3) . 2_655 ?
 Au09 Au02 Au04 62.44(3) . . ?
 Au09 Au02 Au04 79.20(3) 2_655 . ?
 Au09 Au02 Au09 122.17(4) . 2_655 ?
 Au09 Au02 Au0A 118.30(3) 2_655 . ?
 Au09 Au02 Au0A 118.30(3) . 2_655 ?
 Au09 Au02 Au0A 87.42(3) . . ?
 Au09 Au02 Au0A 87.42(3) 2_655 2_655 ?
 Au09 Au02 Au0D 118.91(2) 2_655 . ?
 Au09 Au02 Au0D 118.92(2) . . ?
 Au0A Au02 Au0A 127.33(4) 2_655 . ?
 Au0A Au02 Au0D 63.66(2) 2_655 . ?
 Au0A Au02 Au0D 63.664(19) . . ?
 Au0B Au02 Au03 118.16(3) . . ?
 Au0B Au02 Au03 61.51(2) . 2_655 ?
 Au0B Au02 Au03 118.15(3) 2_655 2_655 ?
 Au0B Au02 Au03 61.51(2) 2_655 . ?
 Au0B Au02 Au04 101.52(3) 2_655 . ?
 Au0B Au02 Au04 120.30(3) 2_655 2_655 ?
 Au0B Au02 Au04 120.29(3) . . ?
 Au0B Au02 Au04 101.52(3) . 2_655 ?
 Au0B Au02 Au09 176.94(2) 2_655 2_655 ?
 Au0B Au02 Au09 60.53(3) 2_655 . ?
 Au0B Au02 Au09 176.94(2) . . ?
 Au0B Au02 Au09 60.52(3) . 2_655 ?
 Au0B Au02 Au0A 92.39(3) 2_655 2_655 ?
 Au0B Au02 Au0A 92.39(3) . . ?
 Au0B Au02 Au0A 59.58(3) . 2_655 ?
 Au0B Au02 Au0A 59.57(3) 2_655 . ?
 Au0B Au02 Au0B 116.82(4) 2_655 . ?
 Au0B Au02 Au0D 58.41(2) . . ?
 Au0B Au02 Au0D 58.41(2) 2_655 . ?
 Au02 Au03 Au04 65.45(2) . 2_655 ?
 Au02 Au03 Au09 60.93(3) . . ?
 Au02 Au03 Au0A 68.27(3) . 2_655 ?
 Au02 Au03 Au0B 58.99(3) . 2_655 ?
 Au02 Au03 Au0C 140.86(3) . . ?
 Au04 Au03 Au0C 87.49(4) 2_655 . ?
 Au09 Au03 Au04 82.23(3) . 2_655 ?
 Au09 Au03 Au0A 129.10(3) . 2_655 ?
 Au09 Au03 Au0B 60.15(3) . 2_655 ?
 Au09 Au03 Au0C 89.01(3) . . ?
 Au0A Au03 Au04 74.17(4) 2_655 2_655 ?
 Au0A Au03 Au0C 132.99(3) 2_655 . ?
 Au0B Au03 Au04 122.74(3) 2_655 2_655 ?
 Au0B Au03 Au0A 96.60(3) 2_655 2_655 ?
 Au0B Au03 Au0C 128.99(3) 2_655 . ?
 S00K Au03 Au02 156.03(8) . . ?
 S00K Au03 Au04 99.43(7) . 2_655 ?
 S00K Au03 Au09 138.46(8) . . ?
 S00K Au03 Au0A 90.24(8) . 2_655 ?
 S00K Au03 Au0B 137.59(7) . 2_655 ?
 S00K Au03 Au0C 49.92(7) . . ?
 Au01 Au04 Au02 75.72(4) . . ?
 Au01 Au04 Au03 105.45(3) . 2_655 ?
 Au01 Au04 Au05 58.88(3) . 2_655 ?
 Au01 Au04 Au06 60.15(3) . 2_655 ?
 Au01 Au04 Au09 69.45(3) . . ?
 Au03 Au04 Au02 54.14(3) 2_655 . ?
 Au03 Au04 Au09 106.57(3) 2_655 . ?
 Au05 Au04 Au02 97.76(3) 2_655 . ?
 Au05 Au04 Au03 76.04(4) 2_655 2_655 ?
 Au05 Au04 Au09 126.34(3) 2_655 . ?
 Au06 Au04 Au02 135.87(3) 2_655 . ?
 Au06 Au04 Au03 135.17(3) 2_655 2_655 ?
 Au06 Au04 Au05 60.02(2) 2_655 2_655 ?
 Au06 Au04 Au09 106.32(2) 2_655 . ?
 Au09 Au04 Au02 54.009(19) . . ?
 S00E Au04 Au01 147.38(8) . . ?
 S00E Au04 Au02 91.11(8) . . ?
 S00E Au04 Au03 89.56(8) . 2_655 ?
 S00E Au04 Au05 153.68(8) . 2_655 ?
 S00E Au04 Au06 126.33(8) . 2_655 ?
 S00E Au04 Au09 78.62(8) . . ?
 Au01 Au05 Au04 59.60(3) . 2_655 ?
 Au01 Au05 Au06 60.33(3) . . ?
 Au01 Au05 Au08 66.83(3) . . ?
 Au01 Au05 Au09 71.31(2) . . ?
 Au01 Au05 Au0C 144.91(3) . . ?
 Au04 Au05 Au08 124.79(3) 2_655 . ?
 Au04 Au05 Au09 81.50(3) 2_655 . ?
 Au04 Au05 Au0C 91.44(3) 2_655 . ?
 Au06 Au05 Au04 59.85(3) . 2_655 ?
 Au06 Au05 Au08 104.27(3) . . ?
 Au06 Au05 Au09 128.42(3) . . ?
 Au06 Au05 Au0C 124.41(3) . . ?
 Au09 Au05 Au08 69.50(3) . . ?
 Au0C Au05 Au08 130.22(3) . . ?
 Au0C Au05 Au09 86.11(4) . . ?
 S00F Au05 Au01 156.00(7) . . ?
 S00F Au05 Au04 141.68(7) . 2_655 ?
 S00F Au05 Au06 133.87(7) . . ?
 S00F Au05 Au08 89.46(7) . . ?
 S00F Au05 Au09 97.70(7) . . ?
 S00F Au05 Au0C 50.48(7) . . ?
 Au01 Au06 Au04 59.13(2) . 2_655 ?
 Au01 Au06 Au05 58.59(3) . . ?
 Au01 Au06 Au07 63.05(4) . . ?
 Au01 Au06 Au08 66.48(3) . 2_655 ?
 Au04 Au06 Au05 60.13(2) 2_655 . ?
 Au04 Au06 Au07 122.17(3) 2_655 . ?
 Au04 Au06 Au08 84.215(19) 2_655 2_655 ?
 Au05 Au06 Au07 90.61(3) . . ?
 Au05 Au06 Au08 124.11(3) . 2_655 ?
 Au08 Au06 Au07 72.71(3) 2_655 . ?
 P00I Au06 Au01 173.66(9) . . ?
 P00I Au06 Au04 123.10(7) . 2_655 ?
 P00I Au06 Au05 116.52(9) . . ?
 P00I Au06 Au07 114.45(8) . . ?
 P00I Au06 Au08 118.97(9) . 2_655 ?
 Au06 Au07 Au01 54.18(2) 2_655 . ?
 Au06 Au07 Au01 54.18(2) . . ?
 Au06 Au07 Au06 108.36(4) . 2_655 ?
 S00G Au07 Au01 93.44(7) . . ?
 S00G Au07 Au01 93.44(7) 2_655 . ?
 S00G Au07 Au06 99.91(7) 2_655 2_655 ?
 S00G Au07 Au06 99.91(7) . . ?
 S00G Au07 Au06 84.15(7) . 2_655 ?
 S00G Au07 Au06 84.15(7) 2_655 . ?
 S00G Au07 S00G 173.13(14) . 2_655 ?
 Au01 Au08 Au09 60.460(17) . . ?
 Au05 Au08 Au01 52.17(2) . . ?
 Au05 Au08 Au09 54.431(14) . . ?
 Au06 Au08 Au01 53.33(2) 2_655 . ?
 Au06 Au08 Au05 105.21(3) 2_655 . ?
 Au06 Au08 Au09 93.780(19) 2_655 . ?
 S00G Au08 Au01 90.37(8) . . ?
 S00G Au08 Au05 89.65(7) . . ?
 S00G Au08 Au06 85.11(8) . 2_655 ?
 S00G Au08 Au09 142.51(7) . . ?
 S00G Au08 S00H 169.07(12) . . ?
 S00H Au08 Au01 99.99(8) . . ?
 S00H Au08 Au05 93.95(7) . . ?
 S00H Au08 Au06 103.84(8) . 2_655 ?
 S00H Au08 Au09 44.51(8) . . ?
 Au01 Au09 Au08 56.26(3) . . ?
 Au02 Au09 Au01 71.42(4) . . ?
 Au02 Au09 Au04 63.55(3) . . ?
 Au02 Au09 Au05 101.03(3) . . ?
 Au02 Au09 Au08 126.19(3) . . ?
 Au03 Au09 Au01 96.25(3) . . ?
 Au03 Au09 Au02 59.51(3) . . ?
 Au03 Au09 Au04 121.05(3) . . ?
 Au03 Au09 Au05 76.63(4) . . ?
 Au03 Au09 Au08 132.68(2) . . ?
 Au03 Au09 Au0B 60.89(2) . 2_655 ?
 Au04 Au09 Au01 50.778(18) . . ?
 Au04 Au09 Au08 73.642(18) . . ?
 Au05 Au09 Au01 51.07(3) . . ?
 Au05 Au09 Au04 100.99(3) . . ?
 Au05 Au09 Au08 56.07(3) . . ?
 Au0B Au09 Au01 130.18(3) 2_655 . ?
 Au0B Au09 Au02 58.78(2) 2_655 . ?
 Au0B Au09 Au04 101.13(2) 2_655 . ?
 Au0B Au09 Au05 137.51(3) 2_655 . ?
 Au0B Au09 Au08 166.36(2) 2_655 . ?
 S00H Au09 Au01 94.98(8) . . ?
 S00H Au09 Au02 144.42(8) . . ?
 S00H Au09 Au03 156.05(8) . . ?
 S00H Au09 Au04 82.21(8) . . ?
 S00H Au09 Au05 94.39(8) . . ?
 S00H Au09 Au08 43.30(7) . . ?
 S00H Au09 Au0B 124.27(7) . 2_655 ?
 Au03 Au0A Au02 52.91(2) 2_655 . ?
 Au03 Au0A Au0B 105.11(3) 2_655 2_655 ?
 Au0B Au0A Au02 52.39(2) 2_655 . ?
 S00E Au0A Au02 89.10(7) . . ?
 S00E Au0A Au03 90.45(8) . 2_655 ?
 S00E Au0A Au0B 93.00(8) . 2_655 ?
 S00J Au0A Au02 96.53(8) . . ?
 S00J Au0A Au03 90.16(9) . 2_655 ?
 S00J Au0A Au0B 93.21(8) . 2_655 ?
 S00J Au0A S00E 173.37(10) . . ?
 Au02 Au0B Au03 59.50(3) . 2_655 ?
 Au02 Au0B Au09 60.69(3) . 2_655 ?
 Au02 Au0B Au0A 68.03(3) . 2_655 ?
 Au02 Au0B Au0D 70.85(4) . . ?
 Au03 Au0B Au0A 127.31(3) 2_655 2_655 ?
 Au03 Au0B Au0D 95.73(3) 2_655 . ?
 Au09 Au0B Au03 58.97(2) 2_655 2_655 ?
 Au09 Au0B Au0A 92.11(2) 2_655 2_655 ?
 Au09 Au0B Au0D 131.51(3) 2_655 . ?
 Au0A Au0B Au0D 70.40(3) 2_655 . ?
 P00L Au0B Au02 177.20(9) . . ?
 P00L Au0B Au03 117.86(9) . 2_655 ?
 P00L Au0B Au09 119.20(9) . 2_655 ?
 P00L Au0B Au0A 114.67(9) . 2_655 ?
 P00L Au0B Au0D 109.11(9) . . ?
 Au05 Au0C Au03 74.23(4) . . ?
 S00F Au0C Au03 117.50(8) . . ?
 S00F Au0C Au05 53.74(8) . . ?
 S00F Au0C S00K 169.93(11) . . ?
 S00K Au0C Au03 52.96(7) . . ?
 S00K Au0C Au05 116.89(8) . . ?
 Au0B Au0D Au02 50.74(2) . . ?
 Au0B Au0D Au02 50.74(2) 2_655 . ?
 Au0B Au0D Au0B 101.48(4) . 2_655 ?
 S00J Au0D Au02 93.05(7) . . ?
 S00J Au0D Au02 93.05(7) 2_655 . ?
 S00J Au0D Au0B 91.41(9) . . ?
 S00J Au0D Au0B 91.41(9) 2_655 2_655 ?
 S00J Au0D Au0B 92.45(9) . 2_655 ?
 S00J Au0D Au0B 92.45(9) 2_655 . ?
 S00J Au0D S00J 173.90(14) . 2_655 ?
 Au0A S00E Au04 97.95(11) . . ?
 C00V S00E Au04 106.9(4) . . ?
 C00V S00E Au0A 105.9(4) . . ?
 Au0C S00F Au05 75.78(9) . . ?
 C02G S00F Au05 110.5(5) . . ?
 C02G S00F Au0C 107.3(4) . . ?
 Au08 S00G Au07 101.14(11) . . ?
 C01N S00G Au07 103.3(5) . . ?
 C01N S00G Au08 108.8(4) . . ?
 Au08 S00H Au09 92.20(11) . . ?
 C01O S00H Au08 103.2(4) . . ?
 C01O S00H Au09 109.4(4) . . ?
 C00T P00I Au06 109.2(3) . . ?
 C00Z P00I Au06 116.4(4) . . ?
 C00Z P00I C00T 104.9(6) . . ?
 C018 P00I Au06 115.6(4) . . ?
 C018 P00I C00T 102.0(6) . . ?
 C018 P00I C00Z 107.3(6) . . ?
 Au0D S00J Au0A 95.87(11) . . ?
 C5 S00J Au0A 108.2(5) . . ?
 C5 S00J Au0D 104.5(4) . . ?
 Au0C S00K Au03 77.12(8) . . ?
 C010 S00K Au03 112.8(4) . . ?
 C010 S00K Au0C 106.0(4) . . ?
 C40 P00L Au0B 112.4(4) . . ?
 C40 P00L C02N 97.1(5) . . ?
 C02N P00L Au0B 115.1(4) . . ?
 C63 P00L Au0B 114.3(4) . . ?
 C63 P00L C40 110.8(6) . . ?
 C63 P00L C02N 105.7(6) . . ?
 C00T C00Q H00Q 120.5 . . ?
 C01V C00Q H00Q 120.5 . . ?
 C01V C00Q C00T 119.1(11) . . ?
 C00T C00R H00R 122.3 . . ?
 C00T C00R C01T 115.4(11) . . ?
 C01T C00R H00R 122.3 . . ?
 C00U C00S H00S 109.3 . . ?
 C00U C00S C00V 108.7(11) . . ?
 C00U C00S C01G 109.4(10) . . ?
 C00V C00S H00S 109.3 . . ?
 C01G C00S H00S 109.3 . . ?
 C01G C00S C00V 110.7(10) . . ?
 C00Q C00T P00I 117.9(9) . . ?
 C00R C00T P00I 119.3(9) . . ?
 C00R C00T C00Q 122.7(12) . . ?
 C00S C00U H00A 109.6 . . ?
 C00S C00U H00B 109.6 . . ?
 C00S C00U C01S 110.4(10) . . ?
 H00A C00U H00B 108.1 . . ?
 C01S C00U H00A 109.6 . . ?
 C01S C00U H00B 109.6 . . ?
 S00E C00V H00V 109.3 . . ?
 C00S C00V S00E 109.0(8) . . ?
 C00S C00V H00V 109.3 . . ?
 C011 C00V S00E 112.6(8) . . ?
 C011 C00V C00S 107.1(9) . . ?
 C011 C00V H00V 109.3 . . ?
 C015 C00W H00W 110.9 . . ?
 C01J C00W H00W 110.9 . . ?
 C01J C00W C015 108.5(11) . . ?
 C01J C00W C02G 110.8(11) . . ?
 C02G C00W H00W 110.9 . . ?
 C02G C00W C015 104.7(11) . . ?
 C01N C00Y H00Y 109.9 . . ?
 C01N C00Y C01R 111.2(11) . . ?
 C01N C00Y C26 107.7(12) . . ?
 C01R C00Y H00Y 109.9 . . ?
 C01R C00Y C26 108.2(11) . . ?
 C26 C00Y H00Y 109.9 . . ?
 C014 C00Z P00I 120.5(10) . . ?
 C014 C00Z N02C 122.8(12) . . ?
 N02C C00Z P00I 116.6(9) . . ?
 S00K C010 H010 107.8 . . ?
 C013 C010 S00K 112.7(10) . . ?
 C013 C010 H010 107.8 . . ?
 C01F C010 S00K 110.5(8) . . ?
 C01F C010 H010 107.8 . . ?
 C01F C010 C013 110.2(10) . . ?
 C00V C011 H011 108.9 . . ?
 C01A C011 C00V 112.6(11) . . ?
 C01A C011 H011 108.9 . . ?
 C01A C011 C026 110.2(10) . . ?
 C026 C011 C00V 107.2(9) . . ?
 C026 C011 H011 108.9 . . ?
 C010 C013 H013 109.1 . . ?
 C010 C013 C02I 110.4(10) . . ?
 C010 C013 C02L 110.9(12) . . ?
 C02I C013 H013 109.1 . . ?
 C02L C013 H013 109.1 . . ?
 C02L C013 C02I 108.3(11) . . ?
 C00Z C014 H014 121.1 . . ?
 C00Z C014 C31 117.9(13) . . ?
 C31 C014 H014 121.1 . . ?
 C00W C015 H01A 109.4 . . ?
 C00W C015 H01B 109.4 . . ?
 H01A C015 H01B 108.0 . . ?
 C01I C015 C00W 111.2(11) . . ?
 C01I C015 H01A 109.4 . . ?
 C01I C015 H01B 109.4 . . ?
 C01M C017 H017 109.3 . . ?
 C01O C017 H017 109.3 . . ?
 C01O C017 C01M 108.7(13) . . ?
 C01O C017 C38 111.1(12) . . ?
 C38 C017 H017 109.3 . . ?
 C38 C017 C01M 109.2(13) . . ?
 C01C C018 P00I 118.9(11) . . ?
 C02B C018 P00I 120.0(10) . . ?
 C02B C018 C01C 120.7(13) . . ?
 H01C C019 H01D 108.2 . . ?
 C01K C019 H01C 109.7 . . ?
 C01K C019 H01D 109.7 . . ?
 C01K C019 C02E 109.8(12) . . ?
 C02E C019 H01C 109.7 . . ?
 C02E C019 H01D 109.7 . . ?
 C011 C01A H01E 109.9 . . ?
 C011 C01A H01F 109.9 . . ?
 H01E C01A H01F 108.3 . . ?
 C20 C01A C011 109.1(10) . . ?
 C20 C01A H01E 109.9 . . ?
 C20 C01A H01F 109.9 . . ?
 C018 C01C H01G 120.5 . . ?
 C018 C01C C01H 119.0(14) . . ?
 C01H C01C H01G 120.5 . . ?
 H01H C01D H01I 108.1 . . ?
 C01Q C01D H01H 109.5 . . ?
 C01Q C01D H01I 109.5 . . ?
 C02A C01D H01H 109.5 . . ?
 C02A C01D H01I 109.5 . . ?
 C02A C01D C01Q 110.5(12) . . ?
 C010 C01F H01J 110.7 . . ?
 C010 C01F C01U 110.3(12) . . ?
 C010 C01F C25 109.0(11) . . ?
 C01U C01F H01J 110.7 . . ?
 C25 C01F H01J 110.7 . . ?
 C25 C01F C01U 105.3(11) . . ?
 C00S C01G H01K 110.0 . . ?
 C00S C01G H01L 110.0 . . ?
 C00S C01G C20 108.7(11) . . ?
 H01K C01G H01L 108.3 . . ?
 C20 C01G H01K 110.0 . . ?
 C20 C01G H01L 110.0 . . ?
 C01C C01H H01M 118.9 . . ?
 C029 C01H C01C 122.2(13) . . ?
 C029 C01H H01M 118.9 . . ?
 C015 C01I H01N 108.6 . . ?
 C015 C01I C01X 108.3(12) . . ?
 C015 C01I C23 112.8(13) . . ?
 C01X C01I H01N 108.6 . . ?
 C23 C01I H01N 108.6 . . ?
 C23 C01I C01X 109.9(12) . . ?
 C00W C01J H01O 109.9 . . ?
 C00W C01J H01P 109.9 . . ?
 C00W C01J C33 109.1(12) . . ?
 H01O C01J H01P 108.3 . . ?
 C33 C01J H01O 109.9 . . ?
 C33 C01J H01P 109.9 . . ?
 C019 C01K H01Q 110.1 . . ?
 C019 C01K C35 109.6(12) . . ?
 C019 C01K C5 111.3(14) . . ?
 C35 C01K H01Q 110.1 . . ?
 C5 C01K H01Q 110.1 . . ?
 C5 C01K C35 105.7(12) . . ?
 C01X C01L H01R 109.9 . . ?
 C01X C01L C022 109.4(11) . . ?
 C022 C01L H01R 109.9 . . ?
 C02G C01L H01R 109.9 . . ?
 C02G C01L C01X 107.6(10) . . ?
 C02G C01L C022 110.2(11) . . ?
 C017 C01M H01S 109.4 . . ?
 C017 C01M H01T 109.4 . . ?
 H01S C01M H01T 108.0 . . ?
 C36 C01M C017 111.1(14) . . ?
 C36 C01M H01S 109.4 . . ?
 C36 C01M H01T 109.4 . . ?
 S00G C01N H01U 108.7 . . ?
 C00Y C01N S00G 111.0(9) . . ?
 C00Y C01N H01U 108.7 . . ?
 C00Y C01N C01Q 109.9(11) . . ?
 C01Q C01N S00G 109.6(9) . . ?
 C01Q C01N H01U 108.7 . . ?
 S00H C01O H01V 108.8 . . ?
 C017 C01O S00H 110.4(10) . . ?
 C017 C01O H01V 108.8 . . ?
 C017 C01O C023 107.2(12) . . ?
 C023 C01O S00H 112.7(9) . . ?
 C023 C01O H01V 108.8 . . ?
 C01D C01Q H01W 110.2 . . ?
 C01N C01Q C01D 109.1(12) . . ?
 C01N C01Q H01W 110.2 . . ?
 C32 C01Q C01D 109.4(12) . . ?
 C32 C01Q C01N 107.6(11) . . ?
 C32 C01Q H01W 110.2 . . ?
 C00Y C01R H01X 109.4 . . ?
 C00Y C01R H01Y 109.4 . . ?
 H01X C01R H01Y 108.0 . . ?
 C02A C01R C00Y 111.1(13) . . ?
 C02A C01R H01X 109.4 . . ?
 C02A C01R H01Y 109.4 . . ?
 C00U C01S H01Z 110.0 . . ?
 C021 C01S C00U 108.5(11) . . ?
 C021 C01S H01Z 110.0 . . ?
 C021 C01S C026 110.0(10) . . ?
 C026 C01S C00U 108.3(10) . . ?
 C026 C01S H01Z 110.0 . . ?
 C00R C01T H01 118.6 . . ?
 C024 C01T C00R 122.8(12) . . ?
 C024 C01T H01 118.6 . . ?
 C01F C01U H1 109.6 . . ?
 C01F C01U H 109.6 . . ?
 H1 C01U H 108.1 . . ?
 C027 C01U C01F 110.3(11) . . ?
 C027 C01U H1 109.6 . . ?
 C027 C01U H 109.6 . . ?
 C00Q C01V H2 118.7 . . ?
 C00Q C01V C024 122.5(12) . . ?
 C024 C01V H2 118.7 . . ?
 C02L C01W H3 110.5 . . ?
 C5AA C01W H3 110.5 . . ?
 C5AA C01W C02L 105.1(13) . . ?
 C5AA C01W C25 112.9(12) . . ?
 C25 C01W H3 110.5 . . ?
 C25 C01W C02L 107.0(11) . . ?
 C01I C01X H4 110.1 . . ?
 C01I C01X HA 110.1 . . ?
 C01L C01X C01I 108.0(12) . . ?
 C01L C01X H4 110.1 . . ?
 C01L C01X HA 110.1 . . ?
 H4 C01X HA 108.4 . . ?
 H02A C020 H02B 107.9 . . ?
 C02A C020 H02A 109.2 . . ?
 C02A C020 H02B 109.2 . . ?
 C48 C020 H02A 109.2 . . ?
 C48 C020 H02B 109.2 . . ?
 C48 C020 C02A 112.0(14) . . ?
 C01S C021 H02C 110.1 . . ?
 C01S C021 H02D 110.1 . . ?
 C01S C021 C20 108.1(10) . . ?
 H02C C021 H02D 108.4 . . ?
 C20 C021 H02C 110.1 . . ?
 C20 C021 H02D 110.1 . . ?
 C01L C022 H02E 110.0 . . ?
 C01L C022 H02F 110.0 . . ?
 H02E C022 H02F 108.3 . . ?
 C33 C022 C01L 108.6(11) . . ?
 C33 C022 H02E 110.0 . . ?
 C33 C022 H02F 110.0 . . ?
 C01O C023 H023 109.4 . . ?
 C17 C023 C01O 109.5(11) . . ?
 C17 C023 H023 109.4 . . ?
 C17 C023 C0AA 111.0(12) . . ?
 C0AA C023 C01O 108.0(12) . . ?
 C0AA C023 H023 109.4 . . ?
 C01T C024 H024 121.3 . . ?
 C01V C024 C01T 117.5(12) . . ?
 C01V C024 H024 121.3 . . ?
 C011 C026 H02G 109.7 . . ?
 C011 C026 H02H 109.7 . . ?
 C01S C026 C011 109.9(10) . . ?
 C01S C026 H02G 109.7 . . ?
 C01S C026 H02H 109.7 . . ?
 H02G C026 H02H 108.2 . . ?
 C01U C027 H027 109.3 . . ?
 C01U C027 C02I 108.5(11) . . ?
 C01U C027 C5AA 111.1(13) . . ?
 C02I C027 H027 109.3 . . ?
 C5AA C027 H027 109.3 . . ?
 C5AA C027 C02I 109.3(11) . . ?
 C27 C028 H028 109.0 . . ?
 C27 C028 C34 109.8(12) . . ?
 C27 C028 C5 109.4(13) . . ?
 C34 C028 H028 109.0 . . ?
 C34 C028 C5 110.6(12) . . ?
 C5 C028 H028 109.0 . . ?
 C01H C029 H029 120.6 . . ?
 C01H C029 C02M 118.7(14) . . ?
 C02M C029 H029 120.6 . . ?
 C01D C02A C020 105.9(13) . . ?
 C01D C02A H02I 110.4 . . ?
 C01R C02A C01D 110.2(13) . . ?
 C01R C02A C020 109.3(12) . . ?
 C01R C02A H02I 110.4 . . ?
 C020 C02A H02I 110.4 . . ?
 C018 C02B H02J 119.2 . . ?
 C018 C02B C02M 121.5(12) . . ?
 C02M C02B H02J 119.2 . . ?
 C00Z N02C C02H 119.7(12) . . ?
 C27 C02D H02K 109.7 . . ?
 C27 C02D C29 107.9(15) . . ?
 C29 C02D H02K 109.7 . . ?
 C35 C02D H02K 109.7 . . ?
 C35 C02D C27 109.4(13) . . ?
 C35 C02D C29 110.4(14) . . ?
 C019 C02E H02L 109.9 . . ?
 C29 C02E C019 109.4(14) . . ?
 C29 C02E H02L 109.9 . . ?
 C34 C02E C019 108.4(12) . . ?
 C34 C02E H02L 109.9 . . ?
 C34 C02E C29 109.2(13) . . ?
 S00F C02G H02M 108.8 . . ?
 C00W C02G S00F 108.8(9) . . ?
 C00W C02G H02M 108.8 . . ?
 C01L C02G S00F 110.3(8) . . ?
 C01L C02G C00W 111.2(11) . . ?
 C01L C02G H02M 108.8 . . ?
 N02C C02H H02N 121.7 . . ?
 C45 C02H N02C 116.5(14) . . ?
 C45 C02H H02N 121.7 . . ?
 C013 C02I C027 108.1(12) . . ?
 C013 C02I H02O 110.1 . . ?
 C013 C02I H02P 110.1 . . ?
 C027 C02I H02O 110.1 . . ?
 C027 C02I H02P 110.1 . . ?
 H02O C02I H02P 108.4 . . ?
 C013 C02L C01W 108.3(11) . . ?
 C013 C02L H02Q 110.0 . . ?
 C013 C02L H02R 110.0 . . ?
 C01W C02L H02Q 110.0 . . ?
 C01W C02L H02R 110.0 . . ?
 H02Q C02L H02R 108.4 . . ?
 C029 C02M C02B 117.8(14) . . ?
 C029 C02M H02S 121.1 . . ?
 C02B C02M H02S 121.1 . . ?
 C01Y C02Q H02T 120.0 . . ?
 C01Y C02Q C1 120.0 . . ?
 C1 C02Q H02T 120.0 . . ?
 C02Q C01Y H5 120.0 . . ?
 N016 C01Y C02Q 120.0 . . ?
 N016 C01Y H5 120.0 . . ?
 C40 N016 C01Y 120.0 . . ?
 N016 C40 P00L 117.2(7) . . ?
 N016 C40 C2AA 120.0 . . ?
 C2AA C40 P00L 122.4(7) . . ?
 C40 C2AA H2AA 120.0 . . ?
 C1 C2AA C40 120.0 . . ?
 C1 C2AA H2AA 120.0 . . ?
 C02Q C1 H1A 120.0 . . ?
 C2AA C1 C02Q 120.0 . . ?
 C2AA C1 H1A 120.0 . . ?
 C01A C20 C01G 111.1(10) . . ?
 C01A C20 C021 112.8(12) . . ?
 C01A C20 H20 108.4 . . ?
 C01G C20 H20 108.4 . . ?
 C021 C20 C01G 107.5(10) . . ?
 C021 C20 H20 108.4 . . ?
 C01I C23 H23A 110.3 . . ?
 C01I C23 H23B 110.3 . . ?
 C01I C23 C33 107.0(12) . . ?
 H23A C23 H23B 108.6 . . ?
 C33 C23 H23A 110.3 . . ?
 C33 C23 H23B 110.3 . . ?
 C00Y C26 H26A 109.8 . . ?
 C00Y C26 H26B 109.8 . . ?
 H26A C26 H26B 108.3 . . ?
 C48 C26 C00Y 109.2(12) . . ?
 C48 C26 H26A 109.8 . . ?
 C48 C26 H26B 109.8 . . ?
 C028 C27 C02D 109.6(13) . . ?
 C028 C27 H27A 109.8 . . ?
 C028 C27 H27B 109.8 . . ?
 C02D C27 H27A 109.8 . . ?
 C02D C27 H27B 109.8 . . ?
 H27A C27 H27B 108.2 . . ?
 C02D C29 H29A 109.9 . . ?
 C02D C29 H29B 109.9 . . ?
 C02E C29 C02D 108.8(12) . . ?
 C02E C29 H29A 109.9 . . ?
 C02E C29 H29B 109.9 . . ?
 H29A C29 H29B 108.3 . . ?
 C01J C33 H33 108.0 . . ?
 C022 C33 C01J 110.7(12) . . ?
 C022 C33 C23 110.2(13) . . ?
 C022 C33 H33 108.0 . . ?
 C23 C33 C01J 111.9(11) . . ?
 C23 C33 H33 108.0 . . ?
 C028 C34 H34A 109.6 . . ?
 C028 C34 H34B 109.6 . . ?
 C02E C34 C028 110.5(14) . . ?
 C02E C34 H34A 109.6 . . ?
 C02E C34 H34B 109.6 . . ?
 H34A C34 H34B 108.1 . . ?
 C01K C35 H35A 109.3 . . ?
 C01K C35 H35B 109.3 . . ?
 C02D C35 C01K 111.7(14) . . ?
 C02D C35 H35A 109.3 . . ?
 C02D C35 H35B 109.3 . . ?
 H35A C35 H35B 107.9 . . ?
 C020 C48 H48 108.8 . . ?
 C020 C48 C32 111.6(13) . . ?
 C26 C48 C020 109.4(14) . . ?
 C26 C48 H48 108.8 . . ?
 C26 C48 C32 109.4(14) . . ?
 C32 C48 H48 108.8 . . ?
 C023 C17 H17A 110.0 . . ?
 C023 C17 H17B 110.0 . . ?
 H17A C17 H17B 108.4 . . ?
 C28 C17 C023 108.6(12) . . ?
 C28 C17 H17A 110.0 . . ?
 C28 C17 H17B 110.0 . . ?
 C01W C5AA C027 110.5(11) . . ?
 C01W C5AA H5AA 109.6 . . ?
 C01W C5AA H5AB 109.6 . . ?
 C027 C5AA H5AA 109.6 . . ?
 C027 C5AA H5AB 109.6 . . ?
 H5AA C5AA H5AB 108.1 . . ?
 H22A C22 H22B 108.0 . . ?
 C28 C22 H22A 109.4 . . ?
 C28 C22 H22B 109.4 . . ?
 C28 C22 C36 111.0(13) . . ?
 C36 C22 H22A 109.4 . . ?
 C36 C22 H22B 109.4 . . ?
 C01F C25 H25A 108.7 . . ?
 C01F C25 H25B 108.7 . . ?
 C01W C25 C01F 114.2(14) . . ?
 C01W C25 H25A 108.7 . . ?
 C01W C25 H25B 108.7 . . ?
 H25A C25 H25B 107.6 . . ?
 C17 C28 C22 110.5(14) . . ?
 C17 C28 H28 108.9 . . ?
 C17 C28 C38 111.2(13) . . ?
 C22 C28 H28 108.9 . . ?
 C22 C28 C38 108.6(14) . . ?
 C38 C28 H28 108.9 . . ?
 C014 C31 H31 119.1 . . ?
 C014 C31 C45 121.9(13) . . ?
 C45 C31 H31 119.1 . . ?
 C01Q C32 H32A 110.0 . . ?
 C01Q C32 H32B 110.0 . . ?
 C48 C32 C01Q 108.4(13) . . ?
 C48 C32 H32A 110.0 . . ?
 C48 C32 H32B 110.0 . . ?
 H32A C32 H32B 108.4 . . ?
 C023 C0AA H0AA 109.6 . . ?
 C023 C0AA H0AB 109.6 . . ?
 H0AA C0AA H0AB 108.1 . . ?
 C36 C0AA C023 110.3(14) . . ?
 C36 C0AA H0AA 109.6 . . ?
 C36 C0AA H0AB 109.6 . . ?
 C01M C36 C22 106.9(14) . . ?
 C01M C36 H36 110.4 . . ?
 C22 C36 H36 110.4 . . ?
 C0AA C36 C01M 109.6(14) . . ?
 C0AA C36 C22 109.0(14) . . ?
 C0AA C36 H36 110.4 . . ?
 C30 C37 H37 120.0 . . ?
 C30 C37 C57 120.0 . . ?
 C57 C37 H37 120.0 . . ?
 C37 C30 H30 120.0 . . ?
 C1AA C30 C37 120.0 . . ?
 C1AA C30 H30 120.0 . . ?
 C30 C1AA H1AA 120.0 . . ?
 C02N C1AA C30 120.0 . . ?
 C02N C1AA H1AA 120.0 . . ?
 C1AA C02N P00L 118.0(7) . . ?
 C1AA C02N C49 120.0 . . ?
 C49 C02N P00L 122.0(7) . . ?
 C02N C49 H49 120.0 . . ?
 C57 C49 C02N 120.0 . . ?
 C57 C49 H49 120.0 . . ?
 C37 C57 H57 120.0 . . ?
 C49 C57 C37 120.0 . . ?
 C49 C57 H57 120.0 . . ?
 C017 C38 H38A 109.9 . . ?
 C017 C38 H38B 109.9 . . ?
 C28 C38 C017 109.0(13) . . ?
 C28 C38 H38A 109.9 . . ?
 C28 C38 H38B 109.9 . . ?
 H38A C38 H38B 108.3 . . ?
 C02H C45 C31 121.2(13) . . ?
 C02H C45 H45 119.4 . . ?
 C31 C45 H45 119.4 . . ?
 C98 C80 H80 120.0 . . ?
 C98 C80 C87 120.0 . . ?
 C87 C80 H80 120.0 . . ?
 C80 C98 H98 120.0 . . ?
 C63 C98 C80 120.0 . . ?
 C63 C98 H98 120.0 . . ?
 C98 C63 P00L 118.1(8) . . ?
 C01P C63 P00L 120.8(8) . . ?
 C01P C63 C98 120.0 . . ?
 C63 C01P C71 120.0 . . ?
 C01P C71 H71 120.0 . . ?
 C87 C71 C01P 120.0 . . ?
 C87 C71 H71 120.0 . . ?
 C80 C87 H87 120.0 . . ?
 C71 C87 C80 120.0 . . ?
 C71 C87 H87 120.0 . . ?
 S00J C5 H5A 108.8 . . ?
 C01K C5 S00J 112.0(9) . . ?
 C01K C5 C028 109.0(11) . . ?
 C01K C5 H5A 108.8 . . ?
 C028 C5 S00J 109.3(10) . . ?
 C028 C5 H5A 108.8 . . ?

loop_
  _geom_torsion_atom_site_label_1
  _geom_torsion_atom_site_label_2
  _geom_torsion_atom_site_label_3
  _geom_torsion_atom_site_label_4
  _geom_torsion
  _geom_torsion_site_symmetry_1
  _geom_torsion_site_symmetry_2
  _geom_torsion_site_symmetry_3
  _geom_torsion_site_symmetry_4
  _geom_torsion_publ_flag
 Au03 S00K C010 C013 -90.7(9) . . . . ?
 Au03 S00K C010 C01F 145.5(8) . . . . ?
 Au04 S00E C00V C00S 93.3(8) . . . . ?
 Au04 S00E C00V C011 -148.0(8) . . . . ?
 Au05 S00F C02G C00W 157.2(7) . . . . ?
 Au05 S00F C02G C01L -80.6(10) . . . . ?
 Au06 P00I C00T C00Q -34.9(10) . . . . ?
 Au06 P00I C00T C00R 147.9(9) . . . . ?
 Au06 P00I C00Z C014 158.5(10) . . . . ?
 Au06 P00I C00Z N02C -23.8(13) . . . . ?
 Au06 P00I C018 C01C 163.1(9) . . . . ?
 Au06 P00I C018 C02B -9.8(13) . . . . ?
 Au07 S00G C01N C00Y -153.6(8) . . . . ?
 Au07 S00G C01N C01Q 84.7(10) . . . . ?
 Au08 S00G C01N C00Y -46.7(10) . . . . ?
 Au08 S00G C01N C01Q -168.4(9) . . . . ?
 Au08 S00H C01O C017 -164.2(8) . . . . ?
 Au08 S00H C01O C023 -44.3(10) . . . . ?
 Au09 S00H C01O C017 98.7(9) . . . . ?
 Au09 S00H C01O C023 -141.5(8) . . . . ?
 Au0A S00E C00V C00S -163.0(7) . . . . ?
 Au0A S00E C00V C011 -44.3(10) . . . . ?
 Au0A S00J C5 C01K -38.5(11) . . . . ?
 Au0A S00J C5 C028 -159.4(8) . . . . ?
 Au0B P00L C40 N016 25.2(7) . . . . ?
 Au0B P00L C40 C2AA -162.6(5) . . . . ?
 Au0B P00L C02N C1AA 45.8(7) . . . . ?
 Au0B P00L C02N C49 -134.7(6) . . . . ?
 Au0B P00L C63 C98 -97.4(7) . . . . ?
 Au0B P00L C63 C01P 71.0(7) . . . . ?
 Au0C S00F C02G C00W 76.3(9) . . . . ?
 Au0C S00F C02G C01L -161.5(9) . . . . ?
 Au0C S00K C010 C013 -173.2(8) . . . . ?
 Au0C S00K C010 C01F 63.0(9) . . . . ?
 Au0D S00J C5 C01K -139.9(10) . . . . ?
 Au0D S00J C5 C028 99.3(9) . . . . ?
 S00E C00V C011 C01A -62.1(12) . . . . ?
 S00E C00V C011 C026 176.5(9) . . . . ?
 S00G C01N C01Q C01D 66.1(13) . . . . ?
 S00G C01N C01Q C32 -175.3(10) . . . . ?
 S00H C01O C023 C17 -62.1(14) . . . . ?
 S00H C01O C023 C0AA 176.9(9) . . . . ?
 P00I C00Z C014 C31 178.6(11) . . . . ?
 P00I C00Z N02C C02H -176.5(11) . . . . ?
 P00I C018 C01C C01H -175.2(11) . . . . ?
 P00I C018 C02B C02M 174.5(10) . . . . ?
 S00K C010 C013 C02I -65.0(13) . . . . ?
 S00K C010 C013 C02L 175.0(8) . . . . ?
 S00K C010 C01F C01U 68.7(11) . . . . ?
 S00K C010 C01F C25 -176.1(9) . . . . ?
 P00L C40 C2AA C1 -172.0(8) . . . . ?
 P00L C02N C49 C57 -179.4(9) . . . . ?
 P00L C63 C01P C71 -168.1(9) . . . . ?
 C00Q C01V C024 C01T 0(2) . . . . ?
 C00R C01T C024 C01V 1.6(19) . . . . ?
 C00S C00U C01S C021 -59.8(14) . . . . ?
 C00S C00U C01S C026 59.5(14) . . . . ?
 C00S C00V C011 C01A 57.7(13) . . . . ?
 C00S C00V C011 C026 -63.6(13) . . . . ?
 C00S C01G C20 C01A -60.4(14) . . . . ?
 C00S C01G C20 C021 63.5(14) . . . . ?
 C00T P00I C00Z C014 -80.7(12) . . . . ?
 C00T P00I C00Z N02C 97.0(11) . . . . ?
 C00T P00I C018 C01C 44.7(12) . . . . ?
 C00T P00I C018 C02B -128.1(11) . . . . ?
 C00T C00Q C01V C024 -2(2) . . . . ?
 C00T C00R C01T C024 -0.6(19) . . . . ?
 C00U C00S C00V S00E -174.6(8) . . . . ?
 C00U C00S C00V C011 63.3(13) . . . . ?
 C00U C00S C01G C20 -61.2(13) . . . . ?
 C00U C01S C021 C20 61.8(13) . . . . ?
 C00U C01S C026 C011 -60.5(13) . . . . ?
 C00V C00S C00U C01S -61.5(14) . . . . ?
 C00V C00S C01G C20 58.6(13) . . . . ?
 C00V C011 C01A C20 -60.3(13) . . . . ?
 C00V C011 C026 C01S 63.8(13) . . . . ?
 C00W C015 C01I C01X 63.3(16) . . . . ?
 C00W C015 C01I C23 -58.6(17) . . . . ?
 C00W C01J C33 C022 -62.2(15) . . . . ?
 C00W C01J C33 C23 61.1(16) . . . . ?
 C00Y C01N C01Q C01D -56.1(14) . . . . ?
 C00Y C01N C01Q C32 62.5(15) . . . . ?
 C00Y C01R C02A C01D 58.9(15) . . . . ?
 C00Y C01R C02A C020 -57.2(16) . . . . ?
 C00Y C26 C48 C020 60.5(17) . . . . ?
 C00Y C26 C48 C32 -62.0(17) . . . . ?
 C00Z P00I C00T C00Q -160.3(9) . . . . ?
 C00Z P00I C00T C00R 22.4(11) . . . . ?
 C00Z P00I C018 C01C -65.3(12) . . . . ?
 C00Z P00I C018 C02B 121.8(11) . . . . ?
 C00Z C014 C31 C45 -2(2) . . . . ?
 C00Z N02C C02H C45 -3(2) . . . . ?
 C010 C013 C02I C027 -60.9(14) . . . . ?
 C010 C013 C02L C01W 58.5(14) . . . . ?
 C010 C01F C01U C027 58.4(15) . . . . ?
 C010 C01F C25 C01W -60.7(16) . . . . ?
 C011 C01A C20 C01G 60.3(14) . . . . ?
 C011 C01A C20 C021 -60.5(13) . . . . ?
 C013 C010 C01F C01U -56.4(14) . . . . ?
 C013 C010 C01F C25 58.7(15) . . . . ?
 C014 C00Z N02C C02H 1(2) . . . . ?
 C014 C31 C45 C02H 0(3) . . . . ?
 C015 C00W C01J C33 -57.0(15) . . . . ?
 C015 C00W C02G S00F -177.1(8) . . . . ?
 C015 C00W C02G C01L 61.2(13) . . . . ?
 C015 C01I C01X C01L -62.4(14) . . . . ?
 C015 C01I C23 C33 58.2(16) . . . . ?
 C017 C01M C36 C22 -58.3(17) . . . . ?
 C017 C01M C36 C0AA 59.7(18) . . . . ?
 C017 C01O C023 C17 59.6(15) . . . . ?
 C017 C01O C023 C0AA -61.4(15) . . . . ?
 C018 P00I C00T C00Q 87.9(10) . . . . ?
 C018 P00I C00T C00R -89.3(11) . . . . ?
 C018 P00I C00Z C014 27.3(13) . . . . ?
 C018 P00I C00Z N02C -155.0(11) . . . . ?
 C018 C01C C01H C029 1(2) . . . . ?
 C018 C02B C02M C029 1(2) . . . . ?
 C019 C01K C35 C02D -58.6(17) . . . . ?
 C019 C01K C5 S00J -63.5(13) . . . . ?
 C019 C01K C5 C028 57.5(15) . . . . ?
 C019 C02E C29 C02D 58.7(17) . . . . ?
 C019 C02E C34 C028 -59.9(16) . . . . ?
 C01A C011 C026 C01S -59.1(12) . . . . ?
 C01C C018 C02B C02M 2(2) . . . . ?
 C01C C01H C029 C02M 2(2) . . . . ?
 C01D C01Q C32 C48 56.4(16) . . . . ?
 C01F C010 C013 C02I 58.9(15) . . . . ?
 C01F C010 C013 C02L -61.1(14) . . . . ?
 C01F C01U C027 C02I -60.6(15) . . . . ?
 C01F C01U C027 C5AA 59.6(15) . . . . ?
 C01G C00S C00U C01S 59.5(14) . . . . ?
 C01G C00S C00V S00E 65.3(11) . . . . ?
 C01G C00S C00V C011 -56.9(13) . . . . ?
 C01H C029 C02M C02B -3(2) . . . . ?
 C01I C23 C33 C01J -59.1(17) . . . . ?
 C01I C23 C33 C022 64.4(15) . . . . ?
 C01J C00W C015 C01I 56.9(16) . . . . ?
 C01J C00W C02G S00F 66.1(12) . . . . ?
 C01J C00W C02G C01L -55.6(14) . . . . ?
 C01K C019 C02E C29 -60.4(16) . . . . ?
 C01K C019 C02E C34 58.5(17) . . . . ?
 C01L C022 C33 C01J 61.7(15) . . . . ?
 C01L C022 C33 C23 -62.6(14) . . . . ?
 C01M C017 C01O S00H -176.0(10) . . . . ?
 C01M C017 C01O C023 60.9(15) . . . . ?
 C01M C017 C38 C28 -60.4(17) . . . . ?
 C01N C00Y C01R C02A -59.0(15) . . . . ?
 C01N C00Y C26 C48 60.5(16) . . . . ?
 C01N C01Q C32 C48 -61.9(16) . . . . ?
 C01O C017 C01M C36 -60.7(17) . . . . ?
 C01O C017 C38 C28 59.5(18) . . . . ?
 C01O C023 C17 C28 -61.0(16) . . . . ?
 C01O C023 C0AA C36 61.7(16) . . . . ?
 C01Q C01D C02A C01R -58.4(16) . . . . ?
 C01Q C01D C02A C020 59.8(15) . . . . ?
 C01R C00Y C01N S00G -63.9(12) . . . . ?
 C01R C00Y C01N C01Q 57.5(14) . . . . ?
 C01R C00Y C26 C48 -59.9(17) . . . . ?
 C01S C021 C20 C01A 58.9(14) . . . . ?
 C01S C021 C20 C01G -63.9(14) . . . . ?
 C01T C00R C00T P00I 175.3(9) . . . . ?
 C01T C00R C00T C00Q -1.8(18) . . . . ?
 C01U C01F C25 C01W 57.7(16) . . . . ?
 C01U C027 C02I C013 61.7(14) . . . . ?
 C01U C027 C5AA C01W -54.8(16) . . . . ?
 C01V C00Q C00T P00I -174.1(9) . . . . ?
 C01V C00Q C00T C00R 3.1(19) . . . . ?
 C01X C01I C23 C33 -62.7(15) . . . . ?
 C01X C01L C022 C33 59.8(14) . . . . ?
 C01X C01L C02G S00F 175.1(10) . . . . ?
 C01X C01L C02G C00W -64.1(14) . . . . ?
 C020 C48 C32 C01Q -58.0(17) . . . . ?
 C021 C01S C026 C011 57.9(12) . . . . ?
 C022 C01L C01X C01I -58.0(14) . . . . ?
 C022 C01L C02G S00F -65.7(13) . . . . ?
 C022 C01L C02G C00W 55.1(14) . . . . ?
 C023 C17 C28 C22 -59.5(16) . . . . ?
 C023 C17 C28 C38 61.2(17) . . . . ?
 C023 C0AA C36 C01M -60.1(18) . . . . ?
 C023 C0AA C36 C22 56.5(18) . . . . ?
 C026 C011 C01A C20 59.3(13) . . . . ?
 C026 C01S C021 C20 -56.5(13) . . . . ?
 C02A C01D C01Q C01N 56.9(15) . . . . ?
 C02A C01D C01Q C32 -60.6(15) . . . . ?
 C02A C020 C48 C26 -59.6(17) . . . . ?
 C02A C020 C48 C32 61.6(17) . . . . ?
 C02B C018 C01C C01H -2(2) . . . . ?
 N02C C00Z C014 C31 1(2) . . . . ?
 N02C C02H C45 C31 2(2) . . . . ?
 C02E C019 C01K C35 58.5(17) . . . . ?
 C02E C019 C01K C5 -58.1(15) . . . . ?
 C02G C00W C015 C01I -61.4(15) . . . . ?
 C02G C00W C01J C33 57.4(14) . . . . ?
 C02G C01L C01X C01I 61.8(15) . . . . ?
 C02G C01L C022 C33 -58.3(14) . . . . ?
 C02I C013 C02L C01W -62.8(14) . . . . ?
 C02I C027 C5AA C01W 64.9(16) . . . . ?
 C02L C013 C02I C027 60.7(14) . . . . ?
 C02L C01W C5AA C027 -64.2(14) . . . . ?
 C02L C01W C25 C01F 58.1(15) . . . . ?
 C02Q C01Y N016 C40 0.0 . . . . ?
 C01Y C02Q C1 C2AA 0.0 . . . . ?
 C01Y N016 C40 P00L 172.4(8) . . . . ?
 C01Y N016 C40 C2AA 0.0 . . . . ?
 N016 C40 C2AA C1 0.0 . . . . ?
 C40 P00L C02N C1AA -73.1(7) . . . . ?
 C40 P00L C02N C49 106.4(7) . . . . ?
 C40 P00L C63 C98 30.9(8) . . . . ?
 C40 P00L C63 C01P -160.7(7) . . . . ?
 C40 C2AA C1 C02Q 0.0 . . . . ?
 C1 C02Q C01Y N016 0.0 . . . . ?
 C23 C01I C01X C01L 61.2(14) . . . . ?
 C26 C00Y C01N S00G 177.6(9) . . . . ?
 C26 C00Y C01N C01Q -60.9(14) . . . . ?
 C26 C00Y C01R C02A 59.1(15) . . . . ?
 C26 C48 C32 C01Q 63.1(17) . . . . ?
 C27 C028 C34 C02E -59.8(16) . . . . ?
 C27 C028 C5 S00J -174.3(9) . . . . ?
 C27 C028 C5 C01K 63.0(16) . . . . ?
 C27 C02D C29 C02E 61.1(16) . . . . ?
 C27 C02D C35 C01K -60.5(18) . . . . ?
 C29 C02D C27 C028 -61.7(16) . . . . ?
 C29 C02D C35 C01K 58.1(17) . . . . ?
 C29 C02E C34 C028 59.2(16) . . . . ?
 C34 C028 C27 C02D 61.3(17) . . . . ?
 C34 C028 C5 S00J 64.6(13) . . . . ?
 C34 C028 C5 C01K -58.0(16) . . . . ?
 C34 C02E C29 C02D -59.7(18) . . . . ?
 C35 C01K C5 S00J 177.6(10) . . . . ?
 C35 C01K C5 C028 -61.4(16) . . . . ?
 C35 C02D C27 C028 58.4(18) . . . . ?
 C35 C02D C29 C02E -58.4(18) . . . . ?
 C48 C020 C02A C01D -61.1(16) . . . . ?
 C48 C020 C02A C01R 57.7(18) . . . . ?
 C17 C023 C0AA C36 -58.3(17) . . . . ?
 C17 C28 C38 C017 -60.1(18) . . . . ?
 C5AA C01W C02L C013 64.5(14) . . . . ?
 C5AA C01W C25 C01F -57.0(18) . . . . ?
 C5AA C027 C02I C013 -59.6(13) . . . . ?
 C22 C28 C38 C017 61.6(17) . . . . ?
 C25 C01F C01U C027 -59.1(15) . . . . ?
 C25 C01W C02L C013 -55.9(15) . . . . ?
 C25 C01W C5AA C027 52.1(18) . . . . ?
 C28 C22 C36 C01M 59.8(18) . . . . ?
 C28 C22 C36 C0AA -58.5(18) . . . . ?
 C0AA C023 C17 C28 58.2(16) . . . . ?
 C36 C22 C28 C17 60.2(17) . . . . ?
 C36 C22 C28 C38 -61.9(17) . . . . ?
 C37 C30 C1AA C02N 0.0 . . . . ?
 C30 C37 C57 C49 0.0 . . . . ?
 C30 C1AA C02N P00L 179.5(8) . . . . ?
 C30 C1AA C02N C49 0.0 . . . . ?
 C1AA C02N C49 C57 0.0 . . . . ?
 C02N P00L C40 N016 146.2(6) . . . . ?
 C02N P00L C40 C2AA -41.7(7) . . . . ?
 C02N P00L C63 C98 135.1(7) . . . . ?
 C02N P00L C63 C01P -56.6(8) . . . . ?
 C02N C49 C57 C37 0.0 . . . . ?
 C57 C37 C30 C1AA 0.0 . . . . ?
 C38 C017 C01M C36 60.6(17) . . . . ?
 C38 C017 C01O S00H 63.9(15) . . . . ?
 C38 C017 C01O C023 -59.2(16) . . . . ?
 C80 C98 C63 P00L 168.5(9) . . . . ?
 C80 C98 C63 C01P 0.0 . . . . ?
 C98 C80 C87 C71 0.0 . . . . ?
 C98 C63 C01P C71 0.0 . . . . ?
 C63 P00L C40 N016 -104.0(7) . . . . ?
 C63 P00L C40 C2AA 68.2(8) . . . . ?
 C63 P00L C02N C1AA 172.9(7) . . . . ?
 C63 P00L C02N C49 -7.7(9) . . . . ?
 C63 C01P C71 C87 0.0 . . . . ?
 C01P C71 C87 C80 0.0 . . . . ?
 C87 C80 C98 C63 0.0 . . . . ?
 C5 C01K C35 C02D 61.4(16) . . . . ?
 C5 C028 C27 C02D -60.2(16) . . . . ?
 C5 C028 C34 C02E 61.1(15) . . . . ?

_smtbx_masks_special_details       ?
loop_
  _smtbx_masks_void_nr
  _smtbx_masks_void_average_x
  _smtbx_masks_void_average_y
  _smtbx_masks_void_average_z
  _smtbx_masks_void_volume
  _smtbx_masks_void_count_electrons
  _smtbx_masks_void_content
 1 -0.528 0.250 -0.278 3164.2 653.9 ?
 2 -0.334 0.750 -0.584 3164.2 653.9 ?

_smtbx_masks_void_probe_radius     1.2
_smtbx_masks_void_truncation_radius  1.2
_shelx_res_file
;
TITL 1_a.res in C2/c
    1.res
    created by SHELXL-2018/3 at 22:12:48 on 11-Mar-2024
REM Old TITL
REM SHELXT solution in C2/c
REM R1 0.146, Rweak 0.004, Alpha 0.038, Orientation as input
REM Formula found by SHELXT: Au22 S21 C166
CELL 1.54186 28.5293 27.4787 29.7119 90 104.279 90
ZERR 4 0.0067 0.0151 0.0115 0 0.025 0
LATT 7
SYMM -X,+Y,0.5-Z
SFAC C H Au N P S
UNIT 752 936 88 16 16 48
SIMU 0.01 0.02 2 C87 C71 C63 C98 C80
SIMU 0.01 0.02 2 C2AA C1 C02Q C01Y N016 C40
ISOR 0.001 0.002 C57 C37 C30 C1AA C49
ISOR 0.001 0.002 C30 C1AA C37 C57 C49 C02N
ISOR 0.001 0.002 C48 C020 C02A C01D C01Q C32
ISOR 0.001 0.002 C87 C71 C01P C63 C98 C80
DELU C31
ISOR 0.001 0.002 C01P C71 C87 C80
DELU C57 C37 C49
SIMU 0.01 0.02 2 C00Q C00R C00S C00T C00U C00V C00W C00Y C00Z C010 C011 =
 C013 C014 C015 C017 C018 C019 C01A C01C C01D C01F C01G C01H C01I C01J C01K =
 C01L C01M C01N C01O C01Q C01R C01S C01T C01U C01V C01W C01X C020 C021 C022 =
 C023 C024 C026 C027 C028 C029 C02A C02B C02D C02E C02G C02H C02I C02L C02M =
 C02Q C01Y C40 C2AA C1 C20 C23 C26 C27 C29 C33 C34 C35 C48 C17 C5AA C22 C25 =
 C28 C31 C32 C0AA C36 C37 C30 C1AA C02N C49 C57 C38 C45 C80 C98 C63 C01P C71 =
 C87 C5
ISOR 0.01 0.02 C00Q C00R C00S C00T C00U C00V C00W C00Y C00Z C010 C011 C013 =
 C014 C015 C017 C018 C019 C01A C01C C01D C01F C01G C01H C01I C01J C01K C01L =
 C01M C01N C01O C01Q C01R C01S C01T C01U C01V C01W C01X C020 C021 C022 C023 =
 C024 C026 C027 C028 C029 C02A C02B C02D C02E C02G C02H C02I C02L C02M C02Q =
 C01Y C40 C2AA C1 C20 C23 C26 C27 C29 C33 C34 C35 C48 C17 C5AA C22 C25 C28 =
 C31 C32 C0AA C36 C37 C30 C1AA C02N C49 C57 C38 C45 C80 C98 C63 C01P C71 C87 C5

L.S. 10 0 0
PLAN  64
SIZE 0.5 0.5 0.5
TEMP 120
CONF
list 4
MORE -1
BOND $H
ABIN
fmap 2 53
acta
OMIT -3 125
OMIT 4 0 16
OMIT 0 2 4
OMIT -1 1 6
OMIT 3 3 0
OMIT 2 4 6
OMIT 3 1 2
OMIT 2 2 2
OMIT -4 0 4
OMIT -1 1 4
OMIT 1 7 0
OMIT 4 4 0
OMIT 1 3 6
OMIT 0 6 3
OMIT 2 2 5
OMIT 5 1 3
OMIT 0 6 1
OMIT -7 1 3
OMIT -8 0 2
OMIT -1 3 7
OMIT -3 5 3
OMIT 0 2 6
OMIT -2 4 1
OMIT -2 4 2
OMIT 6 2 1
OMIT -2 6 2
REM <olex2.extras>
REM <HklSrc "%.\\1.hkl">
REM </olex2.extras>

WGHT    0.047600
FVAR       0.02400
AU01  3    0.500000    0.212687    0.250000    10.50000    0.02652    0.03183 =
         0.03541    0.00000   -0.00472    0.00000
AU02  3    0.500000    0.341908    0.250000    10.50000    0.02967    0.03740 =
         0.03466    0.00000   -0.00217    0.00000
AU03  3    0.460269    0.342398    0.156745    11.00000    0.03180    0.03713 =
         0.03577    0.00072   -0.00330    0.00098
AU04  3    0.577660    0.267163    0.292403    11.00000    0.02909    0.03399 =
         0.03967   -0.00136   -0.00350   -0.00268
AU05  3    0.474676    0.215746    0.156538    11.00000    0.03164    0.03545 =
         0.03593   -0.00103   -0.00288    0.00080
AU06  3    0.416631    0.167039    0.203557    11.00000    0.03048    0.03563 =
         0.03963    0.00097   -0.00703   -0.00365
AU07  3    0.500000    0.103012    0.250000    10.50000    0.03130    0.03254 =
         0.04240    0.00000   -0.00453    0.00000
AU08  3    0.573004    0.174226    0.194850    11.00000    0.03302    0.04202 =
         0.03958   -0.00224   -0.00121    0.00660
AU09  3    0.544561    0.293317    0.190556    11.00000    0.03092    0.03788 =
         0.04223   -0.00051   -0.00096    0.00083
AU0A  3    0.600779    0.393100    0.292641    11.00000    0.03473    0.04030 =
         0.04133    0.00133   -0.00487   -0.00561
AU0B  3    0.455342    0.393536    0.305015    11.00000    0.03701    0.03911 =
         0.03937   -0.00270   -0.00141    0.00546
AU0C  3    0.438969    0.276891    0.076639    11.00000    0.04133    0.03845 =
         0.03714   -0.00058   -0.00129    0.00014
AU0D  3    0.500000    0.462158    0.250000    10.50000    0.03872    0.03575 =
         0.04577    0.00000   -0.00492    0.00000
S00E  6    0.639320    0.320914    0.284038    11.00000    0.03178    0.04291 =
         0.04070   -0.00144   -0.00187   -0.00825
S00F  6    0.487002    0.209442    0.079814    11.00000    0.04089    0.04403 =
         0.03858   -0.00802    0.00144    0.00036
S00G  6    0.539792    0.098012    0.191891    11.00000    0.03465    0.03946 =
         0.04603   -0.00225   -0.00236    0.00777
S00H  6    0.612345    0.245848    0.186320    11.00000    0.03418    0.04580 =
         0.04400   -0.00190   -0.00214    0.00272
P00I  5    0.351829    0.126217    0.159120    11.00000    0.03473    0.03730 =
         0.04312    0.00338   -0.00673   -0.00534
S00J  6    0.569645    0.466607    0.308631    11.00000    0.03959    0.04201 =
         0.04898    0.00012   -0.00992   -0.00296
S00K  6    0.396177    0.344883    0.087348    11.00000    0.03491    0.03997 =
         0.03883    0.00351   -0.00686   -0.00011
P00L  5    0.421112    0.437072    0.354194    11.00000    0.05918    0.04511 =
         0.03912   -0.00448    0.00683    0.01338
C00Q  1    0.339677    0.203891    0.097193    11.00000    0.03722    0.03991 =
         0.04491   -0.00353   -0.00017    0.00423
AFIX  43
H00Q  2    0.354219    0.222108    0.123281    11.00000   -1.20000
AFIX   0
C00R  1    0.315613    0.125726    0.063123    11.00000    0.03951    0.04769 =
         0.04039   -0.00450    0.00052   -0.00634
AFIX  43
H00R  2    0.313054    0.092128    0.065436    11.00000   -1.20000
AFIX   0
C00S  1    0.725845    0.276276    0.327603    11.00000    0.04044    0.04597 =
         0.05264   -0.00363    0.00550   -0.00322
AFIX  13
H00S  2    0.708855    0.245694    0.317415    11.00000   -1.20000
AFIX   0
C00T  1    0.334535    0.154192    0.100490    11.00000    0.02926    0.04504 =
         0.04585    0.00122   -0.00243   -0.00347
C00U  1    0.763563    0.267791    0.371857    11.00000    0.04075    0.04253 =
         0.05635    0.00208   -0.00188   -0.00704
AFIX  23
H00A  2    0.785997    0.243007    0.366942    11.00000   -1.20000
H00B  2    0.748275    0.256211    0.395600    11.00000   -1.20000
AFIX   0
C00V  1    0.689131    0.314585    0.336749    11.00000    0.03561    0.04467 =
         0.04724   -0.00492    0.00394   -0.00272
AFIX  13
H00V  2    0.676050    0.303605    0.362575    11.00000   -1.20000
AFIX   0
C00W  1    0.441159    0.170001   -0.005029    11.00000    0.05255    0.05525 =
         0.05184   -0.01064    0.00615    0.00546
AFIX  13
H00W  2    0.426472    0.202042   -0.013303    11.00000   -1.20000
AFIX   0
C00Y  1    0.631044    0.061699    0.194270    11.00000    0.04962    0.06147 =
         0.05808   -0.01122    0.00680    0.00819
AFIX  13
H00Y  2    0.643197    0.094952    0.200922    11.00000   -1.20000
AFIX   0
C00Z  1    0.361150    0.061154    0.148566    11.00000    0.04348    0.04526 =
         0.04101    0.00396   -0.00342   -0.00526
C010  1    0.406416    0.389549    0.045843    11.00000    0.04210    0.04140 =
         0.05119    0.01082   -0.00641    0.00155
AFIX  13
H010  2    0.441445    0.393488    0.050646    11.00000   -1.20000
AFIX   0
C011  1    0.717242    0.362381    0.350350    11.00000    0.04099    0.03885 =
         0.04539   -0.00280   -0.00390   -0.00703
AFIX  13
H011  2    0.694805    0.387508    0.355618    11.00000   -1.20000
AFIX   0
C013  1    0.385238    0.439124    0.052262    11.00000    0.05213    0.04999 =
         0.05751    0.00388   -0.00476   -0.00196
AFIX  13
H013  2    0.398040    0.449814    0.084419    11.00000   -1.20000
AFIX   0
C014  1    0.323337    0.030812    0.136478    11.00000    0.05043    0.05176 =
         0.05288   -0.00134    0.00737   -0.01056
AFIX  43
H014  2    0.291940    0.041774    0.133876    11.00000   -1.20000
AFIX   0
C015  1    0.406662    0.128646   -0.029349    11.00000    0.05482    0.06569 =
         0.05741   -0.00861    0.00120   -0.00177
AFIX  23
H01A  2    0.376634    0.130239   -0.019641    11.00000   -1.20000
H01B  2    0.399145    0.133334   -0.062722    11.00000   -1.20000
AFIX   0
C017  1    0.654107    0.280181    0.117155    11.00000    0.06448    0.07661 =
         0.07241    0.00988    0.01998    0.00204
AFIX  13
H017  2    0.644984    0.312732    0.125461    11.00000   -1.20000
AFIX   0
C018  1    0.295542    0.131099    0.178102    11.00000    0.04631    0.05411 =
         0.05339    0.00165    0.00357   -0.00396
C019  1    0.681203    0.498997    0.352514    11.00000    0.06871    0.06364 =
         0.08352   -0.00226   -0.00138   -0.01401
AFIX  23
H01C  2    0.715479    0.491888    0.358333    11.00000   -1.20000
H01D  2    0.665743    0.472289    0.364624    11.00000   -1.20000
AFIX   0
C01A  1    0.740989    0.379586    0.314262    11.00000    0.04498    0.04680 =
         0.05388    0.00448    0.00528   -0.01030
AFIX  23
H01E  2    0.716869    0.385387    0.285457    11.00000   -1.20000
H01F  2    0.757841    0.409915    0.324011    11.00000   -1.20000
AFIX   0
C01C  1    0.253799    0.119264    0.148337    11.00000    0.03973    0.06910 =
         0.05054   -0.01232    0.00158   -0.00638
AFIX  43
H01G  2    0.253546    0.106446    0.119309    11.00000   -1.20000
AFIX   0
C01D  1    0.556222   -0.006483    0.149247    11.00000    0.06839    0.06790 =
         0.06816   -0.00039    0.01654    0.00003
AFIX  23
H01H  2    0.545172   -0.039645    0.142217    11.00000   -1.20000
H01I  2    0.530164    0.015301    0.134592    11.00000   -1.20000
AFIX   0
C01F  1    0.386345    0.371552   -0.003424    11.00000    0.05903    0.05351 =
         0.05588    0.00610    0.00703   -0.00351
AFIX  13
H01J  2    0.399523    0.339426   -0.007700    11.00000   -1.20000
AFIX   0
C01G  1    0.749746    0.293972    0.290839    11.00000    0.04405    0.05865 =
         0.05237   -0.00447    0.00976   -0.00116
AFIX  23
H01K  2    0.725678    0.298694    0.261790    11.00000   -1.20000
H01L  2    0.772964    0.270065    0.285842    11.00000   -1.20000
AFIX   0
C01H  1    0.211187    0.126336    0.161305    11.00000    0.04693    0.07768 =
         0.06000   -0.01082    0.00357   -0.00829
AFIX  43
H01M  2    0.182191    0.117832    0.140659    11.00000   -1.20000
AFIX   0
C01I  1    0.428961    0.080252   -0.017737    11.00000    0.06174    0.06294 =
         0.05977   -0.01078    0.00501   -0.00242
AFIX  13
H01N  2    0.406435    0.055427   -0.034091    11.00000   -1.20000
AFIX   0
C01J  1    0.487840    0.165706   -0.018988    11.00000    0.06237    0.06206 =
         0.06013   -0.00854    0.00926    0.00654
AFIX  23
H01O  2    0.510370    0.190267   -0.003148    11.00000   -1.20000
H01P  2    0.482363    0.170824   -0.052182    11.00000   -1.20000
AFIX   0
C01K  1    0.659667    0.503949    0.300682    11.00000    0.06324    0.06035 =
         0.07106   -0.00558    0.00084   -0.01397
AFIX  13
H01Q  2    0.664505    0.473795    0.284801    11.00000   -1.20000
AFIX   0
C01L  1    0.472065    0.110874    0.059928    11.00000    0.05525    0.05133 =
         0.05186   -0.00796    0.00264    0.00324
AFIX  13
H01R  2    0.478471    0.106192    0.093595    11.00000   -1.20000
AFIX   0
C01M  1    0.654227    0.279421    0.065402    11.00000    0.07346    0.09239 =
         0.08714    0.01568    0.02418    0.00951
AFIX  23
H01S  2    0.622321    0.287989    0.046820    11.00000   -1.20000
H01T  2    0.676974    0.303462    0.059679    11.00000   -1.20000
AFIX   0
C01N  1    0.588837    0.053397    0.214858    11.00000    0.05041    0.04993 =
         0.05257   -0.00466    0.00118    0.00988
AFIX  13
H01U  2    0.599600    0.057285    0.248627    11.00000   -1.20000
AFIX   0
C01O  1    0.617061    0.243220    0.125254    11.00000    0.04719    0.07081 =
         0.05314    0.00645    0.01159   -0.00275
AFIX  13
H01V  2    0.585444    0.251059    0.104737    11.00000   -1.20000
AFIX   0
C01Q  1    0.569503    0.001666    0.204080    11.00000    0.06197    0.06181 =
         0.06197   -0.00002    0.01510    0.00043
AFIX  13
H01W  2    0.540896   -0.003429    0.216201    11.00000   -1.20000
AFIX   0
C01R  1    0.617102    0.052937    0.141218    11.00000    0.05477    0.06620 =
         0.06513   -0.00796    0.01454    0.00818
AFIX  23
H01X  2    0.592115    0.075841    0.126555    11.00000   -1.20000
H01Y  2    0.645091    0.058532    0.128853    11.00000   -1.20000
AFIX   0
C01S  1    0.791184    0.314975    0.388222    11.00000    0.04205    0.05188 =
         0.04832    0.00579   -0.00307   -0.00738
AFIX  13
H01Z  2    0.815710    0.309209    0.417239    11.00000   -1.20000
AFIX   0
C01T  1    0.300063    0.150649    0.020455    11.00000    0.04669    0.05567 =
         0.04361   -0.00396   -0.00116   -0.00285
AFIX  43
H01   2    0.287093    0.132691   -0.006243    11.00000   -1.20000
AFIX   0
C01U  1    0.329537    0.369940   -0.015210    11.00000    0.05637    0.05988 =
         0.05767    0.00471   -0.00791   -0.01185
AFIX  23
H1    2    0.317098    0.358842   -0.046905    11.00000   -1.20000
H     2    0.319180    0.347103    0.005290    11.00000   -1.20000
AFIX   0
C01V  1    0.323400    0.225579    0.055811    11.00000    0.04238    0.05049 =
         0.05178    0.00280    0.00546    0.00344
AFIX  43
H2    2    0.326054    0.259211    0.053957    11.00000   -1.20000
AFIX   0
C01W  1    0.377906    0.457511   -0.034388    11.00000    0.06709    0.06213 =
         0.06199    0.01306    0.00777   -0.01056
AFIX  13
H3    2    0.387656    0.479714   -0.056244    11.00000   -1.20000
AFIX   0
C01X  1    0.436978    0.072207    0.035004    11.00000    0.06623    0.05226 =
         0.05609   -0.00601    0.00237    0.00058
AFIX  23
H4    2    0.406491    0.074823    0.043757    11.00000   -1.20000
HA    2    0.450216    0.040021    0.043433    11.00000   -1.20000
AFIX   0
C020  1    0.638132   -0.033025    0.154639    11.00000    0.07850    0.07834 =
         0.07843   -0.00012    0.01925    0.00059
AFIX  23
H02A  2    0.626163   -0.065935    0.147880    11.00000   -1.20000
H02B  2    0.666597   -0.029250    0.142618    11.00000   -1.20000
AFIX   0
C021  1    0.815143    0.331988    0.350797    11.00000    0.04706    0.05611 =
         0.05421    0.00598    0.00377   -0.01416
AFIX  23
H02C  2    0.836774    0.307019    0.344632    11.00000   -1.20000
H02D  2    0.833870    0.361215    0.360844    11.00000   -1.20000
AFIX   0
C022  1    0.519776    0.107206    0.044414    11.00000    0.05951    0.05387 =
         0.05937   -0.01142   -0.00075    0.00897
AFIX  23
H02E  2    0.542437    0.131677    0.060220    11.00000   -1.20000
H02F  2    0.534251    0.075406    0.052252    11.00000   -1.20000
AFIX   0
C023  1    0.633219    0.192301    0.111693    11.00000    0.05912    0.07434 =
         0.05451   -0.00327    0.01426   -0.00208
AFIX  13
H023  2    0.610296    0.167557    0.116715    11.00000   -1.20000
AFIX   0
C024  1    0.303305    0.200436    0.016737    11.00000    0.03502    0.05483 =
         0.04481    0.00292    0.00114   -0.00030
AFIX  43
H024  2    0.292085    0.216151   -0.011601    11.00000   -1.20000
AFIX   0
C026  1    0.755104    0.352965    0.395873    11.00000    0.03768    0.04128 =
         0.04356   -0.00303   -0.00903   -0.00916
AFIX  23
H02G  2    0.771937    0.382993    0.406879    11.00000   -1.20000
H02H  2    0.739292    0.341563    0.419297    11.00000   -1.20000
AFIX   0
C027  1    0.309571    0.419684   -0.009582    11.00000    0.05392    0.05447 =
         0.06097    0.00901   -0.00776   -0.00567
AFIX  13
H027  2    0.274181    0.418041   -0.016897    11.00000   -1.20000
AFIX   0
C028  1    0.599029    0.563569    0.315552    11.00000    0.06069    0.05411 =
         0.07012   -0.00029    0.00238   -0.00602
AFIX  13
H028  2    0.564420    0.570820    0.309768    11.00000   -1.20000
AFIX   0
C029  1    0.210066    0.145336    0.203279    11.00000    0.04846    0.07241 =
         0.06372   -0.00667    0.00520   -0.00521
AFIX  43
H029  2    0.180909    0.148838    0.211642    11.00000   -1.20000
AFIX   0
C02A  1    0.599442    0.002934    0.130225    11.00000    0.06615    0.06600 =
         0.06616   -0.00052    0.01616    0.00066
AFIX  13
H02I  2    0.591322   -0.002440    0.096583    11.00000   -1.20000
AFIX   0
C02B  1    0.295965    0.151039    0.219027    11.00000    0.04334    0.06091 =
         0.04469    0.00203    0.00041   -0.00449
AFIX  43
H02J  2    0.325376    0.159779    0.238853    11.00000   -1.20000
AFIX   0
N02C  4    0.408023    0.046507    0.152108    11.00000    0.08503    0.06603 =
         0.08883   -0.00369   -0.00905   -0.00769
C02D  1    0.677214    0.593813    0.305429    11.00000    0.07661    0.06990 =
         0.08254   -0.00379    0.00721   -0.01587
AFIX  13
H02K  2    0.693292    0.620276    0.292957    11.00000   -1.20000
AFIX   0
C02E  1    0.673603    0.547756    0.377837    11.00000    0.07806    0.06620 =
         0.07439   -0.00371    0.00182   -0.01788
AFIX  13
H02L  2    0.686850    0.544380    0.411408    11.00000   -1.20000
AFIX   0
C02G  1    0.448600    0.160198    0.046728    11.00000    0.04666    0.04825 =
         0.05128   -0.00974    0.00302   -0.00206
AFIX  13
H02M  2    0.417072    0.160658    0.054328    11.00000   -1.20000
AFIX   0
C02H  1    0.417571   -0.002433    0.141907    11.00000    0.06320    0.05429 =
         0.07917   -0.00734    0.00781    0.00529
AFIX  43
H02N  2    0.448707   -0.013144    0.142788    11.00000   -1.20000
AFIX   0
C02I  1    0.329144    0.436124    0.041906    11.00000    0.05446    0.04996 =
         0.05946    0.00567    0.00131    0.00662
AFIX  23
H02O  2    0.315876    0.467669    0.046656    11.00000   -1.20000
H02P  2    0.319676    0.412901    0.062618    11.00000   -1.20000
AFIX   0
C02L  1    0.398562    0.476790    0.019436    11.00000    0.06439    0.05835 =
         0.06722    0.01116    0.00255   -0.01007
AFIX  23
H02Q  2    0.433400    0.480694    0.026322    11.00000   -1.20000
H02R  2    0.384293    0.508038    0.023427    11.00000   -1.20000
AFIX   0
C02M  1    0.252769    0.159233    0.233044    11.00000    0.05029    0.07344 =
         0.05271   -0.00027    0.00581   -0.00004
AFIX  43
H02S  2    0.253276    0.173577    0.261511    11.00000   -1.20000
AFIX  66
C02Q  1    0.439969    0.362354    0.496437    11.00000    0.10570    0.09059 =
         0.08507    0.01016    0.01900    0.00787
AFIX  43
H02T  2    0.445251    0.348104    0.525650    11.00000   -1.20000
AFIX  65
C01Y  1    0.468880    0.349683    0.466848    11.00000    0.06415    0.07986 =
         0.07011    0.01893    0.02461    0.00433
AFIX  43
H5    2    0.493504    0.326955    0.476264    11.00000   -1.20000
AFIX  65
N016  4    0.460986    0.370982    0.423186    11.00000    0.06601    0.09542 =
         0.07734    0.00582    0.01891    0.00700
C40   1    0.424182    0.404953    0.409113    11.00000    0.09723    0.09401 =
         0.08105   -0.00106    0.02601    0.01944
C2AA  1    0.395272    0.417624    0.438701    11.00000    0.11571    0.10609 =
         0.09336    0.00201    0.02222    0.01101
AFIX  43
H2AA  2    0.370648    0.440353    0.429285    11.00000   -1.20000
AFIX  65
C1    1    0.403165    0.396325    0.482363    11.00000    0.12178    0.10978 =
         0.10169    0.00492    0.02805    0.00748
AFIX  43
H1A   2    0.383822    0.404804    0.502160    11.00000   -1.20000
AFIX   0
C20   1    0.775539    0.342382    0.307012    11.00000    0.05230    0.06141 =
         0.05365    0.00704    0.00894   -0.00958
AFIX  13
H20   2    0.790797    0.353954    0.282844    11.00000   -1.20000
AFIX   0
C23   1    0.475593    0.074947   -0.031231    11.00000    0.06707    0.06305 =
         0.06387   -0.01079    0.01009    0.00121
AFIX  23
H23A  2    0.470513    0.078416   -0.064577    11.00000   -1.20000
H23B  2    0.489555    0.043157   -0.022214    11.00000   -1.20000
AFIX   0
C26   1    0.670866    0.024732    0.216613    11.00000    0.06286    0.07462 =
         0.07497   -0.00644    0.00617    0.01524
AFIX  23
H26A  2    0.699067    0.029536    0.204386    11.00000   -1.20000
H26B  2    0.680427    0.029622    0.249961    11.00000   -1.20000
AFIX   0
C27   1    0.623813    0.604832    0.297229    11.00000    0.07276    0.06175 =
         0.08141   -0.00122    0.01086   -0.01167
AFIX  23
H27A  2    0.619379    0.634837    0.312875    11.00000   -1.20000
H27B  2    0.609658    0.608998    0.264254    11.00000   -1.20000
AFIX   0
C29   1    0.698873    0.589536    0.359226    11.00000    0.08276    0.07159 =
         0.08308   -0.00004    0.00138   -0.01895
AFIX  23
H29A  2    0.733358    0.583298    0.365713    11.00000   -1.20000
H29B  2    0.693963    0.619755    0.374305    11.00000   -1.20000
AFIX   0
C33   1    0.509078    0.114798   -0.006139    11.00000    0.06302    0.06188 =
         0.06560   -0.01545    0.00847    0.00767
AFIX  13
H33   2    0.539568    0.112585   -0.015614    11.00000   -1.20000
AFIX   0
C34   1    0.620041    0.558168    0.367538    11.00000    0.07722    0.06375 =
         0.07089   -0.00792    0.00574   -0.01417
AFIX  23
H34A  2    0.614645    0.587881    0.383157    11.00000   -1.20000
H34B  2    0.603808    0.531796    0.379274    11.00000   -1.20000
AFIX   0
C35   1    0.683694    0.546812    0.281744    11.00000    0.07283    0.07938 =
         0.08160   -0.00660    0.00947   -0.01599
AFIX  23
H35A  2    0.717954    0.540226    0.286338    11.00000   -1.20000
H35B  2    0.669688    0.549970    0.248637    11.00000   -1.20000
AFIX   0
C48   1    0.651904   -0.025611    0.206074    11.00000    0.07679    0.07687 =
         0.07707   -0.00020    0.01858    0.00078
AFIX  13
H48   2    0.677436   -0.048846    0.219976    11.00000   -1.20000
AFIX   0
C17   1    0.684316    0.180440    0.142081    11.00000    0.05907    0.07031 =
         0.07132   -0.00104    0.01612    0.01558
AFIX  23
H17A  2    0.683972    0.180505    0.174645    11.00000   -1.20000
H17B  2    0.694296    0.148421    0.134311    11.00000   -1.20000
AFIX   0
C5AA  1    0.325141    0.457096   -0.042033    11.00000    0.06439    0.05764 =
         0.05852    0.01766   -0.00151   -0.01002
AFIX  23
H5AA  2    0.310371    0.448800   -0.074133    11.00000   -1.20000
H5AB  2    0.314004    0.489259   -0.036092    11.00000   -1.20000
AFIX   0
C22   1    0.719476    0.218317    0.082984    11.00000    0.06662    0.09407 =
         0.08214    0.00107    0.02217    0.01019
AFIX  23
H22A  2    0.729910    0.186747    0.074543    11.00000   -1.20000
H22B  2    0.742494    0.242451    0.078003    11.00000   -1.20000
AFIX   0
C25   1    0.398593    0.408137   -0.037074    11.00000    0.07228    0.07083 =
         0.06722    0.00799    0.00716   -0.00521
AFIX  23
H25A  2    0.433493    0.410892   -0.030967    11.00000   -1.20000
H25B  2    0.386830    0.395845   -0.068439    11.00000   -1.20000
AFIX   0
C28   1    0.718741    0.217976    0.133349    11.00000    0.05602    0.08542 =
         0.07839   -0.00124    0.01924    0.01185
AFIX  13
H28   2    0.751253    0.210254    0.152078    11.00000   -1.20000
AFIX   0
C31   1    0.332308   -0.016350    0.128167    11.00000    0.06870    0.06053 =
         0.06990   -0.00026    0.01002   -0.01131
AFIX  43
H31   2    0.306589   -0.038100    0.120536    11.00000   -1.20000
AFIX   0
C32   1    0.609509   -0.033376    0.227035    11.00000    0.07337    0.07312 =
         0.07333    0.00005    0.01788    0.00047
AFIX  23
H32A  2    0.619115   -0.027447    0.260227    11.00000   -1.20000
H32B  2    0.598122   -0.066669    0.221994    11.00000   -1.20000
AFIX   0
C0AA  1    0.633115    0.193711    0.059349    11.00000    0.07554    0.09418 =
         0.07100   -0.00392    0.01955   -0.00107
AFIX  23
H0AA  2    0.641715    0.161914    0.049682    11.00000   -1.20000
H0AB  2    0.600942    0.201708    0.041014    11.00000   -1.20000
AFIX   0
C36   1    0.667933    0.230302    0.051179    11.00000    0.07284    0.09325 =
         0.07602    0.00788    0.02640    0.00617
AFIX  13
H36   2    0.668777    0.230460    0.018405    11.00000   -1.20000
AFIX  66
C37   1    0.254250    0.447442    0.307993    11.00000    0.10658    0.10669 =
         0.10675   -0.00039    0.02622    0.00018
AFIX  43
H37   2    0.220680    0.449031    0.298710    11.00000   -1.20000
AFIX  65
C30   1    0.277714    0.403408    0.306244    11.00000    0.09580    0.09595 =
         0.09589   -0.00001    0.02361    0.00005
AFIX  43
H30   2    0.259843    0.375535    0.295790    11.00000   -1.20000
AFIX  65
C1AA  1    0.327887    0.401032    0.320118    11.00000    0.09421    0.09445 =
         0.09441   -0.00012    0.02315   -0.00007
AFIX  43
H1AA  2    0.343586    0.371570    0.318948    11.00000   -1.20000
AFIX  65
C02N  1    0.354598    0.442691    0.335742    11.00000    0.08318    0.08274 =
         0.08364   -0.00069    0.02087    0.00001
C49   1    0.331134    0.486726    0.337491    11.00000    0.10763    0.10809 =
         0.10811   -0.00002    0.02667    0.00008
AFIX  43
H49   2    0.349005    0.514598    0.347944    11.00000   -1.20000
AFIX  65
C57   1    0.280961    0.489102    0.323617    11.00000    0.11724    0.11759 =
         0.11769   -0.00008    0.02869    0.00001
AFIX  43
H57   2    0.265262    0.518564    0.324787    11.00000   -1.20000
AFIX   0
C38   1    0.704897    0.267977    0.146345    11.00000    0.06071    0.08229 =
         0.07928    0.00133    0.01907   -0.00469
AFIX  23
H38A  2    0.727884    0.291797    0.140702    11.00000   -1.20000
H38B  2    0.705375    0.268849    0.179093    11.00000   -1.20000
AFIX   0
C45   1    0.378571   -0.033029    0.130711    11.00000    0.07361    0.05213 =
         0.07855   -0.00359    0.01043    0.00199
AFIX  43
H45   2    0.383298   -0.065640    0.124705    11.00000   -1.20000
AFIX  66
C80   1    0.503505    0.549426    0.410281    11.00000    0.11615    0.11608 =
         0.11662   -0.00005    0.02826   -0.00009
AFIX  43
H80   2    0.527623    0.555359    0.437111    11.00000   -1.20000
AFIX  65
C98   1    0.479013    0.505251    0.404645    11.00000    0.10246    0.10236 =
         0.10286   -0.00022    0.02487    0.00009
AFIX  43
H98   2    0.486744    0.481627    0.427704    11.00000   -1.20000
AFIX  65
C63   1    0.442966    0.496384    0.364545    11.00000    0.08023    0.08036 =
         0.08025   -0.00047    0.01986    0.00042
C01P  1    0.431411    0.531692    0.330081    11.00000    0.11083    0.11029 =
         0.11056    0.00020    0.02692   -0.00081
C71   1    0.455903    0.575868    0.335717    11.00000    0.12605    0.12577 =
         0.12571    0.00031    0.03055   -0.00045
AFIX  43
H71   2    0.448171    0.599492    0.312657    11.00000   -1.20000
AFIX  65
C87   1    0.491950    0.584736    0.375816    11.00000    0.11584    0.11584 =
         0.11556    0.00000    0.02858   -0.00078
AFIX  43
H87   2    0.508336    0.614292    0.379587    11.00000   -1.20000
AFIX   0
C5    1    0.605626    0.516343    0.290123    11.00000    0.05355    0.05327 =
         0.06811   -0.00009   -0.00058   -0.01150
AFIX  13
H5A   2    0.593566    0.521478    0.256617    11.00000   -1.20000
AFIX   0
HKLF 4


REM  1_a.res in C2/c
REM wR2 = 0.0961, GooF = S = 0.885, Restrained GooF = 0.871 for all data
REM R1 = 0.0392 for 12223 Fo > 4sig(Fo) and 0.0554 for all 17681 data
REM 1002 parameters refined using 1203 restraints

END

WGHT      0.0476      0.0000

REM Highest difference peak  1.410,  deepest hole -1.574,  1-sigma level  0.186
Q1    1   0.4193  0.1442  0.1813  11.00000  0.05    1.41
Q2    1   0.4604  0.4441  0.4562  11.00000  0.05    1.40
Q3    1   0.4791  0.3799  0.5021  11.00000  0.05    1.40
Q4    1   0.5201  0.0782  0.2373  11.00000  0.05    1.33
Q5    1   0.5782  0.2442  0.3202  11.00000  0.05    1.27
Q6    1   0.3393  0.4253  0.3811  11.00000  0.05    1.26
Q7    1   0.4756  0.4223  0.4981  11.00000  0.05    1.26
Q8    1   0.4752  0.5201  0.3610  11.00000  0.05    1.22
Q9    1   0.4397  0.3183  0.1553  11.00000  0.05    1.22
Q10   1   0.4572  0.4218  0.4173  11.00000  0.05    1.16
Q11   1   0.3379  0.4572  0.3009  11.00000  0.05    1.15
Q12   1   0.4437  0.2564  0.0562  11.00000  0.05    1.14
Q13   1   0.4543  0.3022  0.0626  11.00000  0.05    1.13
Q14   1   0.6011  0.3598  0.2822  11.00000  0.05    1.10
Q15   1   0.5659  0.2422  0.2850  11.00000  0.05    1.09
Q16   1   0.4025  0.5394  0.3442  11.00000  0.05    1.08
Q17   1   0.4222  0.5841  0.3543  11.00000  0.05    1.07
Q18   1   0.5750  0.2780  0.3212  11.00000  0.05    1.06
Q19   1   0.4740  0.2404  0.1799  11.00000  0.05    1.06
Q20   1   0.4761  0.1974  0.1796  11.00000  0.05    1.05
Q21   1   0.5636  0.1424  0.1958  11.00000  0.05    1.05
Q22   1   0.5000  0.4406  0.2205  11.00000  0.05    1.04
Q23   1   0.4091  0.1419  0.2166  11.00000  0.05    1.04
Q24   1   0.5581  0.2982  0.2944  11.00000  0.05    1.03
Q25   1   0.5999  0.3793  0.3217  11.00000  0.05    0.98
Q26   1   0.5629  0.3180  0.1802  11.00000  0.05    0.98
Q27   1   0.4001  0.1977  0.2194  11.00000  0.05    0.96
Q28   1   0.4678  0.6021  0.3645  11.00000  0.05    0.96
Q29   1   0.5763  0.1985  0.2220  11.00000  0.05    0.95
Q30   1   0.5047  0.5610  0.3775  11.00000  0.05    0.93
Q31   1   0.4445  0.2999  0.0999  11.00000  0.05    0.91
Q32   1   0.4192  0.1779  0.1789  11.00000  0.05    0.91
Q33   1   0.4577  0.4189  0.2788  11.00000  0.05    0.91
Q34   1   0.4407  0.2585  0.1011  11.00000  0.05    0.91
Q35   1   0.4607  0.3591  0.1840  11.00000  0.05    0.89
Q36   1   0.4796  0.1976  0.1391  11.00000  0.05    0.88
Q37   1   0.4611  0.3675  0.2839  11.00000  0.05    0.87
Q38   1   0.6190  0.4179  0.2829  11.00000  0.05    0.86
Q39   1   0.5919  0.2402  0.2845  11.00000  0.05    0.85
Q40   1   0.5361  0.3208  0.2173  11.00000  0.05    0.83
Q41   1   0.5026  0.4812  0.2197  11.00000  0.05    0.82
Q42   1   0.4988  0.1955  0.2799  11.00000  0.05    0.80
Q43   1   0.4428  0.4216  0.3208  11.00000  0.05    0.78
Q44   1   0.5049  0.2378  0.2808  11.00000  0.05    0.77
Q45   1   0.4773  0.2808  0.1163  11.00000  0.05    0.77
Q46   1   0.4717  0.3037  0.1612  11.00000  0.05    0.77
Q47   1   0.4583  0.3833  0.3345  11.00000  0.05    0.76
Q48   1   0.5191  0.2425  0.2470  11.00000  0.05    0.76
Q49   1   0.5577  0.2623  0.1828  11.00000  0.05    0.74
Q50   1   0.5416  0.2893  0.1612  11.00000  0.05    0.73
Q51   1   0.4525  0.3614  0.1341  11.00000  0.05    0.72
Q52   1   0.5968  0.4154  0.3204  11.00000  0.05    0.72
Q53   1   0.4405  0.3429  0.3590  11.00000  0.05    0.71
Q54   1   0.5926  0.2197  0.1989  11.00000  0.05    0.71
Q55   1   0.5256  0.2604  0.1933  11.00000  0.05    0.71
Q56   1   0.6216  0.0969  0.2878  11.00000  0.05    0.71
Q57   1   0.5186  0.0363  0.2175  11.00000  0.05    0.71
Q58   1   0.3999  0.2985  0.1386  11.00000  0.05    0.69
Q59   1   0.4619  0.3389  0.4748  11.00000  0.05    0.68
Q60   1   0.3020  0.4578  0.2966  11.00000  0.05    0.67
Q61   1   0.5040  0.3225  0.2226  11.00000  0.05    0.67
Q62   1   0.3598  0.2733  0.0368  11.00000  0.05    0.64
Q63   1   0.4647  0.2445  0.1440  11.00000  0.05    0.62
Q64   1   0.5079  0.3582  0.2206  11.00000  0.05    0.62
;
_shelx_res_checksum                88882
_shelx_hkl_file
;
   9  -1  -9  127.95    6.66
  11  -3 -13    8.24    5.82
  12 -10   9  405.39   21.73
  12  -4 -14    7.51    5.62
  12  -2  -9  574.51   16.09
  13  -5 -15    9.51    8.17
  13  -3 -11  216.03   11.80
  13  -3  -1    4.74    5.38
  14  -4 -12   12.90    7.91
  14  -4   0  324.04   14.55
  15  -5   0  335.10   16.17
  16  -8   3 1867.97   42.67
  16  -6 -13  193.47   14.97
  16  -6   0   -7.21    7.41
  17 -11   4    1.53   16.34
  17  -7 -13   46.02   12.29
  17  -7  -1   77.72   12.26
  18 -12   3   -1.44   16.66
  18  -8  -2   78.97   13.23
  19 -11   0   20.60   13.94
  19  -9 -12   11.21   12.72
  20 -10  -7   19.28   11.92
  20 -10  -6   43.55   13.04
  20 -10  -5   75.90   16.48
   7  -5   9   23.05    5.36
   8  -2 -13   30.65    5.00
   8   0  -4   16.96    4.12
   9  -1 -10   -2.71    3.94
  10  -6   8   68.51    8.16
  10  -2 -12    2.84    4.66
  10  -2   2    2.92    4.04
  11  -7   8    3.99    7.10
  11  -5   6  440.91   15.57
  11  -1  -6   82.46    7.16
  11  -1  -4   34.96    6.05
  12  -8   8    6.10    8.42
  12  -2 -10  215.53   10.64
  12  -2  -1  854.56   18.92
  13  -9   8 1038.98   31.88
  13  -3   0 1588.65   27.87
  14  -8   6   12.16    9.91
  15 -11   7  441.94   26.05
  15  -5 -13    7.48    7.30
  15  -5   1   28.49    8.18
  16 -14   7    3.20   19.24
  16 -10   5  217.24   19.98
  16  -6   1  217.63   16.01
  16  -4  -7   85.65   10.69
  16  -4  -6   68.50   10.13
  17  -9   3   13.95   14.07
  17  -5  -8  103.15   12.77
  17  -5  -7   10.07    7.64
  17  -5  -6  319.39   16.83
  18 -10   2    8.84   12.52
  18  -8 -13   -2.53    9.36
  18  -6  -7  122.60   13.65
  19 -11 -15    5.11   12.76
  19  -9  -2   27.04   12.45
  20 -12  -1   65.94   17.67
  20 -10 -11    9.17   11.49
  20 -10  -3  103.95   18.08
  21 -11  -8   68.19   16.54
  21 -11  -7   34.17   15.58
   6   0  -8  862.67   11.79
   7  -1 -11 2055.51   19.59
   9  -5   8   34.14    6.81
   9  -1   1   28.03    4.42
  11  -1  -3 1389.29   22.02
  12  -4   4    3.11    5.57
  12  -2   0    4.84    5.71
  13  -3 -12   33.45    7.72
  13  -3   1  111.21    9.71
  14 -10   8  434.25   25.24
  14  -4 -13  181.47   11.44
  14  -4   1   25.62    7.11
  15  -9   6  968.81   32.37
  15  -5 -14  417.63   17.89
  15  -3  -7   50.05    7.79
  15  -3  -6  336.59   14.66
  15  -3  -5  309.94   14.15
  16  -8   4   99.85   13.97
  16  -6 -14   60.07   10.44
  16  -4  -9    5.33    6.66
  16  -4  -5  152.55   11.61
  17 -11   5    2.12   16.81
  17  -7 -14  151.57   14.08
  17  -7   1   18.59   10.56
  17  -5 -10   38.41   10.38
  17  -5  -5  222.69   14.72
  17  -5  -4  103.39   11.17
  18 -12   4   -1.26   18.47
  18  -8 -14   74.68   12.63
  18  -8   0   69.59   12.73
  18  -6 -10  294.78   18.00
  18  -6  -8  126.08   13.17
  18  -6  -6   77.86   11.18
  18  -6  -5   34.94   10.10
  18  -6  -4  241.16   16.29
  19  -9  -1   32.64   12.63
  19  -7  -8  133.94   14.26
  19  -7  -7   57.08   11.65
  19  -7  -6  114.45   13.25
  19  -7  -5   19.94   12.16
  20 -10 -13   72.43   16.76
  20 -10  -2  635.11   29.67
  21 -11 -10   38.84   14.09
  21 -11  -6   15.45   13.20
  21 -11  -5  378.82   24.66
   7  -3   7  241.75    8.69
  10  -2   3   -2.15    3.78
  11  -3 -14    1.34    5.44
  11  -1  -9   11.45    5.38
  11  -1  -2   12.93    4.36
  12  -6   7  170.49   13.04
  12  -2 -11   74.78    7.10
  13  -7   7   25.88    9.09
  14  -6   5   42.67   10.20
  14  -4   2   21.03    6.99
  14  -2  -6  497.46   16.69
  14  -2  -5  322.60   14.00
  15  -5   2  218.06   13.97
  15  -3  -9  459.08   16.75
  15  -3  -4    9.62    6.33
  16 -12   7   19.38   17.37
  16 -10   6   35.87   14.29
  16  -4 -10   46.19    8.20
  16  -4  -2  134.70   12.21
  17  -9   4  913.10   33.77
  17  -7 -15   53.29   13.08
  17  -5 -11    8.19    9.29
  17  -5  -3  259.58   15.84
  17  -5  -2  102.11   11.32
  18  -8 -15  215.00   18.08
  18  -6 -11   90.26   11.85
  18  -6  -3   13.78    8.78
  19 -11   2  163.37   20.50
  19  -9 -14    8.75   10.87
  19  -7 -10   15.89    9.93
  19  -7  -4  157.19   14.74
  19  -7  -3  276.98   19.86
  20 -10  -1    7.44   12.76
  20  -8 -10    7.32   12.19
  20  -8  -8    1.21   10.28
  20  -8  -7  388.75   22.31
  20  -8  -6   13.10   11.05
  20  -8  -5  418.89   23.93
  21 -11  -4  247.07   21.91
   6  -4   9  190.49    7.79
   6  -2   6   19.40    3.22
   8  -6  10    6.03    5.99
   8  -4   8   53.29    6.18
   8  -2   5  496.52   11.95
   8   0  -8  286.91    8.51
   9  -3   6    8.53    4.34
   9  -1 -11  358.67   10.20
  10  -2 -13   13.36    4.99
  11  -7   9   10.13    9.00
  11  -5   7  183.41   11.05
  11  -1  -1   31.76    5.08
  12  -8   9  628.32   23.38
  12  -4   5  223.73   12.28
  13  -3 -13  103.07    9.33
  13  -3   2  340.99   13.88
  14  -4 -14   50.77    9.08
  14  -2  -7  703.18   18.96
  14  -2  -4 1281.28   25.16
  14  -2  -3  145.06    9.80
  15 -11   8  204.51   20.68
  15  -9   7    9.56   14.33
  15  -7   5  165.02   14.77
  15  -3 -10   95.72    9.18
  16  -8   5 1185.17   35.51
  16  -6 -15  343.53   17.56
  16  -4 -11    8.77    6.88
  16  -4  -1    5.07    7.50
  17  -5 -12   12.71   10.22
  17  -5  -1  375.36   18.16
  18  -6 -12   66.30   11.60
  18  -6  -2  414.59   20.58
  19  -9 -15   -0.78   13.62
  19  -7 -12   31.95   12.90
  19  -7  -2    3.48   10.28
  20 -10 -14   47.81   14.16
  20  -8 -11   58.73   12.17
  20  -8  -4   -1.78   10.83
  20  -8  -3   76.39   15.68
  21  -9  -8  221.41   18.41
  21  -9  -7    4.18   11.14
  10  -6   9   57.40    7.86
  10  -4   7   94.74    8.42
  10   0  -6   54.39    5.23
  10   0  -4 2085.51   24.70
  11  -1 -10  168.94    8.39
  12  -2 -12  294.59   11.99
  13  -9   9   90.53   14.12
  13  -1  -6  493.38   15.48
  13  -1  -5 2671.96   33.61
  14  -2  -9  530.64   16.64
  14  -2  -2  203.21   11.18
  15  -5 -15   49.30    9.52
  15  -3 -11  112.57    9.77
  15  -3  -1  168.05   11.31
  16  -6   3  204.10   15.13
  16  -4 -12    2.53    7.57
  16  -4   0  196.97   13.95
  17 -13   7    8.51   18.12
  17 -11   6    5.83   14.74
  17  -9   5    2.09   15.22
  17  -5 -13   -2.84    9.81
  17  -5   0  183.82   15.10
  18 -10   4   18.17   14.30
  18  -6 -13    4.86   10.91
  19 -11   3    0.69   14.36
  19  -7 -13   62.69   13.70
  19  -7  -1  394.69   21.87
  20 -10 -15    1.30   12.64
  20  -8 -12    7.38   10.54
  20  -8  -2   32.66   14.32
  21  -9  -5   59.33   14.08
  21  -9  -4  114.08   16.29
   6   0   2   56.64    4.02
   7  -5  10  150.73    7.84
   7  -1 -12   58.22    4.50
   9  -5   9   54.39    7.28
   9  -1   3  323.80   10.05
  11  -3   5   10.47    4.99
  12  -6   8  211.79   13.83
  12  -2   2   26.64    5.81
  13  -7   8  137.34   13.79
  13  -3 -14   85.70    8.94
  13  -1  -4   40.99    6.32
  13  -1  -3 1959.09   28.74
  14  -8   8   17.35   13.17
  14  -6   6    1.12    7.74
  14  -4 -15   60.35    9.67
  14  -2 -10  221.13   11.43
  15  -7   6  606.31   24.22
  15  -3 -12  104.35   10.73
  15  -3   0  413.95   16.41
  16 -10   7  139.42   18.28
  16  -4 -13  382.14   17.71
  18  -8   3 1066.41   34.93
  18  -6   0   90.35   12.97
  19  -9   2  410.31   24.84
  19  -7   0   -2.56   12.77
  19  -5  -7   22.90   11.12
  20  -8 -13    2.34   10.45
  21  -9 -12   24.36   13.05
  22 -10  -7   42.73   14.67
  22 -10  -6   81.52   15.88
  22 -10  -5  138.21   17.94
   8  -2   6  165.80    7.77
   9  -3   7    5.47    5.07
   9  -1 -12    7.35    4.05
  10   0  -8   70.27    5.54
  12  -4   6  265.98   12.58
  12  -2 -13   -2.58    5.63
  13  -1  -9    0.76    4.66
  13  -1  -2  128.92    8.59
  14  -4   4    1.27    6.38
  14  -2 -11   83.93    8.34
  14  -2   0  180.43   10.78
  15  -9   8  439.66   25.14
  15  -5   4    9.64    7.66
  15  -3   1   63.09    9.70
  16  -8   6   -2.11   11.25
  16  -6   4  279.14   17.43
  16  -4   1   16.71    8.30
  17 -11   7   57.76   21.71
  17  -7   4  910.95   30.64
  17  -5 -14  240.93   16.40
  17  -5   1   25.43    9.67
  17  -3  -7   49.11    8.69
  17  -3  -6  117.86   11.39
  17  -3  -5  165.87   12.54
  18 -12   6   -1.28   18.33
  18 -10   5   64.44   16.55
  18  -6 -14    9.88    9.74
  18  -6   1   41.85   11.51
  18  -4  -8    3.02    8.25
  18  -4  -7   67.23    9.94
  18  -4  -6  101.00   11.20
  18  -4  -5   18.03    8.74
  18  -4  -4   30.88    8.64
  19  -9   3    9.94   15.19
  19  -7 -14    0.63    9.91
  19  -5  -8   73.07   11.68
  19  -5  -6   52.93   10.92
  19  -5  -5  118.30   13.21
  19  -5  -4   -2.51    7.84
  20 -10   2    4.84   13.64
  20  -8 -14    5.92   13.03
  20  -8   0   65.15   16.44
  20  -6  -8   88.86   13.51
  20  -6  -7   13.90   10.05
  20  -6  -5  100.05   13.67
  21  -9 -13   40.52   13.65
  21  -9  -2    1.24   12.12
  21  -7  -7   21.55   13.38
   6  -2   7  215.25    7.24
   7  -3   8   11.96    3.54
   7   1  -4    0.16    3.28
   8  -4   9  193.78    8.89
  10  -2   5  233.17    9.72
  11  -3   6  304.04   12.45
  11  -1   2  105.04    7.23
  12   0  -6 1965.03   26.99
  12   0  -4 4604.38   40.98
  13  -3   4    6.54    5.79
  13  -1 -10  367.10   13.42
  13  -1  -1  318.13   12.39
  14  -6   7    3.04   10.52
  14  -2 -12  349.32   14.48
  14  -2   1  654.42   19.15
  15  -3 -13  144.31   10.76
  16  -4 -14   48.12   10.85
  16  -4   2   77.07   11.84
  16  -2  -7  253.17   13.43
  16  -2  -6  876.90   23.11
  16  -2  -5   81.31    9.15
  17  -9   6  380.58   24.09
  17  -3 -10   83.82   11.12
  17  -3  -9   43.84    8.89
  18  -8   4   20.01   12.39
  18  -6 -15   79.27   13.84
  18  -4 -11   28.29   10.28
  18  -4 -10   10.28    8.19
  18  -4  -3    8.46    8.48
  18  -4  -2   63.74   11.48
  19 -11   5    2.14   20.36
  19  -5 -11   22.36    9.55
  20  -8 -15   36.67   15.07
  20  -6 -11   67.81   13.55
  20  -6  -4  215.61   17.22
  21  -9 -14    0.67   12.74
  21  -9  -1   54.90   14.75
  21  -7  -6  366.32   21.62
  21  -7  -5    6.72   10.91
  21  -7  -4  107.14   16.76
  22  -8  -8  -10.19   13.08
  22  -8  -7  417.61   24.83
   5   1  -2   58.48    3.48
   6   0 -10 3876.92   23.26
   7   1  -5  985.69   13.69
   7   1  -3  295.42    7.90
   7   1  -2  122.87    5.54
   8   0 -10 1197.35   15.85
  10  -6  10    5.44    7.44
  11  -1 -12   45.81    6.00
  13  -7   9  136.24   14.77
  13  -1   0  409.54   13.95
  14  -4   5   48.42    9.31
  15  -7   7   71.38   12.81
  15  -5   5   18.96    8.65
  15  -3   2   70.80    8.95
  16  -8   7  507.26   26.04
  16  -6   5  218.04   16.17
  16  -2  -9   18.91    6.87
  16  -2  -3   17.53    6.78
  17  -7   5   64.46   15.56
  17  -5 -15   22.79   11.51
  17  -3 -11    6.17    9.01
  17  -3  -2    0.91    7.42
  18 -10   6    1.37   17.52
  18  -4 -12   92.64   13.01
  18  -4  -1  159.66   14.88
  19  -5 -12   38.46   10.84
  19  -5  -2   52.18   11.58
  19  -5  -1  111.57   15.05
  20 -10   3   99.33   19.37
  20  -6  -2  395.81   22.03
  21  -9   0   19.85   13.93
  21  -7 -12   21.47   13.51
  21  -7  -3  214.86   18.54
  22  -8 -10    3.61   11.17
  22  -8  -6    4.90   11.88
  22  -8  -5  212.70   19.33
  22  -8  -4    4.99   14.51
   5  -3   9    6.62    3.24
   5   1  -1  274.73    6.57
   6  -4  10   11.00    4.19
   7   1  -1  357.52    8.74
   9   1  -5  118.26    6.16
   9   1  -4    0.43    3.12
   9   1  -3  497.09   11.59
  10   0 -10  117.74    7.02
  11  -1   3  274.35   10.71
  12  -2 -14   12.60    5.89
  12   0  -8  283.58   10.89
  13  -3   5   52.05    8.33
  13  -1 -11   43.33    6.38
  13  -1   1   45.85    6.53
  14  -8   9  567.12   23.69
  14  -2 -13   69.59    8.77
  14  -2   2    8.03    5.92
  15  -3 -14  256.24   14.10
  15  -1  -7 1155.87   24.77
  15  -1  -6  455.94   16.28
  15  -1  -5 3173.60   40.22
  15  -1  -4   17.69    6.74
  16  -4 -15  332.23   17.18
  16  -2 -10   11.50    6.39
  16  -2  -2   42.17    7.83
  16  -2  -1  187.61   12.95
  17  -5   3  362.09   19.03
  17  -3 -12  287.62   16.46
  17  -3  -1   16.69    7.57
  18  -8   5  390.36   24.06
  18  -6   3  361.11   20.85
  19  -5 -13   18.97   11.89
  20  -8   2    2.90   12.53
  20  -6 -13  111.75   14.12
  20  -6  -1   25.26   11.70
  21  -7 -13   13.02   14.06
  22  -8 -12   -5.74   14.07
  22  -8  -3    6.84   12.21
   5   1   0   15.43    2.61
   7   1  -7    0.47    2.83
   8  -2   7  271.52    9.48
   9  -5  10   43.58    6.89
   9  -3   8    0.26    4.86
   9  -1 -13 1184.48   16.90
   9  -1   5 1456.26   20.91
   9   1  -7  113.89    6.37
  10  -2   6  201.80    9.28
  10   0   2  322.42   10.80
  11  -3   7  198.19   10.73
  12   0   0  415.75   13.42
  13  -1 -12    9.62    6.23
  14  -6   8  359.77   19.11
  15  -7   8  316.38   20.73
  15  -5   6    1.61   10.40
  15  -1  -9   38.99    7.08
  16  -6   6   -4.85   11.91
  16  -2 -11   10.96    6.60
  17  -7   6  372.04   23.32
  17  -3   0   13.05    7.57
  18  -4 -13  183.11   14.35
  19 -11   6   36.15   19.86
  19  -9   5   -3.41   17.20
  19  -7   3   28.44   12.74
  19  -5   0   74.31   12.56
  20 -10   4   12.23   17.26
  20  -6 -14    8.89   12.58
  20  -6   0   16.29   11.57
  20  -4  -7    8.53   11.03
  20  -4  -6    9.51   11.24
  21  -7  -1   85.24   15.10
  22  -8 -13   -4.50   12.38
  22  -8  -2   11.23   13.21
   7  -1   6  670.68   12.75
  11  -1 -13    4.20    4.86
  11   1  -6   82.95    6.82
  11   1  -5 1279.18   20.39
  11   1  -4   35.59    5.09
  12   0 -10    6.73    5.28
  13  -5   8  277.50   15.43
  13  -1   2  146.29    9.38
  14   0  -6 3499.20   39.75
  14   0  -4 4690.27   46.00
  15  -3 -15   74.49   10.30
  15  -1 -10  107.24    9.07
  15  -1  -1   46.25    7.36
  16  -8   8   14.02   15.42
  16  -2 -12   -2.32    7.91
  16  -2   0    5.04    6.39
  17  -5   4  193.72   15.67
  17  -3 -13   13.09    8.66
  17  -3   1  173.03   13.56
  18 -10   7    4.63   16.99
  18  -8   6   86.62   18.81
  18  -6   4  117.81   14.93
  18  -4 -14   14.93   11.43
  18  -2  -7    3.77    9.28
  19  -5 -14   12.43   10.05
  19  -5   1  133.52   15.51
  19  -3  -7   60.65   10.66
  19  -3  -6   26.78    9.47
  19  -3  -5   30.20    9.02
  19  -3  -4    6.58   10.29
  20  -8   3  302.95   23.34
  20  -4 -10   25.75   11.53
  20  -4  -8    1.59    9.23
  20  -4  -5   62.15   11.74
  20  -4  -4   28.24   10.55
  21  -7 -14   28.44   13.24
  21  -7   0    7.48   12.28
  21  -5 -10   10.12   11.92
  21  -5  -8    0.74    9.79
  21  -5  -7    5.37   10.10
  21  -5  -6   80.99   13.12
  21  -5  -5   15.15   10.77
  21  -5  -4  104.63   15.68
  22  -8  -1    6.37   13.03
  22  -6  -8   45.18   12.38
  22  -6  -7  143.69   16.04
   5   1   1  808.77   11.25
   6  -2   8  885.65   13.76
   7  -3   9   72.59    5.69
   7   1  -8  161.41    5.91
   7   1   1 1299.89   16.51
   9   1  -8    4.47    3.10
  10  -4   9   12.76    5.31
  11   1  -3 1344.14   21.03
  11   1  -2    9.56    4.19
  14  -2 -14  173.70   10.52
  14   0  -2 1379.69   25.43
  15  -3   4   27.07    7.61
  15  -1 -11    6.57    5.98
  15  -1   0  293.24   13.57
  16  -2   1   20.00    7.42
  17  -9   8   92.78   20.61
  18  -2  -9  125.91   11.68
  18  -2  -5   55.77    9.30
  18  -2  -4    2.91    7.18
  18  -2  -3   53.98   11.07
  19  -9   6   81.03   21.53
  19  -7   4  222.59   19.38
  19  -5 -15   28.91   12.78
  19  -3 -10  159.00   13.75
  19  -3  -3  156.13   13.98
  20 -10   5   -6.33   17.70
  20  -6 -15    5.68   11.74
  20  -4 -11   12.05    9.50
  20  -4  -3    9.47    9.89
  20  -4  -2   52.56   13.58
  21  -9   3    5.07   19.18
  21  -7 -15   13.48   14.87
  21  -5 -11   30.46   10.89
  21  -5  -3   27.56   11.51
  22  -6 -11    3.81   12.55
  23  -7  -7   10.12   12.89
  23  -7  -5   12.07   15.00
  10  -2   7  339.63   12.03
  11   1  -8  117.35    7.62
  11   1  -1   36.44    4.97
  12   0   2  113.28    8.57
  13  -1 -13  232.13   11.30
  13  -1   3    9.75    5.43
  14  -2   4   62.17    8.17
  15  -5   7   96.20   11.74
  15  -1 -12    5.81    7.43
  15  -1   1    1.77    5.68
  16  -4   5   56.29   10.31
  16  -2 -13  205.13   12.65
  16  -2   2  260.35   15.37
  17  -7   7   18.63   15.07
  17  -5   5   19.71   10.35
  17  -3 -14  472.82   19.28
  17  -3   2   -0.23    8.43
  17  -1  -9   42.16    9.69
  17  -1  -6   63.60    9.25
  17  -1  -5 1330.00   29.42
  17  -1  -4   31.98    8.43
  18  -6   5  204.54   18.34
  18  -4 -15  220.83   16.95
  18  -2 -10    2.64    7.68
  19  -3 -11   39.68   10.06
  19  -3  -2  199.35   15.35
  19  -3  -1  147.11   15.41
  20  -8   4   12.59   14.85
  20  -6   2   32.06   13.62
  20  -4 -12   70.36   12.52
  20  -4  -1  170.21   17.31
  21  -5 -12   87.71   13.70
  21  -5  -2   35.08   12.12
  22  -8   1   65.68   20.29
  22  -6 -12   -3.82   11.13
  22  -6  -3    1.57   11.38
  22  -6  -2   53.69   15.93
  23  -7  -4   27.23   14.22
   8  -2   8 1462.81   20.38
   9  -1   6  381.08   11.21
   9   1  -9  111.92    5.87
  10   0 -12  278.86    9.48
  11  -5  10    6.25    7.79
  11  -1 -14    8.19    4.93
  11  -1   5  480.01   14.02
  11   1   0   74.88    6.21
  12  -2   6  348.72   13.31
  13   1  -5 2677.83   32.88
  13   1  -4   36.98    6.12
  13   1  -3 1977.85   28.50
  14  -6   9   51.91   11.53
  14   0 -10    9.20    5.25
  15  -7   9  247.38   18.50
  15  -3   5   -1.03    6.63
  16   0  -6 3508.97   44.61
  17  -1 -10   39.39    9.55
  17  -1  -2    3.42    7.19
  18  -8   7  197.57   20.59
  18  -2 -11  285.10   16.05
  18  -2  -1  342.31   17.60
  19  -7   5   83.35   16.30
  20  -4 -13   24.83   12.97
  20  -4   0  444.23   23.85
  21  -5 -13   70.68   14.02
  21  -5  -1    9.54   11.21
  22  -6  -1    1.70   14.30
  23  -7  -3    1.78   12.92
   5   1   2  288.18    7.07
   7  -1   7 5039.26   34.27
   7   1  -9  784.78   11.79
   8   0 -12 3152.47   24.64
   9   1   2  117.93    6.52
  11   1   1   31.96    5.68
  12   0 -12  124.73    8.33
  13  -3   7  216.60   12.27
  13  -1 -14    5.29    6.31
  13   1  -8  530.12   15.15
  13   1  -2  120.39    8.26
  15  -1 -13   87.08    9.66
  15  -1   2    5.76    6.12
  16  -4   6   -3.62   10.74
  16  -2 -14   73.80    9.32
  16   0  -4 2182.78   35.18
  17  -5   6  176.12   17.68
  17  -3 -15   23.36    9.51
  17  -1 -11   72.78   11.00
  17  -1  -1    1.41    6.54
  18  -6   6   47.24   15.86
  18  -2 -12  165.32   13.61
  18  -2   0  130.64   12.41
  19  -9   7   -1.23   20.18
  19  -3 -13  228.53   16.62
  19  -3   0  418.90   20.60
  20  -8   5  183.83   22.06
  20  -4 -14  148.12   16.64
  21  -7   3   10.94   16.39
  21  -3  -7   -5.74   11.24
  21  -3  -6   18.24   12.15
  22  -6 -14   42.24   16.54
  22  -6   0   10.04   15.20
  22  -4  -8   -7.27   12.02
  22  -4  -7   53.63   14.25
  22  -4  -6   15.00   13.04
   8   2  -5   11.39    3.87
   8   2  -4    4.07    2.96
   8   2  -3    2.52    3.02
   9   1 -10   -0.67    3.54
  10  -4  10   45.20    7.37
  10   2  -3   15.86    4.74
  11  -1   6  172.01    9.67
  11   1 -10  170.47    8.54
  12  -4   9  107.60    9.63
  13   1  -9    1.39    4.50
  13   1  -1  311.44   12.11
  14  -4   8    9.32    9.32
  15  -5   8   29.58   10.33
  15  -3   6    3.97    9.17
  16   0 -10   90.91    9.95
  16   0  -2  115.95    9.98
  17  -7   8  229.57   19.81
  17  -3   4   58.85   10.85
  17  -1   0   75.14    9.67
  18  -4   4  171.54   15.56
  18  -2 -13  482.12   20.86
  19  -7   6  124.81   18.27
  19  -5   4  123.44   16.13
  19  -3 -14  395.61   21.13
  19  -3   1  684.51   26.08
  20  -6   4   38.96   16.30
  20  -4   1  123.07   15.36
  20  -2  -7   -3.74    8.83
  20  -2  -6   10.24    9.34
  20  -2  -5   27.25    9.50
  20  -2  -4  220.57   17.46
  21  -3 -10   78.63   14.02
  21  -3  -4   37.82   11.65
  22  -4  -4  129.59   15.84
  23  -5 -10    3.82   13.05
  23  -5  -8   20.09   11.95
  23  -5  -7   16.85   11.97
  23  -5  -6  278.10   20.72
  23  -5  -5   11.03   12.15
   5   1   3  379.93    8.36
   6   2  -3  154.40    5.86
   9  -1   7 4477.12   37.01
   9   1   3  333.28   10.19
  10  -2   8 1095.68   20.21
  11   1   2   98.44    7.04
  12  -2   7  221.07   11.23
  13  -1   5   70.72    7.73
  13   1 -10  364.99   13.16
  14   0 -12   19.68    5.96
  14   0   2    2.69    5.49
  15  -1 -14   53.93    9.19
  15   1  -6  454.11   16.12
  15   1  -5 3219.62   40.24
  15   1  -4   21.54    6.79
  15   1  -3 1180.13   24.85
  16  -2 -15   80.34   10.92
  16  -2   4   93.34   10.55
  16   0   0    9.77    7.67
  17  -1 -12  149.42   12.26
  17  -1   1  110.15   11.05
  18  -8   8   30.63   16.60
  19  -1  -9   36.17   10.55
  19  -1  -6   33.21    9.77
  19  -1  -5   84.19   11.04
  19  -1  -4   81.00   11.35
  20  -8   6   87.57   20.31
  20  -2 -10   19.61   10.44
  20  -2  -3  161.21   14.34
  21  -5 -15   51.65   13.98
  21  -3 -11    6.96    9.74
  21  -3  -3  321.53   20.22
  22  -4 -12    5.72   13.42
  22  -4 -11   -3.63   10.10
  22  -4  -3   -0.31   11.15
  22  -4  -2  122.76   17.48
  23  -5  -4   56.95   14.28
  23  -5  -3    2.24   12.11
   6  -2   9  109.63    5.73
   6   2  -4  141.48    5.36
   6   2  -2   78.62    4.38
   6   2  -1  153.21    5.72
   7   1 -10    9.78    3.28
   8   2  -7  440.12   10.11
  10   2  -7   19.34    4.20
  11  -3   9   68.38    7.42
  11   1 -11   39.21    5.62
  12   2  -6   14.85    4.83
  12   2  -4  488.98   13.86
  12   2  -2   34.54    6.17
  13  -5  10    7.74    8.92
  13  -3   8  328.32   14.70
  15  -1   4   14.35    8.15
  15   1  -9   44.00    7.97
  15   1  -2  146.88   10.15
  17  -5   7   45.70   12.54
  17  -1 -13   33.92   10.20
  18  -6   7  214.74   19.39
  18  -4   5  283.50   18.86
  18  -2 -14   39.40   10.51
  18  -2   2  416.36   19.80
  18   0  -6 1630.72   33.80
  18   0  -4  189.94   13.57
  19  -7   7  198.49   23.89
  19  -5   5    7.13   12.57
  19  -3 -15   25.97   12.94
  19  -1 -10  142.73   12.71
  19  -1  -3   48.02   10.23
  19  -1  -2  228.97   15.65
  20  -6   5   41.24   17.75
  20  -2 -11  291.26   17.86
  20  -2  -2  103.81   13.48
  20  -2  -1  716.10   27.64
  21  -5   2    6.84   12.62
  21  -3 -12   81.93   13.37
  21  -3  -1  380.39   21.97
  22  -6   2   29.51   17.07
  22  -4 -13   29.32   15.28
  22  -4  -1  106.34   17.61
  23  -5 -13   42.84   17.25
  23  -5 -12   58.50   14.95
  23  -5  -2   39.44   14.16
   6   2   0  526.22   10.19
   8  -2   9   19.40    4.72
   9   1 -11  346.59    9.48
  10   2  -8  292.42    9.75
  11  -1   7 1777.23   26.79
  11   1   3  277.82   10.69
  12  -4  10   33.57    9.01
  12   2  -1  814.35   17.80
  13  -1   6   12.93    6.73
  13   1 -11   39.52    6.99
  13   1   2  139.02    9.70
  15  -5   9   -2.30   12.21
  15  -3   7    4.29    8.47
  15   1  -1   46.63    7.34
  16  -6   9  134.33   16.92
  16   0 -12   89.71   10.45
  17  -1   2   11.95    8.22
  18   0  -2    1.26    8.99
  19  -3   3  342.15   20.65
  19  -1 -11    9.07    8.76
  19  -1  -1   -0.14    8.46
  20  -4   3    6.52   11.48
  20  -2 -12  101.97   13.36
  20  -2   0  145.86   16.46
  21  -5   3    0.69   12.40
  22  -4   0  294.43   22.96
   6   2  -6  165.17    5.79
   7  -1   8  401.14   10.42
  10   0   6 3856.28   36.04
  10   2   1  325.43   10.59
  12  -2   8  141.33    9.75
  12   2  -8  393.69   12.41
  12   2   0    2.88    4.38
  14  -4   9    3.39    8.58
  14  -2   7   78.26   10.43
  14   2  -6  488.89   15.60
  14   2  -4 1260.02   24.29
  14   2  -3  144.16    9.60
  15  -1   5   -1.29    7.48
  15   1   0  268.85   12.98
  16   0   2  138.78   11.13
  17  -5   8  188.65   19.32
  17  -1 -14   72.83   11.76
  17   1  -7 1246.88   28.41
  17   1  -5 1350.11   29.35
  17   1  -4   32.02    7.88
  17   1  -3   47.02    9.44
  18  -4   6    2.91   11.16
  18  -2 -15  103.17   12.54
  18   0 -10    8.58    7.70
  19  -5   6  267.41   22.84
  19  -1 -12  162.35   14.16
  19  -1   0  402.55   19.94
  21  -3 -14   57.92   15.10
  22  -6   3   25.56   16.59
  22  -4 -14  107.87   16.29
  22  -2  -7    3.15   10.32
  22  -2  -6   28.73   11.47
  22  -2  -5   33.46   13.40
  23  -5   0   16.35   13.91
  23  -3  -8    9.11   11.39
  23  -3  -7    8.17   11.26
  23  -3  -5   78.10   16.02
  24  -4  -8    1.53   12.95
  24  -4  -6    2.90   14.76
   5  -1   8  202.26    6.53
   8   2   2  310.46    9.32
   9  -1   8  163.93    8.10
  10  -2   9   34.64    5.66
  10   2  -9  160.10    7.29
  11   1 -12   42.21    5.63
  12   0 -14    2.11    5.36
  12   2  -9  501.81   13.72
  12   2   1  970.93   19.93
  13   1 -12   10.85    5.92
  13   1   3    7.93    5.30
  14   0 -14   62.18    8.41
  14   2  -8   42.46    6.57
  14   2  -2  206.00   10.89
  14   2  -1 1020.03   22.54
  15   1 -11    2.69    5.63
  15   1   1    2.47    5.65
  16  -2   6    0.46    9.61
  17   1  -9   51.58    8.42
  17   1  -2    8.53    7.32
  18  -2   4    9.07    9.51
  18   0   0   25.84    8.24
  19  -3   4   64.50   12.97
  19  -1 -13  146.85   15.07
  19  -1   1   19.09   11.39
  20  -6   6   80.54   18.34
  20  -4   4    3.18   11.57
  20  -2 -14  128.99   16.32
  20  -2   1  420.89   22.25
  21  -5   4   -5.92   13.67
  21  -3   1  442.80   24.18
  21  -1  -7  186.32   15.96
  21  -1  -6   16.07   10.08
  21  -1  -4   49.89   11.70
  22  -4 -15    2.17   15.84
  22  -2  -9    3.11   10.20
  22  -2  -4   85.03   13.87
  22  -2  -3   31.13   14.05
  23  -3 -10   27.92   12.01
  24  -4  -4   -3.89   12.44
   6   2  -7  783.09   11.12
   7   1   5 1453.61   18.53
   9   1 -12   10.32    4.37
   9   1   5 1448.94   20.89
  10   2   2    0.82    3.69
  11  -3  10    0.90    6.81
  14   2  -9  515.92   15.76
  14   2   0  178.90   10.48
  15  -3   8    1.94    8.52
  15   1 -12   11.08    7.29
  15   1   2    6.09    6.00
  16   2  -6  880.76   22.80
  16   2  -5   73.98    8.75
  16   2  -4  569.06   18.63
  17  -1   4   -3.66    7.25
  17   1 -10   36.26    8.17
  17   1  -1    3.09    7.13
  18   0 -12  216.59   14.23
  20   0  -6  452.29   20.97
  20   0  -4    7.32    8.40
  21  -1 -11    9.74   11.86
  21  -1 -10   26.38   10.60
  21  -1  -3    6.83   10.21
  21  -1  -2  203.29   18.16
  22  -4   2   21.63   13.67
  22  -2 -11    3.87   10.66
  22  -2  -2    9.07   11.17
  23  -3  -2   27.54   13.15
   6   2   2  742.65   12.24
   7   1 -11 1996.90   18.09
   8   2  -9   65.44    4.69
   8   2   3  533.46   12.07
   9   3  -5  148.59    7.14
   9   3  -4   35.70    4.35
  10   2 -10   34.17    5.03
  10   2   3    5.45    3.92
  11  -1   8  187.48    9.86
  11   1   5  482.14   13.94
  11   3  -5  104.79    6.91
  11   3  -4   23.05    4.73
  11   3  -3    0.26    3.83
  11   3  -2  890.25   17.63
  12  -2   9  106.00    9.63
  12   2   2   26.39    5.53
  14  -2   8   38.64    9.60
  14   2 -10  197.30   11.00
  14   2   1  671.02   18.88
  16   0 -14    5.35    8.45
  16   2  -3   15.49    6.61
  16   2  -2   41.23    7.59
  17   1 -11   90.33   10.37
  17   1   0   63.60    9.55
  18  -2   5  116.11   13.58
  19  -5   7   41.22   14.88
  19  -3   5    4.08   10.88
  19  -1 -14  113.47   13.25
  19   1  -7  687.40   23.94
  19   1  -6   26.64    8.78
  19   1  -5   86.79   11.00
  20  -6   7    2.53   19.49
  20  -4   5  261.66   21.03
  20  -2 -15  148.84   16.96
  20   0 -10    4.53    8.94
  21  -5   5   16.69   16.08
  21  -3   3   12.31   14.33
  21  -1 -12   30.53   13.13
  22  -2 -12   11.12   11.13
  22  -2  -1  238.82   19.34
  23  -3 -13    1.53   15.13
   4   2   0  322.06    6.88
   6  -2  10 1265.26   16.24
   7  -1   9 6564.21   39.57
   8  -2  10  605.12   13.49
  11   1 -13    4.53    4.61
  11   3  -1   70.58    6.15
  12   2 -11   80.37    7.13
  12   2   3  163.92    9.80
  13   1 -13  217.93   10.15
  13   3  -6  357.01   12.78
  13   3  -5   67.29    6.98
  13   3  -3   58.25    6.68
  13   3  -2 1358.19   24.07
  16  -4   9  105.17   14.16
  16  -2   7   38.35    9.56
  16   2  -9   22.18    6.68
  16   2  -1  185.11   11.79
  17  -5   9    8.50   12.38
  17   1 -12  168.41   13.37
  18   0   2   12.86    8.87
  19   1  -9   34.22    8.92
  19   1  -3   30.89    9.49
  19   1  -2  210.94   15.56
  20  -2   3   28.83   11.60
  21  -1   0  230.83   19.38
  22  -2 -13    2.08   11.27
  22  -2   0   34.51   12.83
  23  -3 -14   15.40   16.98
  23  -3   0   55.80   14.86
   7   3  -4   23.96    3.48
   7   3  -2    1.12    2.81
   9  -1   9 3398.08   32.51
   9   1   6  378.43   11.28
  11   3   0 1299.72   21.46
  13   3  -1    5.87    4.79
  14   0   6  175.77   11.10
  14   2 -11   93.25    8.13
  15   3  -6  329.13   13.82
  15   3  -4   10.67    5.88
  16   2 -10    8.29    6.04
  16   2   0    0.64    5.91
  17   1   2   11.36    7.30
  18   2  -7   -1.80    7.78
  18   2  -6  419.81   18.40
  18   2  -5   54.44    9.24
  18   2  -4   12.85    7.89
  19   1 -10  146.91   13.15
  19   1  -1    6.25    8.58
  20   0 -12   53.51   11.98
  20   0   0  168.65   15.20
  21  -1 -13   68.97   12.95
  22  -2   1  207.82   18.89
  23  -1  -7   29.21   11.86
  23  -1  -6    9.14   11.82
  23  -1  -5    9.97   10.94
  24  -2  -9   47.24   14.14
  24  -2  -7   74.15   14.57
  24  -2  -6   23.05   12.79
  16 -20   7    3.73   12.69
  16 -16   7   -1.71   11.10
  16 -12   6  120.04   17.48
  17 -27   1   -1.46    7.49
  17 -25   3   -2.32    8.07
  17 -19   6    2.35   13.51
  17 -17   6    0.98   13.10
  17 -13   5   26.88   12.17
  17 -11   4    6.74   10.08
  17  -9   2  650.79   28.61
  18 -26   0   11.10    8.82
  18 -24 -16    6.41    7.18
  18 -24   2   -0.08    8.78
  18 -20   4   -2.46   11.13
  18 -14   4   11.83   13.29
  18 -12   3   -2.01   12.05
  18  -8 -13    2.74    8.38
  19 -25 -13   10.19    6.42
  19 -21   2   32.73   14.03
  19 -19 -17   -0.05    8.28
  19 -15 -17   48.54   11.01
  19 -13 -16   20.19    9.57
  19 -11   0   19.35   10.49
  19  -9 -12    8.74    9.23
  19  -9  -3  133.53   14.66
  20 -24  -4    6.31    7.60
  20 -24  -3   -0.15    8.44
  20 -22 -14   10.63    8.07
  20 -14 -15   29.04   10.28
  20 -12 -13  295.97   19.20
  20 -10  -8   88.50   12.51
  20 -10  -7   13.94    8.83
  20 -10  -6   46.96   10.76
  20 -10  -5   92.78   13.21
  21 -23  -8    4.08    8.02
  21 -23  -7    0.64    8.07
  21 -21  -4   13.82    9.89
  21 -19 -13   23.11    8.59
  21 -19  -3   49.15   12.35
  21 -17 -13    9.52    8.16
  21 -15 -13   17.49    9.54
  21 -15 -12    4.34    7.80
  21 -15  -3    9.44   10.07
  21 -13  -6   27.05   10.29
  21 -13  -5    0.66    9.34
  21 -13  -4  257.56   21.31
  15 -11   7  448.98   25.49
  16 -26   4   -2.92    8.21
  16 -14   7    3.25   11.73
  16 -10   5  210.49   18.30
  17 -23   5   -3.86   11.01
  17 -15   6   14.31   12.49
  17  -9   3   25.37   12.46
  18 -22   4   10.77   11.63
  18 -18   5   -2.27   12.61
  18 -16   5   10.94   13.68
  18 -10 -16   -2.36    8.62
  18 -10   2    4.41    8.98
  18  -8   0   71.89   12.64
  19 -27  -5   15.72    6.95
  19 -23 -16   18.34    7.82
  19 -21 -17   28.46    8.75
  19 -19   3    8.49   11.83
  19 -17   3   81.42   15.40
  19 -15   3   13.23   11.60
  19 -13   2   16.23   11.15
  19 -11 -15    5.22    8.34
  19  -9 -13   22.13    9.66
  19  -9  -2   27.58    9.74
  20 -24 -13   -1.97    6.43
  20 -24  -2   21.14    9.65
  20 -22 -15   10.38    7.53
  20 -20 -16    3.89    8.38
  20 -18 -16    3.75    7.26
  20 -18   1  150.39   18.10
  20 -16 -16   35.02    8.96
  20 -16   1   13.53   12.05
  20 -12 -14   -4.65    7.59
  20 -12  -1   64.25   13.54
  20 -10 -12  384.96   21.79
  20 -10 -11    2.70    8.58
  20 -10  -3  120.34   15.88
  21 -23 -11    7.78    7.57
  21 -23 -10   -0.12    6.21
  21 -23  -9    5.99    6.83
  21 -23  -6    6.62    7.09
  21 -23  -5   -1.32    6.98
  21 -21  -3   94.94   13.60
  21 -19  -2  138.76   16.38
  21 -17 -14   12.98    7.97
  21 -17  -1  125.73   17.57
  21 -15 -14    7.57    9.12
  21 -15  -2   25.17   11.13
  21 -13 -12  109.70   13.58
  21 -11  -9  166.09   16.64
  21 -11  -8   59.13   12.63
  21 -11  -7   29.72   11.08
  22 -20  -9   -1.84    8.01
  22 -20  -8    2.34    8.50
  22 -20  -7    0.84    8.61
  22 -18 -10   20.96    8.64
  22 -18  -9   10.69    8.22
  22 -18  -8   27.66    9.51
  22 -18  -7    7.57    8.23
  22 -18  -6    2.19    8.18
  22 -18  -5    5.28    9.92
  22 -16 -10    0.86    7.60
  22 -16  -9    3.64    8.93
  22 -16  -8  104.33   14.16
  22 -16  -7   16.12   10.10
  22 -16  -6   10.10    9.09
  17 -25   4   78.08   12.95
  17 -21   6    4.42   10.86
  17 -13   6    9.71   12.67
  17 -11   5    7.44   11.79
  18 -26   1    3.60    7.27
  18 -20   5   20.47   12.64
  18 -14   5   13.68   13.39
  18 -12   4    2.77   10.04
  18  -8 -14   75.35   11.23
  19 -25   0    1.10    7.20
  19 -23   2    8.02   10.74
  19 -21   3  100.19   15.23
  19 -17   4    2.49   13.31
  19 -13 -17    4.93    7.58
  19 -13   3   36.20   13.95
  19 -11 -16    2.11    8.52
  19  -9 -14    5.71    8.92
  19  -9  -1   39.51   10.45
  19  -7  -7   54.92    9.87
  19  -7  -6  100.10   11.86
  19  -7  -5   12.72    8.98
  20 -26  -9   31.50    7.38
  20 -26  -8   11.71    6.36
  20 -26  -7    8.73    6.36
  20 -26  -6   -3.09    5.94
  20 -26  -5   33.26    8.43
  20 -18   2   11.06   12.46
  20 -16   2   22.06   13.24
  20 -14 -16   13.75    7.75
  20 -12 -15    9.71    8.80
  20 -12   0  172.61   17.94
  20 -10 -13  101.49   13.67
  20 -10  -2  637.19   28.60
  21 -23  -4    5.49    6.96
  21 -23  -3   -0.64    8.29
  21 -21 -14   25.06    8.87
  21 -21  -2   75.63   13.65
  21 -19 -15    0.10    8.45
  21 -19  -1   47.45   12.48
  21 -17 -15   29.70   10.05
  21 -15  -1   -4.87    9.90
  21 -13 -13   13.29    8.53
  21 -13  -2   92.99   14.47
  21 -11 -11  327.23   20.84
  21 -11  -6    6.87    9.26
  21 -11  -4  247.51   20.82
  22 -20 -11    3.96    7.36
  22 -20 -10   12.01    7.50
  22 -20  -6    5.21    7.67
  22 -20  -5    4.38    7.97
  22 -18 -12    4.49    7.26
  22 -18  -4    3.61    8.60
  22 -16 -12   -2.49    8.43
  22 -16  -5   -0.08    8.40
  22 -16  -4    4.59    8.95
  22 -14 -10   30.18    9.85
  22 -14  -9   48.89   10.81
  22 -14  -8    2.33    8.24
  22 -14  -7   23.03    9.75
  22 -14  -6   16.38    9.78
  22 -14  -5   65.49   13.88
  16 -12   7   20.24   11.57
  16 -10   6   28.99   11.12
  17 -19   7    0.94   12.40
  17 -15   7    3.75   12.98
  18 -10   3  279.24   20.62
  18  -8 -15  221.13   16.79
  19 -25   1   11.05    8.76
  19 -19   4   -2.24   10.90
  19 -15   4   14.93   11.41
  19 -11   2  172.32   17.51
  19  -9   0   25.92    9.77
  19  -7 -11  285.10   18.09
  19  -7 -10    9.07    7.84
  19  -7  -4  161.16   14.43
  19  -7  -3  269.62   18.53
  20 -26  -4   18.80    6.89
  20 -24 -14   16.18    6.55
  20 -22 -16   18.37    7.55
  20 -22   1   13.08   10.30
  20 -20 -17   21.62    8.27
  20 -20   2  224.57   19.68
  20 -18 -17    2.75    6.87
  20 -16 -17    5.00    7.70
  20 -14   2   56.78   14.89
  20 -10 -14   48.50   10.97
  20 -10  -1    8.24    9.34
  20  -8 -10   13.59    9.39
  20  -8  -8   -7.22    7.74
  20  -8  -7  371.98   20.75
  20  -8  -6    2.07    7.84
  20  -8  -5  423.21   22.78
  21 -25  -8   44.55    8.93
  21 -25  -7    3.19    6.86
  21 -23 -13    0.47    6.33
  21 -23  -2    6.10    8.68
  21 -15 -15   39.06    9.30
  21 -13 -14   30.05    9.27
  21 -13  -1    5.54    9.70
  21 -11 -12  208.70   16.73
  21 -11  -3  960.98   35.18
  22 -22 -10    6.73    7.17
  22 -22  -9   17.75    7.48
  22 -22  -8    5.74    6.95
  22 -22  -7    1.76    6.87
  22 -22  -6   -0.35    6.41
  22 -22  -5    6.79    8.46
  22 -20  -4   36.84   10.27
  22 -20  -3   27.07   11.23
  22 -18 -13   24.98    8.08
  22 -18  -3   28.99   10.60
  22 -16 -13   -1.62    6.61
  22 -16  -3   -1.05    8.86
  22 -14 -12    0.25    7.17
  22 -14  -4   94.51   14.57
  22 -12  -9   69.69   12.88
  22 -12  -8    0.49    9.36
  22 -12  -7    4.17    9.97
  22 -12  -6   66.12   13.41
  17 -23   6   23.85   11.53
  17 -11   6    4.38   12.15
  18 -26   2   -0.16    6.93
  18 -24   4    9.78    9.91
  18 -22   5   16.31   11.07
  18 -12   5   40.76   13.98
  18  -8   2    2.31    9.81
  18  -6 -12   65.65   10.75
  19 -23   3   34.40   11.68
  19 -21   4   19.74   12.12
  19 -13   4    5.91   12.74
  19 -11   3    6.96   11.85
  19  -9 -15    1.36    7.33
  19  -7 -12   46.55   10.62
  19  -7  -2    4.02    7.59
  20 -26  -3    3.61    6.18
  20 -24   0    2.27    7.53
  20 -22   2  158.50   17.08
  20 -18   3    8.13   10.73
  20 -16   3   10.91   11.10
  20 -14 -17   -2.69    7.40
  20 -12 -16    1.38    7.62
  20 -10   0  204.99   18.86
  20  -8 -11   66.99   10.83
  20  -8  -4    1.22    7.72
  20  -8  -3   79.90   12.89
  21 -25 -10   43.05    7.65
  21 -25  -9   -1.46    5.42
  21 -25  -6   49.92    8.49
  21 -25  -5   -1.32    5.59
  21 -23 -14    4.77    6.40
  21 -21 -15   -2.81    6.18
  21 -21   0   81.27   13.83
  21 -19 -16   95.08   11.69
  21 -19   1   85.60   15.56
  21 -17 -16    5.42    7.15
  21 -17   1   86.87   14.76
  21 -15 -16    8.05    8.55
  21 -15   1   15.91   12.94
  21 -13 -15   28.69    9.90
  21 -13   0   37.24   12.05
  21 -11 -13   39.24   10.60
  21 -11  -2   25.89   11.23
  21  -9  -9   67.68   11.63
  21  -9  -8  230.10   17.31
  21  -9  -7    1.17    8.05
  21  -9  -6  207.51   16.78
  22 -22 -11   16.93    7.40
  22 -22  -4    2.64    7.22
  22 -20 -13   23.34    7.71
  22 -20  -2   49.57   12.71
  22 -18 -14    2.26    6.74
  22 -18  -2   47.03   11.76
  22 -16 -14   53.97    9.81
  22 -16  -2   63.35   12.87
  22 -14 -13   13.27    7.80
  22 -14  -3   21.25   10.39
  22 -14  -2   14.28   11.76
  22 -12 -11   42.87   10.27
  23 -19 -10    4.01    8.13
  23 -19  -9    1.30    7.82
  23 -19  -8   -1.07    6.74
  23 -19  -7   -4.94    8.10
  23 -19  -6    5.72    8.81
  23 -17 -10   -1.16    7.09
  23 -17  -9   37.25   10.13
  23 -17  -8   -6.10    7.97
  23 -17  -7   50.06   10.58
  23 -17  -6   -0.09    7.82
  23 -15  -9   -3.02    9.10
  23 -15  -8   63.44   12.41
  23 -15  -7    0.90    9.32
  16 -10   7  138.98   17.39
  17 -13   7   -0.02   10.44
  17  -9   5   -1.85   10.43
  18 -20   6   43.09   13.07
  18 -14   6   -1.87   10.97
  18 -10   4    6.95    9.71
  18  -6 -13    3.00    8.80
  19 -19   5   83.64   15.60
  19 -17   5  221.91   20.37
  19  -7 -13   61.52   11.02
  19  -7  -1  409.02   21.77
  20 -24   1   15.50    9.17
  20 -22 -17    6.16    7.08
  20 -20   3    3.14   10.17
  20 -14   3   -0.84    9.96
  20 -12   2   -2.10    9.41
  20 -10 -15    1.64    7.30
  20  -8 -12   16.16    8.14
  20  -8  -2   19.22    9.03
  21 -25  -4   16.09    6.89
  21 -21 -16   53.46    9.17
  21 -21   1  293.96   21.57
  21 -17 -17   82.47   11.53
  21 -17   2    0.58   11.77
  21 -11 -14   85.67   11.68
  21 -11  -1  509.23   26.99
  21  -9 -11  131.73   13.70
  21  -9  -5   66.45   11.69
  21  -9  -4  126.55   14.43
  22 -24  -9   21.42    7.09
  22 -24  -8    0.03    6.33
  22 -24  -7   16.88    7.57
  22 -22  -3    2.08    7.82
  22 -20 -14    7.66    6.69
  22 -18 -15   35.34    9.19
  22 -18  -1   73.75   13.46
  22 -16 -15    5.07    8.72
  22 -16  -1   -4.40    9.05
  22 -14 -14   58.54   10.34
  22 -12 -12   -2.22    7.21
  22 -12  -3   74.34   13.31
  22 -10  -8    4.64    9.74
  23 -21  -8    2.82    7.38
  23 -21  -7    3.73    8.00
  23 -19 -11   60.83   10.03
  23 -19  -5    1.00    7.51
  23 -17 -12    2.36    8.15
  23 -17  -5    1.23    8.03
  23 -17  -4    6.13    8.75
  23 -15 -10   24.96    8.95
  23 -15  -6    0.10    8.22
  23 -15  -5   65.91   12.21
  23 -13  -9    5.85    9.42
  23 -13  -8   22.04   10.60
  23 -13  -7   -2.32    9.54
  18 -22   6    7.09   11.20
  18 -18   7    1.40   12.58
  18 -12   6    1.87   11.94
  18  -8   3 1139.04   36.41
  18  -6 -14   14.13    9.35
  19 -23   4   19.82   10.74
  19 -21   5   24.46   12.53
  19 -13   5   12.06   13.15
  19 -11   4   -0.91   11.60
  19  -7   0    7.24    9.35
  19  -5  -7   21.17    8.69
  20 -22   3    0.54   10.31
  20 -18   4  156.87   17.61
  20 -16   4  244.26   21.28
  20 -12 -17    0.45    7.68
  20 -12   3    7.60   12.14
  20  -8 -13   -0.54    6.90
  20  -8  -1    5.23    8.18
  21 -25  -3   -1.89    5.78
  21 -23   0   -6.28    8.53
  21 -19 -17   -1.35    7.09
  21 -19   2   13.53   10.50
  21 -15 -17   66.75   10.97
  21 -15   2    5.86   10.21
  21 -11 -15    3.75    8.59
  21 -11   0   74.87   13.57
  21  -9 -12   31.39    9.49
  21  -9  -3  184.41   16.64
  22 -24 -10   -0.91    5.03
  22 -24  -6    1.01    5.92
  22 -24  -5   32.31    7.51
  22 -22  -2   17.25    8.89
  22 -20 -15   68.69   10.04
  22 -14 -15   -2.19    8.22
  22 -12 -13   99.65   12.31
  22 -12  -2  146.42   16.41
  22 -10 -11   49.67   11.87
  22 -10  -9   54.79   11.07
  22 -10  -7   43.87   10.73
  22 -10  -6   82.32   12.77
  22 -10  -5  146.32   15.65
  23 -21 -11   33.63    9.01
  23 -21 -10   32.50    8.07
  23 -21  -6   23.19    8.38
  23 -21  -5   -4.16    6.59
  23 -19 -13    4.41    7.15
  23 -19  -4   -1.49    7.51
  23 -19  -3   -2.64    9.23
  23 -17 -13    7.39    7.15
  23 -17  -3   76.57   12.97
  23 -15 -13    8.98    8.51
  23 -15 -12   17.38    8.05
  23 -15  -4   12.05    9.44
  23 -15  -3    7.93   10.78
  23 -13 -10    8.09    8.10
  23 -13  -6   97.82   13.55
  23 -13  -5   40.02   11.17
  16  -8   6   -1.18    9.43
  17 -11   7   60.20   14.97
  17  -7   4  936.68   32.25
  18 -10   5   75.47   13.35
  19 -17   6    5.52   12.89
  19 -15   6    7.41   12.75
  19  -9   3    7.38   11.43
  19  -7 -14   -0.14    7.07
  19  -5 -10   32.82    9.87
  19  -5  -9  129.34   12.92
  19  -5  -6   48.40    9.26
  19  -5  -5  144.44   13.21
  19  -5  -4   -1.15    6.80
  20 -24   2   10.66    8.81
  20 -20   4   -1.60   10.04
  20 -14   4    7.09   11.55
  20 -10 -16    0.38    6.95
  20 -10   2   -0.45    9.33
  20  -8 -14    6.04    7.22
  20  -8   0   66.16   12.97
  20  -6 -10  307.38   18.85
  20  -6  -8   72.27   10.73
  20  -6  -6   34.23    9.28
  20  -6  -5  106.07   12.36
  21 -21   2   -5.02    9.85
  21 -17   3  297.39   23.48
  21 -13 -17   14.53    9.09
  21 -13   2   17.60   10.95
  21  -9 -13   56.25   10.26
  21  -9  -2   -0.10    8.18
  21  -7  -8  269.13   18.59
  21  -7  -7   16.81    9.96
  22 -24  -4    1.29    6.03
  22 -22 -14   -1.41    5.10
  22 -20   0  197.73   17.88
  22 -18 -16    5.01    6.70
  22 -18   1   43.06   13.20
  22 -16 -16   37.94    8.67
  22 -16   1    4.41   11.89
  22 -12 -14   79.33   11.57
  22 -12  -1   11.58    9.80
  22 -10 -12   75.63   11.37
  22 -10  -3    6.10   11.09
  23 -23  -8    0.41    6.31
  23 -21  -4    2.94    6.80
  23 -19 -14   14.76    7.90
  23 -19  -2   31.45   11.25
  23 -17 -14   12.60    7.23
  23 -17  -2   22.62   10.82
  23 -15 -14   25.42    9.46
  23 -15  -2    1.27   10.62
  23 -13 -12   -0.68    7.07
  23 -13  -4   58.67   12.13
  23 -13  -3   17.27   11.48
  23 -11  -9   14.45   10.13
  23 -11  -8   -1.47    7.82
  23 -11  -7   44.60   12.15
  23 -11  -6   49.92   12.55
  24 -18 -10   -1.31    8.06
  24 -18  -9   -0.30    7.79
  24 -18  -8   14.57    7.75
  24 -18  -7    1.00    8.33
  24 -16 -10   23.17    9.66
  24 -16  -9   26.05   10.16
  24 -16  -8   62.48   11.10
  24 -16  -7    7.73    9.34
  17  -9   6  405.50   23.42
  18  -8   4   14.37    9.79
  19 -11   5   12.72   12.71
  19  -7 -15   37.21   10.57
  19  -5 -11   16.59    7.76
  19  -5  -3  203.28   15.55
  20 -16   5    4.84   12.46
  20 -12   4    2.11   12.22
  20  -8 -15   40.44   10.45
  20  -6 -11   75.68   11.07
  20  -6  -3   12.39    7.96
  21 -21 -17   13.59    6.78
  21 -19   3   -1.64    9.85
  21 -15   3   90.54   15.34
  21 -11 -16    1.78    7.66
  21  -9 -14    1.66    7.77
  21  -9  -1   65.66   12.22
  21  -7 -10  108.42   12.73
  21  -7  -6  392.59   21.37
  21  -7  -5   14.09    8.86
  21  -7  -4  101.86   13.79
  22 -24  -3   -0.20    6.00
  22 -22 -15    2.37    5.99
  22 -20 -16    7.15    7.12
  22 -20   1    8.54   11.40
  22 -14   1    0.72   10.05
  22 -12 -15    5.36    8.06
  22 -12   0   -2.34    9.41
  22 -10 -13   21.41    8.73
  22 -10  -2  303.52   21.23
  22  -8  -8   -0.62    9.90
  22  -8  -7  456.78   24.20
  23 -23 -10    1.64    5.36
  23 -23  -9    1.40    5.15
  23 -23  -7   -2.86    5.55
  23 -23  -6    5.38    6.15
  23 -23  -5   -0.90    6.58
  23 -21 -13    8.90    6.14
  23 -21  -3    0.75    7.09
  23 -17 -15   32.35    9.32
  23 -17  -1  123.27   15.46
  23 -15  -1    4.58   11.13
  23 -13 -13   27.09    8.61
  23 -13  -2    1.09   10.96
  23 -11 -11   19.44    8.90
  23 -11  -5   89.74   13.81
  23 -11  -4   14.40   11.13
  24 -20 -10   34.74    9.18
  24 -20  -9    7.58    6.40
  24 -20  -8    0.42    6.75
  24 -20  -7   39.56    9.10
  24 -20  -6    6.27    8.74
  24 -18  -6    0.86    6.92
  24 -18  -5    5.21    7.71
  24 -16 -12   -2.35    7.84
  24 -16  -6   -5.98    7.34
  24 -14 -10    0.59    7.38
  24 -14  -9   59.26   11.38
  24 -14  -8    1.47    8.29
  24 -14  -7    0.69    7.89
  24 -14  -6   33.10   10.39
  17  -7   5   62.88   13.03
  18 -12   7   -1.80   12.44
  19 -23   5   -0.55    9.54
  19 -13   6    2.52   11.05
  19  -9   4  269.29   20.29
  19  -7   2  463.96   24.03
  19  -5 -12   35.05    8.79
  19  -5  -2   54.64    9.93
  20 -22   4    9.66    9.57
  20 -14   5    7.31   11.04
  20 -10   3   96.92   14.60
  20  -6 -12   42.74    9.48
  20  -6  -2  403.84   21.79
  21 -17   4   20.82   13.66
  21 -13   3   -1.84    9.96
  21 -11   2   16.51   10.72
  21  -9 -15    2.70    8.67
  21  -9   0   21.86   10.08
  21  -7 -12   26.23   10.17
  21  -7 -11  118.11   13.05
  21  -7  -3  209.66   16.98
  22 -18 -17   14.69    8.00
  22 -18   2   36.05   11.62
  22 -16 -17    0.38    6.81
  22 -16   2  195.53   18.93
  22 -14 -17    5.79    8.23
  22 -10 -14    0.49    7.34
  22 -10  -1    6.98    9.76
  22  -8 -11  262.41   18.65
  22  -8  -6    7.27    8.69
  22  -8  -5  219.27   17.59
  22  -8  -4   10.49   10.25
  23 -23  -4   -0.22    5.72
  23 -21  -2    4.26    7.00
  23 -19 -15    0.13    5.93
  23 -15 -15   30.96    8.41
  23 -13 -14    3.07    7.44
  23 -13  -1   59.66   14.10
  23 -11 -13   36.23   10.79
  23 -11 -12    1.87    7.34
  23 -11  -3   86.97   13.57
  24 -20 -11   40.98    8.63
  24 -20  -5   66.13   10.81
  24 -18 -13    0.49    7.03
  24 -18  -4   19.93    8.89
  24 -18  -3    5.16    9.58
  24 -16 -13   37.98    9.85
  24 -16  -4    3.73    8.39
  24 -16  -3   32.76   11.87
  24 -14 -12   13.19    8.99
  24 -14  -5   68.83   12.37
  24 -14  -4   60.73   13.36
  24 -12  -9    7.10    9.45
  24 -12  -8   15.42   10.29
  24 -12  -7   22.63   10.67
  17 -11   8   41.11   13.90
  17  -9   7   36.52   13.22
  18  -8   5  392.68   23.05
  19 -15   7    4.54   13.07
  19  -5 -13   30.75    9.96
  19  -5  -1   99.20   12.04
  20 -12   5   55.63   15.30
  20  -8   2   17.73    9.82
  20  -6 -13   98.32   11.84
  20  -6  -1   29.59    9.45
  21 -23   2    5.30    7.74
  21 -15   4   23.77   12.22
  21 -11 -17   30.28    9.23
  21  -7 -13    9.35    9.13
  21  -7  -2   14.88    9.01
  22 -22   1   -0.95    9.15
  22 -20 -17   43.56    8.62
  22 -20   2   96.90   14.88
  22 -14   2    0.98    9.92
  22 -10 -15    2.61    8.51
  22  -8 -12    0.99    9.46
  22  -8  -3    3.59    8.37
  23 -23  -3    1.22    6.30
  23 -21 -15   -0.21    5.98
  23 -19 -16   23.14    8.05
  23 -19   0   34.41   10.76
  23 -17 -16    7.76    8.06
  23 -15 -16    0.38    7.49
  23 -13 -15   77.95   11.24
  23 -11 -14    9.43    9.79
  23 -11  -2   71.36   13.34
  23  -9  -9   17.64   10.34
  23  -9  -8  365.11   21.75
  23  -9  -7   -8.41    8.54
  23  -9  -6  409.99   23.34
  23  -9  -5   47.19   12.69
  24 -22 -10   24.22    7.59
  24 -22  -9    9.21    5.91
  24 -22  -8   -1.93    5.28
  24 -22  -7   -1.58    5.60
  24 -22  -6    2.54    7.06
  24 -20 -13   10.37    7.75
  24 -20  -4    8.06    7.82
  24 -20  -3   10.56    8.65
  24 -18 -14    2.88    7.26
  24 -18  -2   43.03   11.85
  24 -16 -14   37.52    9.59
  24 -16  -2   82.60   14.40
  24 -14 -13    5.16    7.01
  24 -14  -3    4.49    8.85
  24 -12 -10   -1.03    7.54
  24 -12  -6   -2.12    8.06
  24 -12  -5   18.33    9.58
  25 -17  -9   54.97   10.83
  25 -17  -8    4.88    8.33
  25 -17  -7    8.27    8.76
  17  -7   6  396.16   23.26
  19  -9   5    6.00   11.65
  19  -7   3   15.58    9.67
  19  -5 -14   19.56    9.77
  19  -5   0   66.17   10.83
  20 -14   6   11.09   12.85
  20 -10   4   19.83   11.12
  20  -6 -14    1.12    8.83
  20  -6   0   25.34    9.27
  20  -4  -7    1.19    7.74
  21 -21   4   47.85   12.66
  21 -13   4   38.12   12.60
  21 -11   3   14.95   10.58
  21  -9 -16   35.09    9.01
  21  -9   2  164.33   18.47
  21  -7  -1   84.69   12.75
  22 -18   3   25.96   11.47
  22 -16   3   15.06   12.03
  22 -14   3   32.25   14.05
  22 -12 -17    2.00    8.60
  22 -12   2    4.11   10.10
  22  -8 -13   10.17    7.88
  22  -8  -2   11.06    8.99
  23 -21   0    2.81    9.50
  23 -19   1   28.48   12.00
  23 -17   1  103.07   14.61
  23 -15   1   24.93   11.25
  23 -13 -16   19.58    9.24
  23 -11  -1    0.48    9.27
  23  -9 -12  111.86   13.83
  23  -9 -11   31.59   10.01
  23  -9  -4   42.58   11.58
  24 -22 -11   29.60    7.14
  24 -22  -5    8.02    6.75
  24 -22  -4   13.07    7.64
  24 -20  -2    0.17    8.58
  24 -16 -15   30.84    9.02
  24 -14 -14   10.03    7.37
  24 -12 -13   11.87    9.36
  24 -12 -12   39.13    9.58
  24 -12  -4   14.60    9.74
  24 -12  -3  124.09   16.61
  24 -10  -9  107.05   14.65
  24 -10  -8   -1.41    9.71
  24 -10  -7  143.55   16.14
  25 -19 -10   34.95    9.00
  25 -19  -9    1.06    5.99
  25 -19  -8   28.93    8.41
  25 -19  -7    0.39    7.13
  25 -19  -6  142.18   14.67
  25 -17 -10    1.88    7.07
  25 -17  -6    0.86    7.72
  25 -17  -5   -2.31    8.46
  25 -15 -10   42.42   10.05
  25 -15  -9   51.36   10.27
  25 -15  -8   10.75    8.12
  25 -15  -7    9.97    8.16
  25 -15  -6   41.23   10.26
  25 -15  -5    5.85    9.71
  16  -8   8    5.04   11.27
  18 -12   8   14.89   13.11
  18 -10   7    2.72   10.37
  18  -8   6   85.67   14.99
  18  -6   4  135.60   14.71
  20  -8   3  322.05   21.91
  20  -4 -10   21.27    9.38
  20  -4  -9    4.94    7.77
  20  -4  -6   12.59    7.58
  20  -4  -5   54.34    9.80
  20  -4  -4   20.28    8.13
  21 -11   4   46.74   14.89
  21  -7 -14   37.55    9.32
  21  -7   0   -2.79    8.13
  21  -5 -10    8.42    9.23
  21  -5  -8    2.71    7.12
  21  -5  -7    7.09    7.45
  21  -5  -5   15.26    8.26
  21  -5  -4  117.40   14.09
  22 -20   3   46.33   12.74
  22 -10 -16   24.73    9.82
  22  -8 -14   17.52    9.63
  22  -8  -1    6.94    9.10
  22  -6  -8   35.29    9.71
  22  -6  -7  162.41   15.17
  22  -6  -6    3.50    8.27
  23 -23  -1   13.23    8.12
  23 -17 -17   27.44    8.64
  23 -17   2   -1.01   11.76
  23 -15 -17    8.81    8.42
  23 -13   1   23.69   12.28
  23 -11 -15  154.71   14.52
  23 -11   0   12.53   12.38
  23  -9 -13    0.90    9.18
  23  -9  -3   36.71   11.17
  23  -9  -2   58.01   13.60
  24 -22  -3    3.80    7.17
  24 -20 -14   26.24    6.84
  24 -18 -15    3.51    6.38
  24 -14 -15    1.64    7.90
  24 -14  -1   -3.66    8.93
  24 -12  -2   50.11   12.45
  24 -10 -11  136.74   14.49
  24 -10  -6   13.01    9.40
  24 -10  -5   37.20   10.83
  25 -21  -8    0.98    6.56
  25 -19 -11   76.05   10.04
  25 -19  -5    0.04    7.73
  25 -17 -13   14.87    7.84
  25 -17 -12    3.71    6.23
  25 -17  -4   18.68    9.25
  25 -15 -12   31.67    8.94
  25 -15  -4   54.87   11.39
  25 -13 -10    1.79    7.96
  25 -13  -9   22.44    8.93
  25 -13  -8    5.55    8.12
  25 -13  -7    1.14    7.97
  25 -13  -6   24.42    9.76
  25 -13  -5   31.08   11.66
  17  -9   8   88.29   16.01
  19  -9   6   87.49   15.65
  19  -7   4  244.20   19.11
  19  -5   2   22.94   10.41
  20 -10   5    0.44   10.46
  20  -6 -15    2.12    7.41
  20  -4 -11   19.53    8.21
  20  -4  -3   13.49    7.90
  21 -13   5   -5.08   11.19
  21  -9   3    7.38    9.96
  21  -7 -15    1.30    8.96
  21  -5 -11   32.15    9.26
  21  -5  -3   17.47    8.69
  22 -16   4  334.82   23.94
  22 -14   4   85.90   17.04
  22 -12   3   38.97   12.42
  22 -10   2    5.87   10.09
  22  -8   0    7.20    9.32
  22  -6 -11    2.97    9.35
  22  -6 -10  139.65   14.10
  22  -6  -5  242.53   18.09
  22  -6  -4   55.20   11.09
  23 -21   1  146.39   14.40
  23 -19 -17   -0.97    6.86
  23 -19   2    8.53   10.97
  23 -15   2    4.55   10.06
  23 -13 -17   25.49    9.16
  23 -13   2   16.78   12.75
  23 -11 -16   -4.60    8.68
  23  -9 -14    2.45    9.04
  23  -9  -1    8.93   11.26
  23  -7  -9   31.18   10.03
  23  -7  -7    0.85    8.54
  23  -7  -6  382.00   22.38
  23  -7  -5   13.00   10.70
  24 -20 -15   -2.97    5.91
  24 -18 -16    9.04    7.15
  24 -18   0    9.25    8.82
  24 -16 -16   31.25    9.10
  24 -12  -1   93.93   16.03
  24 -10 -12    5.76    7.98
  24 -10  -4    5.67    9.13
  24 -10  -3  103.23   15.59
  25 -21 -10   31.43    7.19
  25 -21  -9    3.44    5.51
  25 -21  -7   10.99    6.85
  25 -21  -6   68.48   10.30
  25 -21  -5   42.40    9.49
  25 -19 -13   68.67   10.11
  25 -19  -4   60.46   10.76
  25 -19  -3   22.92    9.78
  25 -17  -3   73.05   12.43
  25 -15 -13   -0.83    6.33
  25 -15  -3    0.72    9.27
  25 -13 -12   22.22    8.82
  25 -13  -4   14.10    9.67
  25 -11 -10   17.02   10.06
  25 -11  -9    1.58    9.28
  25 -11  -8   25.20    9.51
  25 -11  -7    2.00    9.61
  18 -10   8    8.29   12.70
  20  -8   4   10.82   10.40
  20  -6   2   31.33   10.83
  20  -4 -12   74.35   10.98
  20  -4  -2   52.71   10.30
  20  -4  -1  170.92   16.03
  21 -17   6    6.18   12.44
  21  -5 -12   91.78   11.90
  21  -5  -2   28.97    9.63
  22 -22   3    0.19    8.86
  22 -20   4   11.20   11.24
  22 -10 -17    2.71    8.85
  22  -8 -15   -0.09    7.25
  22  -6 -12   -3.59    7.57
  22  -6  -3    0.47    8.05
  22  -6  -2   46.89   12.13
  23 -15   3  220.83   21.46
  23  -7 -11    4.50    8.25
  23  -7  -4   20.87    9.49
  24 -16   1    4.58   11.47
  24 -14 -16    4.67    7.02
  24 -12 -15    4.28    7.87
  24 -10 -13    9.83    8.35
  24 -10  -2    7.66    9.97
  24  -8  -9  418.35   23.20
  24  -8  -8   -1.83    9.09
  24  -8  -7  439.83   24.26
  24  -8  -6   38.41   12.52
  25 -19 -14   18.28    7.66
  25 -19  -2    2.23    8.57
  25 -17 -14    4.85    6.61
  25 -17  -2   54.84   11.62
  25 -15 -14   31.47    8.11
  25 -15  -2   28.59   10.87
  25 -13  -3   51.65   12.02
  25 -11 -12   60.04   12.11
  25 -11  -6   14.84    9.36
  25 -11  -5   24.71   10.31
  26 -18 -10    1.72    7.08
  26 -18  -9    3.92    6.44
  26 -18  -8    0.39    6.94
  26 -18  -7   78.04   11.75
  26 -18  -6    0.06    8.37
  26 -16 -10   55.21    9.65
  26 -16  -9   12.80    8.19
  26 -16  -8   39.84    9.29
  26 -16  -7    5.71    7.80
  26 -16  -6   -0.72    8.60
  26 -14 -10   21.13    9.58
  26 -14  -9   17.45    9.70
  26 -14  -8   55.49   11.70
  26 -14  -7   12.27    9.59
  19  -7   5   99.54   14.16
  19  -3 -12  331.35   19.13
  19  -3  -1  140.69   13.60
  20 -12   7   53.70   15.73
  20 -10   6  101.31   16.95
  20  -4 -13   37.25   10.92
  21 -13   6    1.71   12.47
  21 -11   5   62.02   14.24
  21  -9   4   93.81   15.18
  21  -7 -16    7.76    7.88
  21  -7   2  101.24   14.45
  21  -5 -13   74.54   11.44
  21  -5  -1   20.16    9.19
  22 -16   5    9.78   12.95
  22 -12   4   21.38   11.96
  22 -10   3    5.11   10.85
  22  -8 -16    5.11    9.11
  22  -6 -13  176.29   15.47
  22  -6  -1   11.59   10.67
  23 -21   2    8.40    9.15
  23 -13   3   51.36   15.27
  23 -11 -17   65.85   11.56
  23 -11   2   32.08   12.04
  23  -9 -15    5.75    7.69
  23  -9   0    5.24    9.87
  23  -7 -13   17.14   10.09
  23  -7 -12   28.08    9.52
  23  -7  -3   -1.10    8.47
  23  -7  -2   30.72   12.05
  24 -22  -1   -0.03    6.60
  24 -16 -17    6.71    7.57
  24 -14   1    1.33    9.69
  24 -12 -16  127.00   13.76
  24 -10 -14  114.19   13.09
  24 -10  -1   74.81   13.70
  24  -8 -11  336.50   20.70
  24  -8  -4   38.39   11.03
  25 -17 -15   45.25    9.13
  25 -15 -15   -1.93    7.67
  25 -15  -1   -5.36    8.49
  25 -13 -14   21.23    8.26
  25 -13  -2   70.18   13.36
  25 -11 -13  177.51   16.22
  25 -11  -4  143.91   16.30
  25 -11  -3   99.62   16.15
  26 -20  -9    4.77    6.43
  26 -20  -8   -2.49    7.25
  26 -20  -7  154.96   13.72
  26 -18  -5   47.01    9.56
  26 -16 -12    2.74    6.63
  26 -16  -5   34.88    9.92
  26 -16  -4   28.85   10.52
  26 -14 -12   13.06    8.65
  26 -14  -6    2.77    7.67
  26 -14  -5    5.53    8.10
  26 -12  -9    2.71    9.09
  26 -12  -8   23.21   10.47
  26 -12  -7   -2.60    9.16
  18  -6   6   52.34   12.91
  19  -9   7    0.47   12.52
  19  -3 -13  230.23   16.67
  20  -8   5  201.57   18.92
  20  -4 -14  166.90   15.46
  20  -4   0  435.68   22.77
  21  -7   3   15.50   11.87
  21  -5 -14   59.41   11.95
  21  -5   0   57.20   12.01
  21  -3  -7   -2.57    8.15
  21  -3  -6   26.35    9.99
  22 -14   5    3.39   10.72
  22  -8   2    2.29   10.49
  22  -6 -14   51.01   11.81
  22  -6   0    7.99   10.77
  22  -4  -8    8.73    9.15
  22  -4  -7   56.82   11.74
  22  -4  -6   26.24   10.62
  23 -17   4   23.78   13.28
  23 -15   4   35.48   13.98
  23  -9 -16    7.30    9.33
  23  -7  -1   18.08   11.63
  24 -20   1    2.43    7.91
  24 -18 -17    5.06    6.06
  24 -18   2   57.18   13.50
  24 -16   2  282.43   21.24
  24 -14 -17    9.54    7.37
  24 -14   2   33.40   13.20
  24 -12   1   44.84   13.64
  24 -10 -15    0.50    7.50
  24 -10   0   23.46   13.09
  24  -8 -13   30.98   10.87
  24  -8 -12    1.00    8.07
  24  -8  -3   16.61   10.50
  25 -19 -15    5.17    6.30
  25 -17   0   33.31   12.15
  25 -15 -16    4.21    7.81
  25 -13  -1  128.17   16.04
  25 -11 -14    8.57   10.12
  25 -11  -2  319.39   22.68
  25  -9 -11    5.00   10.45
  25  -9  -9   -0.22    9.21
  25  -9  -7    1.26    8.95
  25  -9  -5   -0.09    8.80
  26 -20 -10   26.58    7.11
  26 -20  -6    8.51    7.69
  26 -18 -13   52.83    9.32
  26 -18  -4   20.06    8.87
  26 -16 -13   12.27    7.04
  26 -16  -3   25.62   10.72
  26 -14 -13   -1.35    7.66
  26 -14  -4   -0.13    8.25
  26 -12 -10   24.96    9.00
  26 -12  -6    8.41    8.74
  26 -12  -5   87.95   14.64
  19  -3 -14  383.11   21.21
  20  -6   4   52.26   13.64
  20  -4   1  118.28   13.85
  20  -2  -9  220.05   16.61
  20  -2  -7   -1.30    6.42
  20  -2  -6    3.57    6.74
  20  -2  -5   22.69    8.15
  20  -2  -4  219.46   16.69
  21  -9   5   38.05   14.63
  21  -3 -10   71.84   12.36
  21  -3  -9    6.11    7.43
  21  -3  -5  217.90   16.50
  21  -3  -4   33.11    9.36
  22 -12   5   53.70   13.81
  22 -10   4   24.25   12.14
  22  -4 -10   49.35   10.13
  22  -4  -5  263.45   18.50
  22  -4  -4  120.61   13.92
  23 -21   3   -1.45    8.94
  23 -13   4   11.58   13.07
  23 -11   3    9.04   11.38
  23  -9   2   19.64   12.89
  23  -7 -14   21.82    9.04
  23  -7   0   -1.97   11.00
  23  -5 -10    1.85    9.32
  23  -5  -8   30.13    9.59
  23  -5  -7   16.42    9.23
  23  -5  -6  296.50   19.95
  23  -5  -5   10.54    8.91
  24 -12 -17   24.13    9.66
  24 -12   2    9.26   12.48
  24 -10 -16   97.60   13.03
  24  -8 -14    9.98    9.74
  24  -8  -2   27.24   10.97
  24  -6  -8    6.68   10.25
  25 -19   0   -3.12    8.66
  25 -17 -16    3.01    6.28
  25 -13 -16   46.43   10.51
  25  -9 -12  143.47   14.84
  25  -9  -4   -3.05    8.48
  25  -9  -3   -1.09   10.66
  26 -18 -14   -0.89    6.50
  26 -18  -3    1.35    7.19
  26 -16 -14   25.74    7.60
  26 -16  -2   26.11   10.78
  26 -14 -14    7.46    7.81
  26 -14  -3   10.82    9.17
  26 -14  -2   44.19   12.56
  26 -12 -13   57.08   11.35
  26 -12 -12   17.72    8.31
  26 -12  -4  110.43   15.44
  26 -10 -10    1.81    9.54
  26 -10  -9   63.92   12.50
  26 -10  -8    0.19    9.83
  26 -10  -7   92.97   14.38
  27 -17  -9   30.75    8.98
  27 -17  -8   11.82    8.14
  27 -17  -7    5.92    8.07
  27 -15 -10    9.28    8.09
  27 -15  -9   81.02   11.80
  27 -15  -8   -5.29    7.70
  27 -15  -7   16.75    9.16
  18  -8   8   34.19   11.82
  20 -10   7   -3.07   10.55
  20  -8   6   85.61   14.45
  20  -4 -15   65.35   12.69
  20  -2 -10   12.92    8.33
  20  -2  -3  166.17   14.61
  21  -7   4   60.56   14.74
  21  -5 -15   48.96   10.14
  21  -3 -11    7.57    7.90
  21  -3  -3  337.70   20.12
  21  -3  -2  180.06   16.63
  22 -18   6    2.25   11.58
  22 -16   6    8.16   11.45
  22 -14   6   -2.60   12.63
  22  -8   3   80.19   14.17
  22  -6 -15   60.25   11.01
  22  -4 -12    2.05    9.11
  22  -4 -11    1.04    7.89
  22  -4  -3    4.62    8.31
  22  -4  -2  114.41   14.91
  23  -9 -17    9.46    9.29
  23  -7 -15   50.35   11.41
  23  -5 -11   40.02   10.34
  23  -5  -4   64.10   11.87
  23  -5  -3    1.90    8.46
  24 -20   2    8.43    8.10
  24 -18   3   12.93   11.03
  24 -16   3   29.72   11.89
  24 -14   3   41.66   14.70
  24  -8  -1    3.94    9.46
  24  -6 -11   29.05   10.75
  24  -6  -9   24.42    9.58
  24  -6  -6   21.07    9.84
  24  -6  -5   87.00   13.52
  24  -6  -4   24.58   11.37
  25 -17   1  125.14   14.92
  25 -15 -17    1.29    7.21
  25 -15   1   26.49   11.14
  25 -13   1   12.30   12.07
  25 -11 -15  264.10   17.49
  25  -9 -13    7.72    8.25
  25  -9  -2   25.18   12.46
  25  -7  -9    3.05   10.12
  25  -7  -8  132.66   15.93
  25  -7  -7   17.62   11.38
  26 -18  -2   24.13    9.08
  26 -16 -15   22.63    7.95
  26 -12 -14  118.13   13.65
  26 -12  -3  312.30   22.08
  26 -10 -12   18.04   10.14
  26 -10  -6   37.15   10.89
  26 -10  -5    2.14    8.94
  27 -19  -9   -3.50    6.54
  27 -19  -8  119.85   12.13
  27 -19  -7   -1.97    7.89
  27 -17 -10   -1.28    5.97
  27 -17  -6   10.81    7.39
  27 -17  -5   11.96    8.61
  27 -15  -6   25.82    8.89
  27 -15  -5   21.25    9.69
  27 -13 -10   13.31    9.15
  27 -13  -9   74.16   11.30
  27 -13  -8    3.13    7.62
  27 -13  -7   24.09    9.07
  27 -13  -6    7.67    9.35
  19  -7   7  199.67   19.40
  19  -5   5   14.83    9.61
  20  -6   5   49.69   13.45
  20  -2 -11  313.05   18.64
  20  -2  -2  108.09   12.61
  21  -9   6  164.06   19.42
  21  -3 -12   69.05   11.05
  22 -12   6    0.17   12.63
  22 -10   5   10.64   12.07
  22  -8   4    2.86   12.54
  22  -6 -16    8.57    9.58
  22  -6   2   32.18   12.73
  22  -4  -1  125.78   15.68
  23 -17   5   28.77   12.87
  23 -13   5   65.87   15.61
  23 -11   4   31.10   13.23
  23  -9   3    6.82   10.39
  23  -5 -12   66.81   11.50
  23  -5  -2   39.00   10.83
  24 -12   3   57.64   15.34
  24 -10 -17    9.32    9.05
  24 -10   2    0.79   11.97
  24  -8 -15    7.87    8.32
  24  -8   0   19.27   11.52
  24  -6 -12    3.45    8.12
  24  -6  -3   34.15   10.67
  25 -19   1    5.12    8.97
  25 -17 -17    9.81    7.17
  25 -15   2   31.12   13.36
  25 -13 -17   -0.87    7.95
  25 -11 -16   14.27   10.19
  25  -9 -14    4.54    8.50
  25  -9  -1   14.41   12.01
  25  -7 -11    2.48    9.73
  25  -7  -6  155.09   16.13
  25  -7  -5   82.47   13.24
  25  -7  -4   -0.27   10.45
  26 -14 -15    4.61    6.70
  26 -14  -1   12.65    9.49
  26 -12  -2  201.55   18.76
  26 -10 -13   35.44   10.80
  26 -10  -3  137.61   17.37
  27 -19 -10    2.54    5.74
  27 -17  -4   -2.98    6.63
  27 -15 -13    1.77    7.19
  27 -15  -4    1.95    7.89
  27 -13 -12    7.33    7.86
  27 -13  -5    1.07    8.70
  27 -13  -4  121.69   15.50
  27 -11  -9    6.62    8.99
  27 -11  -8    0.84    9.02
  27 -11  -7   15.91   10.02
  20  -8   7  162.44   18.98
  20  -2 -12   93.16   11.90
  21 -11   7  162.88   18.56
  21  -7   5   52.39   14.49
  21  -5   3    2.61    8.81
  21  -3 -13  130.90   13.63
  21  -3   0  369.41   22.26
  22  -4 -13   27.02    9.19
  23 -19   5    4.13   10.53
  23  -7 -16   -1.04    8.12
  23  -7   2   -5.12   11.37
  23  -5 -13   46.84   10.74
  23  -5  -1   23.79   10.05
  24  -8 -16    2.38    8.83
  24  -6 -13   12.31    8.52
  24  -6  -2   24.26   11.03
  25 -17   2    3.91    9.90
  25 -13   2   52.22   13.79
  25 -11   1   10.67   11.68
  25  -9 -15   18.66    9.43
  25  -9   0    3.48   11.74
  25  -7 -12   82.18   12.07
  26 -16 -16   14.36    7.33
  26 -16   0   44.07   10.98
  26 -14 -16    4.23    7.54
  26 -12 -15   18.45    8.68
  26 -12  -1  198.41   18.67
  26 -10 -14  160.17   15.14
  26 -10  -2  142.00   17.70
  26  -8 -11  193.15   17.49
  26  -8  -9  195.30   16.91
  26  -8  -8    0.10    8.97
  26  -8  -6   13.79    9.79
  26  -8  -5   74.84   14.14
  27 -17 -13    6.21    5.98
  27 -17  -3   33.44    8.92
  27 -15 -14    8.19    7.32
  27 -15  -3    4.23    8.28
  27 -13 -13   -1.21    6.62
  27 -13  -3   47.46   12.71
  27 -11 -10    3.93    7.39
  27 -11  -6    9.15    8.74
  27 -11  -5  117.14   14.62
  17  -5   8  192.89   17.62
  18  -4   6    7.91    8.56
  19  -5   6  270.72   20.39
  20  -2 -13  261.83   17.32
  20  -2   0  139.81   13.98
  21  -3 -14   68.52   12.33
  22 -14   7   -0.95   12.67
  22  -8   5  211.81   21.08
  22  -6   3   23.54   11.31
  22  -4 -14  122.62   13.85
  22  -4   0  275.54   19.83
  22  -2  -7    4.98    7.40
  22  -2  -6   34.60   10.61
  22  -2  -5   32.18   10.64
  23 -15   6    3.15   12.52
  23 -11   5    8.65   11.03
  23  -9   4   34.24   12.58
  23  -5 -14  118.29   13.86
  23  -5   0   22.83   10.30
  23  -3  -8    7.04    7.97
  23  -3  -7    5.61    8.24
  23  -3  -6  286.36   19.34
  23  -3  -5   90.17   13.86
  24 -10   3   12.57   10.59
  24  -6  -1   50.49   12.06
  24  -4  -8    3.01    9.64
  24  -4  -6    9.22   10.74
  25 -19   2   -2.14    8.27
  25 -15   3  139.53   17.23
  25 -11 -17   95.76   12.03
  25  -7 -13   33.32    9.78
  25  -7  -2   34.78   11.20
  26 -18   0    5.15    7.75
  26 -16   1    4.35   10.14
  26 -12 -16  110.94   12.50
  26  -8 -12   -3.04    7.62
  26  -8  -4    8.56    9.27
  27 -19  -3   25.76    8.63
  27 -17 -14    8.55    6.10
  27 -17  -2    2.96    8.38
  27 -15  -2    2.59    7.99
  27 -13 -14   11.38    8.07
  27 -13  -2   94.83   15.14
  27 -11 -13   71.35   11.84
  27 -11 -12   13.02    7.67
  27 -11  -4  241.29   19.69
  27  -9  -9    2.51    9.63
  27  -9  -8  177.42   17.13
  27  -9  -7    2.70   10.23
  28 -16  -9   -0.90    5.87
  28 -16  -8   20.38    7.31
  28 -16  -7    1.29    6.40
  28 -16  -6    5.70    7.69
  28 -14 -10   31.60    9.04
  28 -14  -9   -0.10    6.86
  28 -14  -8   48.62    9.69
  28 -14  -7    8.72    7.23
  28 -14  -6   26.31    9.57
  18  -6   8   99.88   13.97
  19  -7   8    9.82   11.95
  19  -3   4   83.64   12.18
  19  -1   1   22.45    9.14
  20  -6   6   99.41   14.50
  20  -4   4    7.73    9.18
  20  -2 -14  124.97   14.62
  20  -2   1  415.77   21.80
  21  -9   7   44.59   14.06
  21  -7   6   48.19   14.20
  21  -5   4    6.36    9.75
  21  -3   1  431.93   23.21
  21  -1  -9   23.26    9.62
  21  -1  -7  175.24   14.75
  21  -1  -6   20.98    8.30
  21  -1  -5   -1.57    6.78
  22  -4 -15   -5.06    8.82
  22  -4   1  124.32   15.00
  22  -2 -10   76.67   11.46
  22  -2  -9    6.40    7.63
  22  -2  -4   91.64   12.65
  22  -2  -3   38.14   10.86
  23 -13   6    1.34   12.20
  23  -7   3   -2.63    9.31
  23  -5 -15   61.04   12.21
  23  -3 -10   22.08    9.10
  23  -3  -4  140.63   14.84
  23  -3  -3   59.01   12.49
  24  -8 -17   21.21    9.83
  24  -8   2    5.92   10.18
  24  -6 -15   20.97    9.94
  24  -6   0  100.70   14.56
  24  -4 -11   34.31   11.11
  24  -4 -10   78.30   12.70
  24  -4  -5  352.20   21.85
  24  -4  -4    0.60    8.39
  25  -9 -16    3.54    7.29
  25  -7 -14   -1.09    8.20
  25  -7  -1  134.05   15.98
  25  -5  -9    4.02    8.36
  25  -5  -8    5.42    8.76
  25  -5  -7   -3.54    8.61
  25  -5  -6  131.30   14.78
  25  -5  -5    2.58   10.06
  26 -18   1   20.20    9.64
  26 -16 -17    1.88    6.39
  26 -14 -17    8.87    7.18
  26 -14   1   28.99   10.21
  26 -12   1   84.16   15.62
  26 -10 -15    2.49    7.32
  26  -8 -13   65.86   10.97
  26  -8  -3    0.13    8.74
  26  -8  -2    9.02   11.01
  27 -15 -15    2.58    5.82
  27 -13 -15   -1.60    7.12
  27 -11 -14    2.81    8.42
  27 -11  -3  195.08   18.02
  27  -9 -10   89.95   12.41
  27  -9  -6  125.75   14.80
  27  -9  -5   40.76   10.97
  28 -18  -9   18.33    6.75
  28 -18  -8   -0.25    5.78
  28 -18  -6   -0.53    7.16
  28 -16 -12   13.19    7.10
  28 -16  -5    2.51    7.08
  28 -14 -12   10.67    7.28
  28 -14  -5   12.87    8.04
  28 -12 -10   10.04    7.69
  28 -12  -9   17.64    8.42
  28 -12  -8   14.33    8.38
  28 -12  -7    0.00    7.00
  28 -12  -6   -4.17    8.64
  20  -8   8   88.33   15.83
  20   0  -4    9.00    6.95
  21  -3 -15   81.51   12.34
  21  -1 -10   37.18    9.26
  21  -1  -3   14.65    8.05
  21  -1  -2  203.51   16.52
  22  -6   4    3.84    9.91
  22  -2 -11    1.59    7.48
  22  -2  -2   -2.15    7.49
  23 -11   6    3.17   12.46
  23  -9   5   32.19   14.09
  23  -3 -12   45.69   11.44
  23  -3  -2   32.74   10.02
  24 -14   5    1.66   10.32
  24 -12   5    4.59   11.91
  24 -10   4   17.39   11.21
  24  -8   3    9.71   11.83
  24  -4 -12   96.91   12.73
  24  -4  -3    6.25    8.71
  25 -11   3  146.36   18.35
  25  -9 -17   24.89    9.76
  25  -9   2   -2.59   10.98
  25  -7 -15   78.17   12.12
  25  -7   0    8.22    9.90
  25  -5 -12   10.05    9.61
  25  -5 -11   42.26   10.72
  25  -5  -4    8.97    9.54
  25  -5  -3   -0.20    9.99
  26 -14   2    2.87   10.39
  26 -12 -17   48.03    9.73
  26 -10 -16  139.99   13.73
  26  -8 -14    1.45    7.34
  26  -6  -9    3.25    8.57
  26  -6  -8    0.25    7.78
  26  -6  -7   33.01   10.13
  26  -6  -6   11.92    9.14
  26  -6  -5    1.85   10.09
  27 -15 -16    2.62    6.19
  27 -11  -2  168.46   16.98
  27  -9 -13    4.61    8.89
  27  -9 -12   91.99   11.81
  27  -9  -4   -0.99    8.42
  27  -9  -3   30.83   11.76
  28 -16 -13    6.96    6.49
  28 -16  -4   29.51    8.24
  28 -14 -13    3.15    6.08
  28 -14  -4    3.14    7.73
  28 -12 -12   -0.82    5.70
  28 -12  -5  113.18   13.82
  28 -12  -4   44.10   11.74
  28 -10  -9    9.57    8.81
  28 -10  -8    1.67    8.68
  28 -10  -7   50.10   11.58
  19  -5   7   43.42   11.31
  19  -3   5   10.69    8.62
  20  -6   7   11.50   11.69
  20   0 -10   12.31    7.55
  20   0  -2  145.00   13.11
  21  -5   5   32.34   10.96
  21  -1 -12   40.42   10.31
  21  -1 -11   26.77    8.67
  21  -1  -1  164.18   15.37
  22 -10   7    8.17   10.59
  22  -8   6    6.76   11.30
  22  -2 -12   17.46    8.32
  22  -2  -1  265.80   18.56
  23  -7   4    0.59   10.90
  23  -5 -16    8.89    7.97
  23  -3 -13    6.23    9.21
  23  -3  -1   67.21   11.79
  24  -6 -16   57.58   11.42
  24  -4 -13   86.31   12.16
  24  -4  -2    5.12    8.78
  24  -4  -1    2.27   10.17
  25 -17   4   40.86   11.52
  25 -15   4   39.82   11.20
  25 -13   4   -3.43   11.29
  25  -5 -13   -6.65    8.66
  25  -5  -2   33.44   11.88
  26 -12   2   68.39   13.84
  26 -10   1   35.66   11.58
  26  -8 -15    8.16    8.29
  26  -8  -1   27.24   10.65
  26  -6 -12    5.32    8.78
  26  -6 -11    0.53    7.50
  26  -6  -4   56.63   12.38
  27 -17   0   21.14    9.41
  27 -15   0    2.98    7.79
  27 -13 -16   26.45    8.02
  27 -11 -15  176.22   13.91
  27 -11  -1  116.24   14.78
  27  -9 -14    1.98    7.96
  27  -9  -2   16.02   11.05
  27  -7  -9    4.27    7.85
  27  -7  -6   54.77   12.32
  28 -18  -4   13.75    6.99
  28 -16  -3   10.11    6.99
  28 -14 -14   19.47    7.22
  28 -14  -3   55.79   10.64
  28 -12 -13    2.35    6.44
  28 -12  -3  169.28   16.50
  28 -10 -10   -2.66    6.41
  28 -10  -6   71.44   12.03
  28 -10  -5    3.73    9.78
  29 -15  -9   23.96    7.55
  29 -15  -8    3.01    6.64
  19  -1   3   52.79   10.67
  20  -2   3   23.57    8.75
  21  -7   7  154.48   17.57
  21  -3   3   13.95    8.74
  21  -1   0  258.40   17.91
  22  -6   5   10.22   10.10
  22  -4   3   25.23   10.17
  22  -2 -13    3.08    7.33
  22  -2   0   26.81    9.41
  23 -13   7   -2.66   11.84
  23  -5   3   29.42   12.26
  23  -3 -14   25.20    9.62
  23  -3   0   71.12   12.02
  24 -14   6    1.70   11.34
  24 -10   5   21.84   12.64
  24  -8   4   20.55   12.65
  24  -6   2   -0.98    9.19
  24  -4 -14    1.72    8.78
  25 -11   4    5.52   11.38
  25  -9   3    2.08   10.49
  25  -7 -16    1.22    7.39
  25  -5 -14   29.86   10.23
  25  -5  -1   76.00   13.86
  26 -14   3   11.94   10.70
  26 -10 -17    3.63    8.18
  26  -8   0   19.27   10.81
  26  -6 -13    0.88    7.20
  26  -6  -3   86.70   13.32
  26  -6  -2  120.08   15.63
  27 -15   1    4.62    9.49
  27 -13   1    7.80    9.91
  27 -11 -16   -0.09    7.73
  27  -9  -1   22.89   11.26
  27  -7 -12   36.25   10.08
  27  -7 -11   -0.47    7.25
  27  -7  -5   39.50   10.51
  27  -7  -4    0.55    8.08
  28 -16  -2    4.21    6.72
  28 -14 -15   -1.23    6.02
  28 -14  -2   37.01    9.53
  28 -12 -14    7.13    6.31
  28 -12  -2   74.26   12.75
  28 -10 -13   -0.87    7.37
  28 -10 -12   -7.10    5.99
  28 -10  -4  146.84   15.39
  28  -8  -8   11.65    9.55
  29 -15 -10    0.56    5.35
  29 -15  -7    9.45    6.34
  29 -13 -10   12.80    6.40
  29 -13  -9   24.89    7.46
  29 -13  -8   -1.26    6.10
  29 -13  -6   10.11    8.09
  19  -3   6  594.49   25.45
  20   0 -12   53.02    9.61
  20   0   0  149.88   13.29
  21  -1 -13   69.36   10.69
  23  -7   5    3.31   10.01
  23  -1  -7   26.40    9.15
  23  -1  -6   20.78    8.55
  23  -1  -5   -1.10    6.88
  24  -4   0   62.31   12.04
  24  -2  -8    4.95    7.59
  24  -2  -7   94.63   12.40
  24  -2  -6   16.80    8.87
  24  -2  -5  288.04   19.02
  25  -7   2    7.13    9.63
  25  -3  -8   48.03   10.48
  25  -3  -7   -0.67    7.88
  25  -3  -6  483.80   24.30
  25  -3  -5    4.49    8.46
  26 -16   3   35.33    9.49
  26 -10   2   20.01   10.09
  26  -8 -16    1.20    7.01
  27  -9 -15   28.12    8.14
  27  -7  -3   48.34   10.79
  28 -10  -3   16.07    9.14
  28  -8 -10   -0.44    7.29
  28  -8  -9   47.81    9.79
  28  -8  -7  148.81   14.47
  28  -8  -6    0.42    8.10
  29 -15 -12    0.73    4.79
  29 -15  -5   17.73    6.92
  29 -13 -12   -1.53    5.19
  29 -13  -5    2.63    6.89
  29 -11 -10   31.35    8.07
  29 -11  -9    3.04    6.60
  29 -11  -8   -1.78    6.35
  29 -11  -7    4.15    6.87
   1  -5 -11   65.96    5.32
   2  -6 -12   17.56    4.77
   5 -11 -15  130.07   11.56
   5  -9 -14  105.46    9.83
   6 -14 -16  152.50   14.19
   6  -8 -13  116.17    9.53
   7 -15 -16   95.90   13.47
   7  -7 -12   70.50    7.57
   8 -18 -16   40.78   13.73
   9  -3   0  285.51    9.40
  10 -16 -15   77.39   13.26
  10  -8 -11  431.79   17.19
  10  -4  -3  324.09   11.85
  10  -4   2  108.63    7.03
  11 -15 -14   87.34   12.98
  11  -9 -11   51.97    8.66
  11  -5  -4  209.11   10.53
  11  -5   3  150.26    8.53
  12 -14 -13    3.84    9.07
  12 -12 -12  483.81   22.49
  12 -10 -11  179.10   13.85
  12  -6  -5  185.21   10.95
  12  -6  -4   29.30    7.14
  13  -7   2  141.89    9.85
  14 -14 -11    3.93    9.21
  14 -10  -8  185.67   14.01
  14  -8  -3   91.32    9.50
  14  -8  -2   27.27    6.91
  14  -8  -1   54.22    7.92
  14  -8   0  146.69   11.00
  15 -17 -10   11.17   11.08
  16 -16  -8  144.83   16.10
  16 -14  -7   71.80   12.53
  16 -12  -4  142.68   13.95
  16 -12  -3   26.89    9.58
  16 -12  -2  114.98   13.34
  16 -12  -1   55.68   11.29
  16 -12   0   12.02    9.56
  17 -17  -3   23.40   13.68
  17 -17  -2    1.92   12.94
  17 -17  -1    3.12   13.77
   3 -11 -15  178.20   12.54
   3  -9 -14  113.43    9.39
   5  -3  -7  131.00    7.03
   6 -12 -15    4.33    8.68
   6 -10 -14  186.07   12.46
   6  -6 -11  214.03   10.28
   7 -17 -16   26.98   12.23
   7 -13 -15   24.18   10.09
   8 -14 -15  167.04   15.35
   8  -6 -10    3.86    4.96
   9 -17 -15  524.82   26.48
   9 -15 -15  217.26   17.01
  10 -14 -14  134.65   14.58
  10 -10 -12   34.38    9.43
  10  -6  -8    4.15    4.90
  10  -4   0   42.67    5.66
  10  -4   1  187.57    8.72
  11 -17 -14   31.66   11.25
  11 -11 -12  291.69   16.63
  11  -7  -8   11.05    5.79
  11  -5  -3  113.77    8.16
  11  -5   2  316.93   11.65
  12 -16 -13   18.63   10.41
  12  -8  -8   79.12    8.90
  12  -6   1  435.33   14.75
  12  -6   2   29.18    5.63
  13 -17 -12   38.43   11.70
  13 -15 -12   23.74   10.45
  13 -11 -10   11.67    8.48
  13  -7  -2  106.54    9.02
  13  -7  -1  375.02   15.14
  13  -7   0  159.69   10.33
  13  -7   1  292.06   13.24
  14 -18 -11   -3.22   11.49
  14 -16 -11   94.12   13.83
  14 -14 -10   44.37   10.89
  14 -12  -9  124.32   12.98
  14 -10  -7    5.75    7.36
  15 -17  -9   80.58   15.49
  15 -15  -9   34.99   10.93
  15 -13  -8   10.79    8.99
  15 -11   2  286.93   18.19
  16 -16  -7   46.71   12.43
  16 -14  -5   50.12   11.40
  16 -14  -4   74.38   13.68
  16 -14   1   42.72   14.16
   1  -3  -8    2.01    2.47
   4  -8 -13   24.29    6.42
   5  -7 -12   38.26    5.68
   6  -4  -8  206.55    8.86
   6  -2  -3  162.79    6.56
   7 -11 -14  195.08   12.86
   7  -9 -13   34.09    6.68
   7  -5  -9   64.45    6.43
   8 -18 -15   -2.71   13.35
   8 -16 -15  207.62   17.90
   8 -12 -14   15.07    8.74
   8 -10 -13    2.95    5.80
   9 -13 -14  100.17   11.58
   9 -11 -13   46.82    8.89
   9  -7 -10  234.70   12.07
   9  -5  -7  124.54    8.28
  10 -18 -14   30.97   13.37
  10 -16 -14  471.57   24.13
  10  -8 -10   13.18    6.14
  11  -5  -1   67.08    6.54
  11  -5   1  132.20    7.93
  12 -14 -12   18.38    9.31
  12 -12 -11  163.26   15.08
  12 -10 -10  676.45   23.02
  12  -6  -2  271.25   12.10
  12  -6  -1  206.50   10.71
  14 -18 -10   -5.31   12.22
  14 -16 -10   18.66   10.47
  14 -12  -8    3.02    7.16
  14 -10  -6  185.04   13.52
  15 -17  -8    9.71   12.49
  15 -15  -8   13.95    9.66
  15 -13  -7   53.33   10.77
  15 -11  -4   57.86    9.63
  15 -11  -3   21.66    7.77
  15 -11  -2   25.18    9.78
  15 -11  -1   10.56    9.87
  15 -11   0  636.11   24.08
  16 -16  -5   62.37   13.32
  16 -16   1   20.68   15.36
  16 -14  -3   25.19   10.54
  16 -14  -2    6.12    9.90
  16 -14  -1    2.58    9.63
  16 -14   0    2.98   10.08
   2  -8 -13  825.24   18.38
   2  -2  -6   21.29    2.78
   4 -12 -15   42.22    8.34
   4 -10 -14  287.14   13.66
   4  -6 -11  498.53   13.80
   4  -2  -5  604.15   11.10
   5 -13 -15   48.00   10.33
   6 -14 -15   11.17    9.72
   7 -15 -15   59.75   11.19
   8  -6  -9  936.15   20.54
   9 -15 -14  208.35   16.91
  10  -6  -7    8.70    4.81
  11 -13 -12  108.68   13.23
  11 -11 -11  718.60   23.72
  11  -7  -7    3.51    5.10
  12 -16 -12   24.17   10.20
  12 -10  -9    4.26    7.16
  12  -8  -7  179.17   11.59
  13 -17 -11   22.11   10.60
  13 -15 -11   -0.13    8.77
  13 -13 -10   51.02    9.79
  13  -9  -6   -2.34    5.52
  14 -14  -9    4.10    8.75
  14 -12  -7   64.58   11.49
  14 -10  -5  248.47   14.85
  14 -10   2  845.17   24.92
  15 -15  -7   71.94   12.44
  15 -13  -6   25.46    9.45
  16 -16  -4  361.59   22.14
  16 -16  -3    8.16   10.79
  16 -16  -2    8.73   10.97
  16 -16  -1    2.24   10.84
   2 -10 -14  107.62    9.37
   2  -4  -9   35.75    4.17
   3 -13 -15   25.47    9.82
   3  -7 -12  297.65   10.95
   3  -5 -10  213.35    8.56
   5 -11 -14   82.68    9.84
   5  -9 -13  169.94   10.24
   6  -8 -12    6.30    4.78
   6  -2  -2   74.12    4.73
   7 -17 -15  726.94   27.98
   7  -5  -8  378.64   12.70
   8 -14 -14   11.35    9.41
   8  -8 -11   57.85    7.46
   9 -17 -14   30.16   11.11
   9  -9 -11   93.21    9.17
   9  -7  -9   36.24    6.38
   9  -5  -6    2.20    3.95
  10 -12 -12  155.31   13.97
  10 -10 -11  117.62   10.66
  10  -8  -9   23.77    6.45
  10  -6  -6  635.30   17.60
  11  -7  -6  560.62   17.68
  12 -14 -11   16.57    8.95
  12 -12 -10  810.86   25.93
  12  -8  -6    1.05    5.30
  12  -8   5 1723.31   29.11
  13 -15 -10   66.89   11.65
  13 -13  -9    5.07    9.42
  13 -11  -8   61.42    9.41
  13  -9  -5   24.39    6.85
  13  -9   4 1809.44   32.59
  14 -18  -9   55.06   12.93
  14 -16  -9   51.06   11.40
  14 -10  -3   12.58    6.72
  14 -10  -2   61.49    9.67
  14 -10  -1  141.42   12.27
  14 -10   1  315.85   16.59
  15 -17  -6   12.50   12.75
  15 -15  -6   98.01   13.36
  15 -13  -4    4.23    8.20
  15 -13  -3   -2.73    9.20
  15 -13   2  307.64   18.93
   0  -6 -11    7.93    4.15
   0  -4  -9   39.31    3.61
   1  -7 -12  643.80   14.51
   2  -6 -11  142.26    7.52
   3  -3  -7   -1.91    3.27
   5 -15 -15    9.78   10.55
   6 -18 -15   20.39   12.04
   6 -16 -15   67.95   11.72
   6 -12 -14   43.68    8.46
   6 -10 -13  317.21   14.05
   6  -2  -1  159.53    6.28
   7 -13 -14   28.19    8.55
   7 -11 -13  187.54   12.61
   7  -9 -12    3.52    5.20
   8 -12 -13   12.24    7.11
   9 -13 -13   23.36    8.31
  10 -16 -13   20.69    9.87
  11 -17 -12   20.79   11.83
  11 -15 -12    0.72    8.33
  11 -11 -10   13.41    8.96
  12 -18 -11    0.49    9.66
  12 -16 -11   65.93   11.79
  12 -10  -8  517.48   19.27
  13 -17 -10    1.46    9.17
  13  -9  -4  159.74   11.29
  14 -18  -8    4.22   10.52
  14 -14  -7    6.89    8.46
  14 -12  -6   26.25    8.70
  14 -12  -5   28.94    9.89
  15 -15  -4   25.22   11.62
  15 -15   2    2.77   12.48
  15 -13  -2   28.97    9.35
  15 -13  -1    4.59    8.09
  15 -13   0  143.60   14.07
   1  -9 -13    0.80    5.23
   1  -5 -10   30.99    4.11
   3 -11 -14    1.45    5.50
   3  -9 -13   93.45    7.73
   4  -8 -12   26.83    5.98
   4  -2  -4  265.68    7.51
   5  -7 -11    1.20    4.16
   7 -19 -14    4.99   13.52
   7 -15 -14  216.46   16.44
   7  -7 -10  110.49    8.23
   8  -8 -10  153.90   10.58
   8  -6  -8   25.35    5.40
   9 -19 -13    1.73   12.42
   9 -15 -13  266.81   17.00
   9  -9 -10    6.24    6.78
   9  -7  -8   46.33    6.56
  10 -14 -12   44.07   10.02
  10 -10 -10  552.67   19.32
  10  -8  -8   85.41    8.33
  10  -6  -5  216.53   10.46
  11  -9  -8   40.72    7.30
  11  -7  -5   18.66    5.65
  11  -7   5   -1.55    5.02
  12 -14 -10   -1.88    7.79
  12 -10  -7   92.04   10.42
  12  -8  -4   15.23    5.77
  12  -8   4    3.79    6.43
  13 -17  -9   43.25   11.30
  13 -15  -9    6.69    8.73
  13 -13  -8  187.93   14.31
  13 -11  -6    1.40    8.07
  13  -9  -2   47.62    7.47
  13  -9  -1   11.34    6.88
  13  -9   0   34.75    7.84
  13  -9   1  173.99   12.09
  13  -9   2   14.55    6.43
  14 -18  -7   28.71   11.60
  14 -16  -7   83.53   12.75
  14 -14  -6   12.01    9.95
  14 -12   3  486.83   21.78
  15 -17  -4   -2.70   10.62
  15 -17  -3  146.65   17.20
  15 -17   1    1.57   14.24
  15 -17   2   22.89   15.51
  15 -15  -3   24.57   10.45
  15 -15  -2   18.16    9.53
  15 -15  -1    9.28   11.57
  15 -15   0   -2.27   11.24
  15 -15   1    6.23   10.11
   4 -12 -14   51.43    7.87
   4 -10 -13  121.62    9.83
   5 -13 -14   -0.62    7.96
   6 -14 -14    5.84    7.14
   6  -8 -11    3.91    5.55
   6  -2   0  519.55    9.88
   6  -2   2  757.65   11.06
   7 -17 -14   24.75   10.60
   7  -5  -7    5.00    3.97
   8 -14 -13   39.46    8.99
   9 -11 -11  183.09   12.84
   9  -5  -4   33.11    5.08
  10  -6  -4  306.05   12.23
  11 -19 -11  152.06   16.45
  11 -17 -11    4.19   10.59
  11 -15 -11   21.28    9.02
  11 -11  -9  988.31   26.32
  11  -9  -7   63.41    8.79
  11  -7  -4  325.36   13.10
  12 -18 -10    7.98   10.00
  12 -16 -10   14.11    9.19
  12  -8   3  163.93   10.66
  13 -19  -8  292.71   22.35
  13 -15  -8   20.79    9.33
  13 -13  -7   46.57   10.48
  14 -18  -6  288.83   21.20
  14 -14  -5   57.43   10.68
  14 -12  -3   22.80    7.73
  14 -12  -2   11.04    8.37
  14 -12  -1  173.95   14.21
  14 -12   2  254.68   16.01
  15 -17  -2   -3.28    9.72
  15 -17  -1   -3.21   11.24
  15 -17   0   -0.78   10.87
   2 -12 -14   74.41    9.77
   2  -8 -12   40.36    5.96
   3  -7 -11    9.95    4.83
   4  -6 -10   67.42    5.83
   5 -11 -13  251.65   12.81
   5  -9 -12  157.02    9.56
   5  -3  -5  196.39    7.33
   6 -16 -14  932.08   28.99
   6 -12 -13   29.61    8.09
   6 -10 -12  327.90   14.32
   6  -6  -9  227.13    9.85
   7 -13 -13    1.43    6.61
   7 -11 -12   35.48    8.04
   8 -18 -13   -0.96    9.35
   8 -16 -13   61.01   11.07
   8 -10 -11   26.85    6.83
   8  -6  -7  289.60   11.39
   8  -4  -3   31.45    4.56
   9  -7  -7  747.79   18.94
   9  -5  -3    3.57    4.64
  10 -14 -11   50.83   10.96
  10 -10  -9  129.64   10.42
  10  -8  -7  485.85   16.21
  10  -6   5   40.76    5.54
  11 -13 -10  124.42   12.11
  11  -7  -3  138.09    9.11
  11  -7   4   57.48    6.96
  12 -14  -9   10.10    7.51
  12 -12  -8  202.39   13.90
  12  -8   0   14.92    6.34
  12  -8   1  151.56   10.33
  12  -8   2    3.28    5.13
  13 -17  -8   56.17   11.69
  13 -11  -4  192.07   13.75
  13 -11   4   38.59   10.08
  14 -18  -5   10.47   10.49
  14 -16  -5   79.71   12.86
  14 -14   3   76.91   13.92
  14 -12   0   74.71   10.88
   0  -8 -12   25.34    5.18
   1  -3  -7   40.05    3.45
   2 -10 -13  172.00   10.34
   3 -13 -14    2.83    6.80
   3  -5  -9    2.29    3.14
   4 -14 -14   16.68    7.78
   5 -19 -14  163.92   17.04
   5 -17 -14    3.77   11.04
   5 -15 -14   56.02    9.93
   5  -5  -8   64.08    5.55
   7 -19 -13   97.59   16.48
   7  -7  -9   11.24    4.85
   7  -3   4  259.82    7.11
   8  -8  -9  321.75   13.11
   8  -4  -2  114.26    6.49
   9 -19 -12   50.19   12.08
   9 -17 -12   -2.85    8.63
   9  -9  -9   72.60    8.00
   9  -5   5   66.58    5.43
  10 -18 -11    4.21    9.24
  10 -16 -11    2.38    8.42
  10 -12 -10  552.34   20.32
  10  -6   4   71.09    6.46
  11 -19 -10   36.70   12.32
  11 -17 -10    5.44    8.89
  11 -15 -10    0.40    7.86
  11 -13  -9   53.69   10.50
  11 -11  -8    2.29    6.01
  11  -9  -6  438.30   16.18
  11  -7  -1  220.82   11.08
  11  -7   2  285.39   11.95
  11  -7   3    6.91    5.41
  12 -18  -9  106.38   13.96
  12 -16  -9   20.02    9.36
  12 -14  -8  103.75   12.32
  13 -19  -7  150.34   16.68
  13 -17  -7  284.71   18.99
  13 -15  -7    2.74    8.16
  13 -13  -6   44.79    9.22
  14 -18  -3    3.43   11.87
  14 -18   3    6.92   15.26
  14 -16  -3    6.58   10.65
  14 -14  -3    8.13    8.19
  14 -14  -2   63.84   10.60
  14 -14  -1   -1.53    9.22
  14 -14   0    7.83   10.53
  14 -14   1   71.48   12.97
  14 -14   2   11.87   11.16
   0 -10 -13  507.12   15.36
   1  -7 -11   56.56    5.65
   2 -14 -14    3.11    8.80
   2  -6 -10   63.55    5.54
   3 -15 -14    4.66    9.56
   3 -11 -13  233.84   12.36
   3  -9 -12  218.57   10.79
   3  -3  -6   75.10    4.59
   4 -18 -14  228.45   17.81
   4 -16 -14  340.83   18.39
   4  -8 -11  153.27    9.02
   4  -4  -7   51.15    4.69
   4  -2  -3   80.25    4.25
   6 -20 -13    4.35   11.74
   6 -14 -13   52.42    9.30
   7 -17 -13 1570.33   38.56
   8 -20 -12   50.18   12.99
   8 -14 -12   -0.77    6.42
   8  -4   4  160.58    6.83
   9 -13 -11   17.97    7.61
   9 -11 -10   99.00    9.67
   9  -7  -6  848.47   19.63
   9  -5  -2  104.82    6.82
   9  -5   4   77.47    5.82
  10 -10  -8  452.76   16.88
  10  -8  -6  112.26    8.69
  10  -6   3  560.24   14.47
  11  -9  -5   11.02    6.57
  11  -7   0    3.45    4.51
  11  -7   1   -0.48    4.09
  12 -18  -8   11.70   10.05
  12 -16  -8   38.45    9.97
  12 -10  -4   60.98    8.01
  13 -19  -6  130.01   15.67
  13 -17  -6   22.68   10.26
  13 -15  -6   53.63   10.46
  13 -13  -5   16.54    7.81
  13 -13  -4    7.28    8.86
  13 -11  -2  145.29   11.33
  13 -11  -1  110.27   10.25
  13 -11   0  770.91   23.51
  13 -11   1  396.88   17.82
  13 -11   2  880.63   24.72
  14 -18  -2   21.49   10.81
  14 -18  -1  130.35   17.28
  14 -18   0    4.17   13.78
  14 -18   1   87.95   17.63
  14 -16  -2   21.36    9.71
  14 -16  -1   10.52   10.65
  14 -16   0   -2.48   11.12
  14 -16   1    1.84   11.68
  14 -16   2   -4.10    9.67
  -1  -7 -11   88.96    5.95
   3 -17 -14  163.67   14.80
   4 -12 -13   86.44    8.83
   4 -10 -12  261.36   12.29
   5 -13 -13    4.64    6.72
   5  -9 -11   42.86    6.77
   5  -3  -4   14.08    3.25
   6 -18 -13   21.87   10.52
   6 -16 -13  134.65   13.40
   6 -12 -12   10.83    6.88
   7 -13 -12   18.56    7.21
   7  -9 -10  186.44   10.57
   8 -18 -12  200.60   16.48
   8 -16 -12  432.24   20.74
   8 -10 -10  108.58    9.31
   8  -4   3  153.63    6.70
   9 -15 -11   23.40    8.80
   9  -9  -8   -3.42    4.82
   9  -5   0  327.78   10.87
  10 -18 -10   18.91    9.98
  10 -16 -10   34.18   10.90
  10 -14 -10    5.35    7.48
  10 -12  -9   -2.36    6.41
  10  -6   1   -1.71    3.76
  10  -6   2  329.44   11.29
  11 -19  -9  105.60   14.44
  11 -17  -9    3.99    8.70
  11 -15  -9    6.24    8.07
  11 -13  -8  140.44   11.79
  11 -11  -7  269.95   14.07
  12 -20  -7  222.24   19.24
  12 -14  -7    7.91    7.59
  12 -12  -6   48.23    8.27
  12 -10   4  522.57   18.51
  13 -19  -5   53.30   12.42
  13 -17  -5 1246.96   35.96
   0  -6 -10   37.62    4.33
   0  -4  -8   42.29    3.74
   1 -11 -13  104.26    8.40
   1  -9 -12 2031.99   27.61
   1  -5  -9    6.44    3.09
   4 -20 -13   40.38   15.80
   5 -19 -13  130.43   15.49
   5 -17 -13 1837.89   40.82
   5 -15 -13  166.79   13.30
   5 -11 -12   78.05    7.98
   6 -10 -11  250.48   12.15
   7 -19 -12   -4.57    9.19
   7 -17 -12    2.54   10.22
   7 -15 -12   10.74    7.63
   7  -7  -8  629.42   16.29
   8 -20 -11   87.30   13.96
   8  -8  -8  197.37   10.42
   8  -4   1   10.94    3.34
   8  -4   2   43.55    4.18
   9 -13 -10   35.33    7.76
   9 -11  -9  506.56   18.05
   9  -7  -5  940.86   20.18
   9  -5   1   92.72    6.17
  10 -10  -7  214.54   11.99
  10  -8  -5 1274.72   24.61
  11 -19  -8  238.37   18.55
  11 -15  -8    2.78    8.30
  11  -9  -4  126.58    9.37
  12 -20  -6  374.60   23.48
  12 -16  -7   17.92    9.02
  12 -14  -6   73.84   10.34
  12 -12  -5   -2.73    5.63
  12 -10  -1   30.37    7.54
  12 -10   3   64.21    9.22
  13 -19  -4   -0.35    9.77
  13 -17  -4    0.36    9.40
  13 -15  -4   21.70    9.05
  13 -13  -2   -4.02    6.24
  13 -13  -1  106.06   12.08
  13 -13   2  464.71   20.91
  13 -13   3   80.17   12.28
  -2  -6 -10   69.44    4.57
  -1  -9 -12 2569.75   29.63
   2 -12 -13   53.40    7.47
   2  -8 -11 1718.74   24.50
   3 -13 -13   11.35    6.22
   3  -7 -10  735.13   15.91
   4 -18 -13  114.85   14.86
   4 -16 -13   17.06    9.98
   4 -14 -13   56.38    9.00
   4  -2  -2  996.87   12.66
   5  -5  -7  238.85    8.92
   6 -20 -12   47.58   13.24
   6 -14 -12   44.20    9.42
   8 -12 -10   84.67    9.96
   8 -10  -9  888.16   22.04
   9 -19 -10    9.71    9.65
   9 -15 -10   44.82    9.46
   9  -9  -7   80.31    7.80
  10 -18  -9   42.00   10.86
  10 -16  -9   12.03    8.45
  10 -14  -9   66.51    9.46
  10 -12  -8  257.62   13.97
  10  -8  -4   37.30    6.04
  11 -17  -8   92.58   12.47
  11 -13  -7    7.73    6.56
  11  -9  -3    4.94    5.02
  11  -9   5   91.20    9.07
  12 -20  -5   21.69   11.28
  12 -18  -6  123.03   14.32
  12 -16  -6  267.90   17.28
  12 -14  -5   23.72    9.03
  12 -12  -4    3.22    6.03
  12 -10   1  684.08   20.20
  12 -10   2  608.83   19.20
  13 -19  -2  304.51   21.17
  13 -19  -1   76.16   15.29
  13 -19   1  213.42   21.11
  13 -19   2  336.17   24.81
  13 -19   3   -3.29   13.04
  13 -17  -2    3.73   10.68
  13 -17   4   -3.29   13.56
  13 -15  -2   30.60    9.22
  13 -15  -1   52.65   11.52
  13 -15   3    4.91   11.16
  13 -15   4   32.76   10.96
  13 -13   0   75.06   10.21
  13 -13   1  132.58   12.55
  -1  -5  -9   47.96    3.79
   2 -10 -12   12.08    4.86
   3 -19 -13   13.84   11.30
   3 -17 -13  568.37   23.96
   3 -15 -13  159.46   13.42
   3 -11 -12   32.34    7.18
   4 -12 -12   26.23    7.38
   4  -8 -10   12.17    5.26
   4  -4  -6  362.49    9.61
   5 -13 -12   13.94    6.26
   5  -3  -3   12.80    3.05
   6 -18 -12  772.30   28.11
   6 -16 -12  774.06   25.79
   6  -8  -9  497.50   14.81
   6  -6  -7  765.05   16.34
   7 -19 -11    4.89   10.99
   7 -11 -10  370.67   15.55
   7  -9  -9   20.09    5.59
   7  -7  -7  359.50   12.33
   8  -8  -7  465.31   14.80
   9 -21  -9   41.66   13.15
   9 -13  -9   18.23    8.51
   9 -11  -8  101.67   10.06
   9  -7  -4 1151.34   21.55
  10 -20  -8  108.62   14.89
  10 -14  -8   56.47    9.94
  10 -10  -6   79.08    8.17
  10  -8  -3  859.49   20.08
  11 -19  -7  216.45   17.93
  11 -17  -7   30.81    9.87
  11 -15  -7   55.57    9.86
  11 -13  -6   46.89    9.53
  11 -11  -5   81.80    8.71
  11  -9   4  179.23   10.98
  12 -20  -4   -1.43   10.68
  12 -16  -5   35.02   10.01
  12 -14  -4   20.68    9.26
  12 -12  -3   66.53    9.17
  12 -12   5   81.26   11.67
  13 -17  -1   47.75   11.09
  13 -17   0    7.07    9.33
  13 -17   1   11.54   10.09
  13 -17   2    9.83   10.31
  13 -17   3    9.11   10.79
  13 -15   0    7.57    8.19
  13 -15   1   15.77    9.81
  13 -15   2    3.43    8.81
   0 -10 -12   36.86    6.31
   0  -8 -11 4449.38   36.67
   1 -13 -13  187.07   11.71
   2 -16 -13   30.76   10.54
   2 -14 -13   56.86    8.41
   3  -9 -11   75.80    6.71
   3  -3  -5  560.91   10.36
   4 -20 -12   27.58   14.43
   4 -10 -11   23.39    6.16
   5 -19 -12   15.21   10.09
   5 -17 -12    0.31   10.56
   5 -15 -12   42.19    9.99
   5 -11 -11  119.33    9.03
   5  -9 -10  163.57    9.37
   6 -12 -11   16.94    6.07
   7 -17 -11  522.32   22.67
   7 -15 -11    4.13    6.76
   8 -16 -10  108.96   13.15
   9 -21  -8  122.20   17.62
   9 -19  -9   11.07   10.33
   9 -15  -9   -5.53    8.27
   9  -9  -6 1572.93   27.48
  10 -20  -7  101.29   15.94
  10 -18  -8   36.45   10.47
  10 -16  -8   -5.19    7.45
  10 -12  -7   28.56    6.92
  11 -19  -6  281.57   19.30
  11 -15  -6    6.00    8.83
  11 -11  -4   59.13    7.81
  11  -9   0   15.74    5.37
  11  -9   1  216.50   11.58
  12 -20  -3  102.31   14.68
  12 -18  -4  625.28   26.46
  12 -16  -4  753.76   26.59
  12 -14  -3    3.79    8.72
  12 -12  -1   65.09    8.62
  12 -12   3  484.87   19.54
  12 -12   4   72.94    9.60
  -2  -8 -11 3490.02   30.84
   1 -15 -13  220.57   14.93
   1  -7 -10 1545.28   21.02
   2  -6  -9  126.51    6.44
   3 -21 -12    0.64   12.29
   4 -18 -12  645.89   26.22
   4 -14 -12   15.24    8.35
   5 -21 -11   93.88   15.68
   5  -5  -6  146.98    7.12
   6 -18 -11   59.89   12.47
   6 -14 -11   47.37    9.46
   7  -9  -8  507.24   15.94
   8 -20  -9   28.75   12.60
   8 -12  -9  107.75    9.66
   8 -10  -8   20.81    5.85
   8  -8  -6  401.39   13.52
   8  -6  -3   17.31    5.06
   9 -13  -8   22.17    8.34
   9 -11  -7   41.21    7.90
  10 -18  -7  281.89   19.31
  10 -14  -7   53.84    9.10
  10 -10  -5  229.90   11.90
  10  -8  -2   58.62    6.66
  10  -8   5  428.96   14.09
  11 -21  -4    9.82   11.58
  11 -19  -5   10.73    9.68
  11 -17  -6  134.99   13.82
  11 -13  -5    0.11    6.26
  11 -11  -3    6.96    5.59
  11 -11   6    5.40    7.99
  12 -20   1  369.74   25.48
  12 -20   2  217.26   22.18
  12 -18  -3   -6.09    9.01
  12 -18   5   -2.67   14.32
  12 -16  -3   -0.65    8.97
  12 -14   5  128.02   14.69
  12 -12   0  193.09   12.48
  12 -12   1  760.65   22.85
   1 -11 -12    5.81    4.68
   1  -9 -11   23.60    5.53
   2 -20 -12   12.85   13.52
   3 -19 -12   48.95   12.93
   3 -13 -12    9.84    5.88
   5 -13 -11  299.35   14.74
   5  -7  -8  785.72   16.72
   5  -3  -2  280.94    7.78
   6 -16 -11    8.88    7.65
   6  -8  -8   15.22    4.71
   6  -6  -6   20.22    4.36
   7 -11  -9   75.26    8.05
   7  -7  -6  211.48    9.56
   8 -18  -9   14.89   10.68
   8 -14  -9   31.42    7.97
   9 -21  -7   12.65   10.80
   9 -19  -8   -6.52    8.52
   9 -17  -8  175.22   15.60
   9 -15  -8   73.87   11.09
   9  -9  -5   10.68    5.07
   9  -7  -2 1557.31   24.18
  10 -20  -6  181.32   17.54
  10 -16  -7   83.80   10.62
  10 -12  -6   28.78    6.71
  10 -10  -4   11.20    5.32
  10  -8   0   10.57    5.65
  10  -8   4  190.74   10.10
  11 -21  -3   -5.28   10.81
  11 -19  -4   37.08   12.62
  11 -17  -5  570.59   23.96
  11 -15  -5   89.88   10.59
  11 -13  -4   43.37    7.91
  12 -18  -1  118.91   14.50
  12 -18   0   58.44   13.10
  12 -18   1  156.85   17.08
  12 -18   2    5.54   12.05
  12 -18   3   39.29   13.80
  12 -18   4   43.70   13.50
  12 -16  -1   15.14    9.95
  12 -16   4   44.58   13.22
  12 -16   5    9.86   10.37
  12 -14  -1   37.78    8.77
  12 -14   0  215.01   14.38
  12 -14   1   24.50    9.57
  12 -14   2  118.49   13.13
  12 -14   3  135.29   13.79
  12 -14   4   17.18    8.90
  -1 -11 -12    2.38    5.66
  -1  -7 -10 1887.35   21.67
   1  -5  -8   19.49    3.52
   2 -10 -11  572.88   15.97
   2  -8 -10   27.53    5.35
   3 -17 -12    2.03    8.37
   3 -15 -12   67.25    9.55
   3 -11 -11   43.72    7.00
   3  -7  -9    1.21    3.33
   3  -5  -7  715.92   13.59
   4 -20 -11   31.22   13.29
   4 -12 -11    2.24    5.88
   4  -4  -5  431.20   10.13
   5 -21 -10  220.09   20.18
   5 -19 -11   32.30   10.58
   5 -17 -11  770.19   26.83
   5 -15 -11    6.99    7.96
   5 -11 -10  144.56   10.14
   6 -20 -10   -2.14   10.02
   6 -10  -9 1064.54   22.63
   6  -4  -2  357.76    9.70
   8 -20  -8    8.83    9.99
   8 -16  -9   69.25   10.06
   8 -12  -8   51.28    7.51
   8 -10  -7   21.22    5.59
   8  -8  -5 3933.94   39.88
   8  -6  -2    0.44    3.52
   9 -21  -6   34.06   13.55
   9 -19  -7  128.16   15.53
   9 -13  -7   15.59    7.82
   9 -11  -6   51.50    8.01
   9  -7   6   54.96    6.02
  10 -20  -5   50.39   11.92
  10 -18  -6    9.99    9.03
  10 -16  -6   15.82    9.31
  10 -14  -6   96.63   10.08
  10 -12  -5   18.16    6.12
  10 -10  -3   59.11    7.83
  10  -8   1    6.56    4.64
  10  -8   2  182.42    9.51
  11 -21  -1    1.59   11.95
  11 -15  -4   50.10    9.49
  11 -13  -3    7.97    6.18
  11 -11   0  157.54   11.27
  11 -11   4   60.53    9.09
  11 -11   5   13.44    6.50
  12 -16   0    3.57    8.14
  12 -16   1   -3.20    8.33
  12 -16   2   10.45    9.26
  12 -16   3    1.07    9.13
  -1  -9 -11  117.07    7.52
   0 -12 -12  403.61   14.88
   0  -6  -9   82.24    5.22
   1 -19 -12   -1.64   11.90
   1 -13 -12  288.07   13.88
   2 -18 -12   78.88   12.73
   2 -16 -12  564.39   21.83
   2 -14 -12  206.30   12.40
   3 -21 -11   51.38   13.80
   3  -9 -10  476.30   13.82
   4 -10 -10   13.73    4.80
   5  -5  -5    7.24    4.29
   7 -21  -8    0.53   11.95
   7 -19  -9   43.18   11.04
   7 -13  -9  115.30    9.93
   7  -9  -7   11.94    4.89
   8 -18  -8   -0.46    9.69
   8 -14  -8   83.85   10.56
   8  -6   7   50.42    4.96
   9 -17  -7   15.42    8.81
   9 -15  -7   47.51    9.03
   9  -9  -4 1649.78   27.24
   9  -7   5   75.31    6.55
  10 -20  -4   11.13   11.57
  10 -18  -5  168.89   16.05
  10 -14  -5   31.78    8.91
  11 -17  -3  802.37   27.84
  11 -15  -3   76.35   10.33
  11 -13   6   93.95   12.48
  11 -11   1  116.43    9.54
  11 -11   2  847.68   22.32
   0  -4  -7   19.49    2.86
   1 -17 -12   25.58   10.69
   1 -15 -12   39.87    9.58
   3 -19 -11    0.59   10.83
   3  -3  -4  414.21    8.69
   4 -18 -11   14.82    9.52
   4 -16 -11   13.05    7.62
   4 -14 -11    1.77    5.99
   4  -6  -7  610.29   13.46
   5 -19 -10   14.57    9.22
   5 -13 -10   88.62    9.54
   5  -7  -7    1.94    3.74
   5  -3  -1  716.81   11.61
   6 -12  -9  137.27   10.56
   6  -8  -7   71.13    6.41
   7 -17  -9  210.88   15.36
   7 -15  -9   11.84    6.74
   7 -11  -8 1119.18   24.20
   7  -5  -1  138.53    6.99
   8 -20  -7    4.15    9.49
   8 -16  -8    7.78    7.71
   8 -12  -7  124.00   10.38
   8 -10  -6   50.29    6.59
   8  -8  -4  100.35    8.09
   8  -6  -1  496.75   12.76
   9 -21  -5    5.01   10.15
   9 -19  -6   34.61   10.55
   9 -13  -6    0.79    5.43
   9 -11  -5   11.34    5.36
   9  -7   1  193.01    8.98
   9  -7   2   94.86    7.26
   9  -7   3  511.85   13.93
   9  -7   4  260.85   10.35
  10 -20  -3    7.69   11.36
  10 -16  -5    6.37    7.56
  10 -12  -4   47.82    7.39
  10 -10  -2   48.14    6.73
  10 -10   6   14.04    6.82
  11 -19   0  282.02   19.42
  11 -19   1   27.95   12.48
  11 -19   2  281.61   21.11
  11 -19   3    5.01   12.92
  11 -19   5   80.47   15.69
  11 -17  -2   -1.84    8.52
  11 -17   6   -6.16   12.61
  11 -15  -2    2.29    6.89
  11 -13   0    1.29    7.24
  11 -13   5   11.22    9.24
  -1 -13 -12  233.60   12.86
   0 -16 -12  346.58   17.95
   0 -14 -12  898.45   23.20
   0  -8 -10   27.40    4.97
   1 -21 -11    2.92   11.85
   1 -11 -11   11.74    5.71
   2 -20 -11    1.26    9.86
   2 -12 -11   32.36    6.99
   2  -6  -8   37.12    4.18
   2  -4  -6   96.81    4.96
   3 -21 -10   54.71   15.37
   3 -15 -11   83.13   10.77
   3 -13 -11    3.05    5.30
   4 -20 -10    4.97    9.98
   5 -21  -9    9.16   10.89
   5 -17 -10   53.20    9.87
   5 -15 -10    5.29    7.84
   6 -10  -8   38.36    6.20
   7 -19  -8   92.86   12.86
   7 -13  -8   16.12    7.11
   8 -22  -5   92.40   15.43
   8 -18  -7   34.77    9.89
   8  -6   6   88.33    6.03
   9 -21  -4   28.18   11.26
   9 -19  -5   41.22   12.02
   9 -17  -6  219.94   15.43
   9 -15  -6   67.09    9.58
  10 -20  -2    1.21    9.41
  10 -18  -4  251.97   17.30
  10 -16  -4  361.39   18.27
  10 -12  -3  195.13   11.67
  10 -10   0   45.91    7.32
  10 -10   5    1.40    6.13
  11 -17   0   17.45    8.91
  11 -17   1   94.13   13.41
  11 -17   2   14.24   11.21
  11 -17   3   93.75   14.33
  11 -17   4   -0.69   11.17
  11 -17   5  196.93   17.15
  11 -15   0    3.79    7.24
  11 -15   1   40.52   10.11
  11 -15   4   73.90   12.32
  11 -15   5   95.82   12.48
  11 -13   1  218.08   13.41
  11 -13   2  121.84   11.03
  -2 -10 -11  880.21   18.13
  -2  -6  -9  131.58    5.60
  -1  -5  -8   53.70    4.12
   0 -20 -11    3.60   12.91
   1  -9 -10 4469.61   38.80
   1  -7  -9  125.57    6.46
   2 -18 -11    0.46   10.08
   3 -11 -10   27.46    6.19
   4 -18 -10  106.20   13.39
   4 -12 -10   48.51    6.72
   4  -4  -4   72.32    4.71
   5  -3   0  117.32    5.24
   6 -22  -7   72.62   14.08
   6 -20  -8  199.57   17.18
   6 -14  -9    2.41    6.56
   7 -17  -8   75.53   10.48
   7 -15  -8   55.94    9.06
   7 -11  -7    6.25    5.13
   7  -9  -6 1100.46   21.57
   8 -22  -4   -0.67   13.11
   8 -20  -6   26.56   10.47
   8 -16  -7  175.32   13.37
   8 -14  -7   18.05    6.98
   8 -12  -6  153.09   10.92
   8  -8  -3 4258.27   39.98
   8  -6   1   23.28    4.16
   8  -6   2  512.19   12.71
   8  -6   3  667.23   14.26
   8  -6   4  195.12    8.25
   8  -6   5    0.86    3.61
   9 -21  -3   33.67   11.44
   9 -17  -5   -0.88    8.86
   9 -13  -5    1.85    5.45
   9 -11  -4    1.37    4.79
   9  -9  -2 2292.09   31.19
  10 -20   0   -0.32   11.75
  10 -20   6  183.09   21.75
  10 -18  -3    5.87    8.63
  10 -16  -3   22.49    8.47
  10 -14  -3  131.57   11.31
  10 -12  -2    0.20    5.19
  10 -12   7  101.84   11.53
  10 -10   1   85.22    7.79
  10 -10   2   84.55    8.41
  10 -10   4   30.35    6.32
  11 -15   2   44.31    9.32
  11 -15   3    1.77    7.97
   1 -19 -11    7.30    9.48
   2 -16 -11   12.72    7.67
   2 -14 -11   92.00    9.08
   2 -10 -10   55.98    6.06
   2  -8  -9 1973.19   24.90
   3 -19 -10   59.96   13.00
   3  -9  -9   96.38    7.45
   3  -5  -6  157.41    6.63
   4 -22  -8   35.21   14.80
   4 -14 -10  346.59   15.21
   5 -19  -9   25.96    9.80
   6 -12  -8   10.39    6.55
   6  -8  -6   75.61    6.41
   7 -21  -6    6.90   10.55
   7 -19  -7    1.66    9.21
   8 -22  -3   96.18   16.58
   8 -20  -5    1.85    9.19
   8 -18  -6  263.32   17.15
   9 -21  -2    2.97    9.80
   9 -19  -4    6.61    8.86
   9  -9  -1   20.59    5.28
   9  -9   7    9.23    5.86
  10 -20   1  140.76   15.58
  10 -20   2    7.18   10.58
  10 -20   3   71.94   14.59
  10 -20   5   46.14   14.66
  10 -16  -2  154.53   13.04
  10 -14  -2    0.65    5.86
  10 -12   6   15.73    8.16
  -2  -8 -10   24.03    4.54
  -1 -11 -11    1.55    5.14
   0 -18 -11   24.54   11.17
   0 -12 -11  291.18   12.61
   1 -21 -10   -1.28   11.12
   1 -17 -11  114.08   11.89
   1 -15 -11  563.68   20.02
   1 -13 -11  558.04   17.43
   1  -5  -7  114.11    5.57
   2 -22  -9    2.22   12.10
   2 -20 -10  104.95   13.87
   3 -21  -9   -3.25   10.20
   3 -17 -10   11.23    9.03
   3 -13 -10   22.54    6.69
   4  -6  -6  130.13    6.66
   5  -7  -6    2.20    3.62
   6 -22  -6   19.28   11.42
   6 -20  -7  183.67   16.49
   6 -18  -8   68.32   11.06
   6 -16  -8   36.87    9.65
   6 -14  -8  216.85   13.28
   6 -10  -7  830.69   19.24
   7 -21  -5    4.85   11.26
   7 -17  -7   13.33    8.14
   7 -15  -7   40.05    9.06
   7 -13  -7   27.03    6.50
   7  -9  -5  215.29   10.06
   7  -5   2  232.69    8.13
   7  -5   5   30.40    3.89
   8 -22  -2   -6.23   12.03
   8 -20  -4    1.03   10.59
   8 -16  -6   23.89    8.08
   8 -14  -6   20.52    6.99
   8 -12  -5  238.59   12.65
   8 -10  -4  366.31   13.35
   8  -8  -2    5.33    4.34
   9 -21  -1   17.17   10.57
   9 -19  -3   72.40   11.89
   9 -17  -4   27.66    8.91
   9 -13  -4  207.57   12.20
   9  -9   6   20.47    6.11
  10 -18   5    5.45   11.97
  10 -18   6  153.83   16.45
  10 -14   6   20.65    9.98
  10 -14   7   91.02   11.79
  10 -12   0   32.14    6.65
  10 -12   2   14.55    6.80
  10 -12   4   -2.23    7.02
  10 -12   5    4.52    7.22
   3 -15 -10   28.91    7.34
   3  -3  -3    2.11    2.24
   4 -18  -9    2.97    7.88
   4 -12  -9   94.93    8.20
   5 -21  -7  165.16   16.63
   5 -11  -8 1121.51   22.84
   5  -9  -7  289.33   11.08
   7 -19  -6  175.17   15.37
   7 -11  -6  122.18    8.83
   7  -5   3  104.87    5.55
   8 -18  -5   11.43    8.36
   9 -21   1   18.05   11.39
   9 -21   2    3.08   10.87
   9 -19  -2   55.27   11.15
   9 -13  -3  156.03   10.74
   9 -11  -2   37.93    6.26
   9  -9   1   53.56    6.24
  10 -18   2   27.93    9.84
  10 -18   3   28.73   10.61
  10 -16   1   44.29    9.27
  10 -16   6  756.14   27.19
  10 -14   1    0.41    6.39
  10 -12   3  111.97    9.71
 -17   3  23   20.32   11.82
 -16   2  23   12.05   10.74
 -15   1  10  112.84    7.84
 -14   0  10   10.24    4.81
 -11  -3  13    2.18    4.04
 -11  -3  17   23.44    7.72
 -11  -3  18  328.60   15.33
 -11  -1  24    2.79    8.24
 -10  -2   8  284.00    9.18
 -10  -2  23    9.30    7.91
 -10   0  26  697.48   26.67
  -9  -3  21    3.36    6.84
  -9  -1   5  114.79    5.07
  -9  -1  25  282.68   17.71
  -8  -4  11  216.77    8.93
  -8  -4  18   21.47    6.63
  -8  -2  24    7.94    7.38
  -7  -3  22   34.44    8.41
  -6  -4   9  253.64    8.68
  -6  -4  20   59.16    8.02
  -6  -2  24    5.50    8.66
  -5  -5  13   11.12    3.98
  -5  -5  14   13.25    4.34
  -5  -5  15   59.66    6.41
  -4  -4  20   16.20    6.18
  -3  -5  12   36.80    4.82
  -3  -5  13    6.94    3.93
  -3  -5  14   47.40    5.73
  -3  -5  15  110.21    7.92
  -2   0  26   -1.61   10.41
  -1  -5  12  347.38   10.94
  -1  -5  13   10.28    3.87
  -1  -5  14  173.46    8.77
   0  -4  18    4.85    6.03
   1  -3  20   67.51    9.57
   2  -4   8   20.21    3.08
   2  -4  16    4.23    4.09
   3  -3  18   16.85    7.03
   3  -1  22   28.91   10.49
   5  -3   8  110.63    5.28
   5  -3  15    0.54    4.04
 -15   1  22   -2.31    9.56
 -14   0  22  440.88   20.67
 -13  -1  11   33.57    5.75
 -13  -1  21  186.73   14.44
 -12  -2  12  343.13   12.09
 -12   0  24  758.95   27.88
 -10  -2  22   50.73    9.66
  -9  -3  20   46.72    8.46
  -8  -4  12    4.75    3.89
  -8  -4  13   32.43    5.27
  -8  -4  14    2.19    5.14
  -8  -4  15   22.74    6.23
  -8  -4  16   56.42    7.03
  -8  -4  17    0.49    5.43
  -8  -2   6  271.53    7.68
  -8  -2  23    4.78    7.41
  -8   0  26  242.61   17.77
  -7  -3  21    6.92    7.88
  -7  -1  25   78.92   11.26
  -6  -4  18   18.13    6.84
  -6  -4  19   55.41    7.66
  -5  -3   6  696.60   11.87
  -5  -3  22    0.98    6.46
  -5  -1  25   57.74   11.14
  -4  -4  19   61.46    8.17
  -3  -1  25   52.28    9.70
  -2  -2  23   17.33    7.57
  -1  -3  21   71.09    8.89
  -1  -1  24   10.84    9.43
   0  -4  17   11.89    5.80
   0  -2  22  298.29   16.64
   1  -1  23  855.69   27.32
   2  -4   9   20.31    3.52
   2  -4  15   -1.68    3.66
   2  -2  21   72.93    9.92
   2   0  24  124.12   13.85
   4  -2  19   93.70    9.41
   5  -3   9   10.73    3.33
   5  -3  13  201.82    9.00
   5  -3  14   86.60    6.51
   6  -2  16    2.11    4.69
 -17   3  21  220.13   16.65
 -16   2  22    9.39    8.67
 -15   1  11    1.62    4.88
 -15   1  21    0.37    9.12
 -14   2  25    0.06    9.30
 -13  -1  12    9.45    5.23
 -13  -1  19    0.98    7.50
 -13  -1  20   77.85   10.12
 -12  -2  13    2.32    4.15
 -12  -2  14   10.75    5.58
 -12  -2  15    5.79    5.74
 -12  -2  16   85.71    9.06
 -12  -2  17  128.39   10.09
 -11   1  26   61.31   12.02
 -10  -2  21   49.24    9.22
  -9  -3  19   24.19    7.21
  -9  -1  24   11.43    8.16
  -6  -4  10  134.11    7.00
  -6  -4  17    3.41    4.81
  -6  -2  23   -2.31    6.85
  -6   0  26   45.90   10.52
  -5  -3  21   28.28    7.22
  -4  -2  23   21.30    7.93
  -2  -4  18   24.52    6.09
  -1  -3  20   64.51    9.17
   0  -4   8   42.61    3.92
   0  -4  16    2.13    5.15
   1  -3  19  146.72   10.29
   1   1  25   48.49   13.51
   2  -4  10   59.60    4.85
   2  -4  11   58.70    5.55
   2  -4  12  167.07    8.22
   2  -4  13   18.19    4.22
   2  -4  14   76.27    6.34
   3  -3  17    8.55    5.07
   3  -1  21 1899.45   36.75
   3   1  24    2.28    9.36
   4  -2  18  181.80   11.60
   5  -3  11    7.66    3.80
   5  -3  12  482.77   12.45
   5  -1  19  286.01   14.92
   6  -2  15   15.04    5.51
 -17   3  20  100.56   12.73
 -16   2  20  125.57   13.02
 -16   2  21   54.93   10.21
 -15   1  12    4.71    5.38
 -15   1  20    1.46    8.62
 -15   3  24    3.11   10.46
 -14   0  12   18.78    5.58
 -14   0  20    2.33    6.74
 -14   2  24  117.43   12.85
 -13  -1  13  225.75   10.95
 -13  -1  18   74.67    8.97
 -11  -1   8  117.31    6.18
 -11  -1  22   10.62    8.25
 -11   1  25  564.88   24.64
 -10  -2   9  153.49    7.22
 -10  -2  20   41.41    8.54
  -9  -3  17   66.55    8.76
  -9  -3  18   64.23    8.36
  -9   1  26   45.88   10.36
  -8  -2  22   29.08    8.15
  -7  -3   8  419.84   10.41
  -7  -3  20    1.90    6.23
  -7  -1  24   11.70    7.78
  -6  -4  11  532.71   13.46
  -6  -4  12  236.76    9.69
  -6  -4  13   77.54    7.03
  -6  -4  14   84.69    7.59
  -6  -4  15    1.96    4.35
  -6  -4  16  399.40   14.63
  -6  -2   5  913.91   12.54
  -5  -3  20    0.78    5.78
  -5  -1  24   -2.12    6.97
  -4  -4  17    1.67    4.52
  -3  -3  20   11.58    6.30
  -2  -4  17    2.47    4.56
  -2  -2  22    8.84    6.98
  -1  -1  23  525.98   21.53
   0  -4   9   43.87    4.17
   0  -2  21   -2.89    7.15
   0   0  24  357.12   19.62
   1  -3  18    0.88    5.57
   1  -1  22   31.85   10.07
   2  -2  20  349.59   15.82
   2   2  25   26.81   13.27
   6  -2  14   33.43    5.62
 -17   3  19  166.93   12.85
 -16   2  13  225.39   11.62
 -16   2  19   54.40   10.20
 -15   1  13   94.85    8.28
 -15   1  19    4.91    6.91
 -14   0  18    3.44    6.09
 -13  -1  14    3.09    4.38
 -13  -1  15    3.58    4.61
 -13  -1  16    0.95    5.10
 -13  -1  17    2.93    5.11
 -12   0  22  740.43   25.40
 -11  -1  21  335.38   17.41
 -10  -2  10   29.62    4.95
 -10  -2  19  198.65   12.82
 -10   0  24  510.68   22.37
  -9  -3  12   30.23    4.94
  -9  -3  13   12.49    4.42
  -9  -3  14   17.72    5.01
  -9  -3  15   80.42    7.55
  -9  -3  16    4.37    4.77
  -8  -2  21   16.04    6.67
  -7  -3   9   51.73    5.03
  -7  -3  19   46.99    7.81
  -7  -1  23   -4.48    8.03
  -7   1  26   -3.28    7.64
  -5  -3   7  130.66    5.73
  -5  -3  19   23.97    7.43
  -5   1  26    8.72    8.04
  -4  -4  11  239.00    8.99
  -4  -4  15   14.86    4.70
  -4  -4  16  377.47   13.87
  -4  -2  22   47.94    8.68
  -3  -3   6   65.58    4.37
  -3  -3  19   10.09    6.70
  -3   1  26    3.89    8.68
  -2  -4  10   10.72    3.87
  -2  -4  15    4.66    4.14
  -1  -3  19   50.39    7.55
   0  -4  10  159.01    7.07
   0  -4  11  206.76    8.48
   2  -2  19   29.40    7.97
   3  -3   7  227.68    6.73
   3  -3  15   76.31    7.04
   3  -1  20  100.67   11.03
   3   1  23  420.87   21.35
   4  -2  17   64.48    7.75
   5  -1  18   28.39    7.84
   6  -2  13  427.73   12.13
 -17   3  16   27.23    7.39
 -17   3  17   19.98    7.87
 -16   2  14   69.84    8.35
 -16   2  15  104.49    9.85
 -16   2  16    2.51    7.13
 -16   2  17   42.33    8.72
 -16   2  18   -3.51    6.69
 -16   4  23   39.95   10.39
 -15   1  14   52.57    7.30
 -15   1  15    8.66    6.26
 -15   1  16    4.17    6.84
 -15   1  17   81.08    9.83
 -15   1  18   12.32    6.90
 -15   3  23   39.68    9.72
 -14   0  14   69.82    7.14
 -14   0  16   57.44    7.38
 -14   2  23   45.50    9.71
 -13   1  22   48.20    9.70
 -11  -1   9   12.13    4.12
 -11  -1  20   27.96    7.72
 -11   1  24    6.09    8.17
 -10  -2  11   34.99    5.41
 -10  -2  18    6.85    5.65
 -10   2  26   54.40   10.84
  -9  -1   6    6.31    2.43
  -9  -1  22   -3.04    6.48
  -9   1  25  272.50   17.12
  -8  -2  20   17.18    6.31
  -8   0  24  234.30   15.53
  -7  -3  17  356.34   14.61
  -7  -3  18    8.11    5.28
  -5  -1  23   24.15    7.75
  -4  -4  12   21.87    4.18
  -4  -4  13    9.10    3.86
  -4  -4  14   96.35    7.15
  -4  -2  21   10.39    6.47
  -2  -4  11   33.37    4.29
  -2  -4  12   51.04    5.19
  -2  -4  14   56.18    5.85
  -2   0  24  225.66   15.05
  -2   2  26   32.62   12.28
  -1  -1  22   -1.82    7.48
  -1   1  25    0.79    8.29
   0  -2  20   55.07    7.85
   1  -3  17    1.15    4.07
   1  -1  21 2042.80   36.80
   1   1  24    9.90    9.24
   2   0  22 2422.27   42.25
   3  -3   8   90.01    5.00
   3  -3  14   95.74    6.66
   6  -2   8  836.82   12.34
   6  -2   9  114.78    5.70
   6  -2  11  215.08    7.96
   6  -2  12    0.63    3.74
 -17   5  22   49.60   10.43
 -16   4  22    8.17    9.72
 -15   3  22   13.63    9.51
 -14   2  22   95.63   11.48
 -13   1  21  184.55   14.13
 -12   2  24  124.81   12.76
 -11  -1  19    1.04    6.02
 -10  -2  15    5.00    5.40
 -10  -2  16   78.33    7.65
 -10  -2  17  100.78    9.05
  -8  -2  19   10.24    6.09
  -8   2  26   34.82    9.27
  -7  -3  10  274.56    9.26
  -7  -3  11  122.49    7.24
  -7  -3  15    6.78    5.26
  -7  -3  16   95.93    7.90
  -7  -1  22   -0.05    6.23
  -7   1  25   80.78   10.72
  -6   0  24   24.10    8.03
  -6   2  26   18.23    9.77
  -5  -3   8  420.02   10.03
  -5  -3  17  467.86   15.87
  -5  -3  18    2.63    4.78
  -5   1  25   59.80   10.75
  -4   0  24   42.55    8.94
  -3  -3  18   13.21    5.56
  -1  -3   6   78.41    4.18
   0   2  25   -1.03    9.02
   1  -3  16   33.79    5.29
   2  -2  18  442.33   15.38
   2   2  24   -0.13   10.89
   3  -3   9   45.98    4.26
   3  -3  13  257.52    9.49
   3  -1  19 1749.18   31.23
   4  -2  16  107.90    7.80
   4   0  20 1481.64   30.88
   5  -1  17   88.57    8.48
   7  -1  13   74.17    6.36
 -17   5  21    0.23    7.96
 -16   4  21   50.62   10.54
 -15   3  21    1.44    8.43
 -14   2  21   29.65    8.03
 -14   4  24   14.40    9.63
 -13   1  20   69.36   10.08
 -11  -1  10  167.50    7.58
 -11  -1  18  123.42   10.19
 -11   1  23  452.40   20.30
 -10   0  22  291.47   16.16
 -10   2  25   31.29    9.06
  -9  -1  20    7.69    7.16
  -9   1  24   13.04    8.38
  -9   3  26   37.17   10.60
  -8  -2  18  159.96   10.60
  -7  -3  12   22.61    4.30
  -7  -3  13    1.10    3.61
  -7  -3  14  124.67    7.88
  -5  -3  16   41.40    6.57
  -5  -1  22    3.00    6.26
  -4  -2  20  120.70   10.05
  -1  -1  21  348.78   16.05
  -1   1  24    9.01    7.75
   0  -2  19    7.99    5.41
   1  -3  15   79.21    6.44
   1  -1  20   42.52    8.48
   1   1  23  820.98   26.35
   1   3  25   46.76   13.46
   2  -2  17   61.73    7.13
   3  -3  11   73.97    5.15
   4  -2  15    6.02    4.76
 -17   5  20   11.64    7.57
 -16   4  20   56.78   10.25
 -14   2  20   15.46    8.09
 -13   1   9    4.26    3.82
 -13   1  19    0.04    6.94
 -12   0  10    1.04    3.85
 -12   2  23   39.78    9.33
 -11  -1  11   34.88    4.60
 -11  -1  12   40.87    5.67
 -11   1  22   10.93    7.61
 -11   3  25    5.75    7.71
 -10   2  24   36.85   10.08
  -8  -2  17   15.91    5.33
  -8   0  22    8.00    7.71
  -8   2  25    4.99    7.45
  -7  -1  21   93.04    9.42
  -7   1  24    8.33    7.15
  -7   3  26    5.51    9.02
  -6  -2  19    6.84    5.20
  -5  -3   9    5.36    2.92
  -5  -3  15  546.68   15.21
  -5   1  24   -0.49    7.92
  -4  -2  19    1.69    5.13
  -3  -3  16    3.89    4.05
  -3  -1  21   92.35    9.35
  -3   3  26   34.18    9.71
  -2   2  25    5.24    7.48
  -1  -3   7   45.59    3.57
  -1  -3  15  311.91   11.61
   0  -2  18   83.59    7.75
   0   0  22 1578.59   32.95
   1  -3   8    1.29    2.90
   1  -3  13    9.27    4.18
   3  -1  18   48.44    8.04
   4   2  22  238.44   15.96
   5  -1  16    6.96    5.26
 -17   5  18    6.18    8.39
 -17   5  19   26.55    8.69
 -17   7  22    1.98   10.62
 -16   4  19    9.69    8.18
 -16   6  23   43.27   10.19
 -15   3  19   73.23   10.29
 -15   3  20    0.48    6.73
 -15   5  23   73.73   11.25
 -14   2  19   73.12    9.87
 -14   4  23    8.71    7.37
 -13   1  18   63.21    8.90
 -13   3  23   70.58   10.40
 -12   4  25    7.04    7.86
 -11  -1  13    2.46    3.91
 -11  -1  14    6.13    4.23
 -11   1  21  312.95   16.76
 -10   0  20   52.44    9.23
  -9  -1  19   19.32    6.42
  -9   1  23  113.74   11.37
  -8  -2  10   93.77    6.14
  -8  -2  15  160.67    9.61
  -8  -2  16    2.36    4.35
  -7  -1  20    2.56    5.83
  -6  -2  18  302.71   13.34
  -6   0  22  148.57   12.41
  -6   2  25    3.91    7.08
  -5  -3  10  299.76    9.20
  -5  -3  11    7.72    3.27
  -5  -3  12   36.75    4.57
  -5  -3  13   36.15    4.79
  -5  -3  14  256.71   10.27
  -5   3  26   10.40    7.80
  -4  -2  18  187.90   10.96
  -3  -3  14  169.80    8.80
  -3  -3  15  634.96   15.97
  -2  -2  18   32.52    5.79
  -1  -3  14   47.44    5.28
  -1  -1  20    6.78    5.39
  -1   3  25   16.02   10.83
   0   2  24   40.15    9.51
   1  -1  19 2043.03   32.96
   1   1  22   33.84    9.85
   2  -2  16   65.21    6.23
   2   0  20 3330.11   44.33
   2   2  23   31.57    9.24
   4  -2  13   33.14    4.96
   7  -1  10    4.23    2.97
   7  -1  11  771.15   13.70
 -13   3  22   31.45    8.46
 -12   0  12  125.13    7.54
 -12   0  16   52.43    6.66
 -11   3  24   -1.79    7.25
 -10   2  23   16.41    7.85
  -9  -1  18    6.40    5.49
  -9   1  22   -2.50    6.52
  -9   3  25    2.59    7.31
  -8  -2  11   69.20    5.60
  -8  -2  12  276.45   10.16
  -8  -2  13   31.41    5.08
  -8  -2  14  700.70   17.07
  -8   2  24    9.01    8.11
  -8   4  26   -2.07    7.44
  -7   1  23    2.30    6.69
  -6  -2   7  742.92   12.07
  -6  -2  17   56.09    6.82
  -5  -1  20    5.81    5.81
  -4   0  22  105.88   10.25
  -3  -3  12   71.24    5.55
  -3  -3  13  111.45    6.88
  -3  -1  20    2.31    5.00
  -2   2  24   57.71    9.74
  -1  -3   9    8.61    2.79
  -1  -3  13    2.58    3.39
   0  -2  17   -0.99    4.07
   1   3  24    5.09    8.54
   3   3  23   10.52    9.83
   5  -1  15   39.66    5.28
   5   1  19  271.37   14.00
   6  -8 -10   24.36    4.41
   6  -4  -7   69.80    4.65
   9  -7  -9   34.51    5.57
   9  -3  -5  139.68    7.24
  10  -4  -6  557.60   14.65
  11  -3  -4   19.34    4.83
  12 -14 -11   17.30    8.61
  12  -6  -7  122.82    8.64
  12  -2   0    7.64    5.48
  12  -2   9  104.76    9.12
  13  -5  -5    7.44    5.00
  14 -18 -10   -2.49   11.80
  14 -14 -10   53.40    9.60
  14  -4  -2   11.63    5.69
  15 -13  -9   94.12   11.71
  15  -9  -7    4.31    7.56
  15  -5  -2    8.91    6.82
  16 -12  -8   62.92   10.30
  16 -10  -7    6.92    7.38
  16  -8  -5   24.19    7.64
  16  -6  -2   31.95    7.29
  16  -6   9  127.72   14.05
  17 -11  -6   89.85   11.17
  17  -7  -2   10.27    6.91
  17  -7  -1   86.90   11.33
  17  -7   8  217.71   17.86
  18 -12  -5   -2.32    8.07
  18 -10  -4  258.09   16.96
  18 -10   9   51.52   17.36
  18  -8  -1   22.20    8.94
  18  -8   0   88.89   10.98
  18  -8   5  336.76   20.72
  18  -8   6   83.28   13.41
  19 -15  -4   -1.14   10.40
  19 -13  -4  211.04   17.12
  19 -11  -2   63.48   13.04
  19 -11   7   55.20   14.78
  20 -14  -1   -0.75    9.49
  20 -14   0   12.28   12.67
  20 -12   3    1.52   10.60
   9  -9 -10    3.87    4.84
  10 -12 -11   41.64    7.39
  11 -13 -11  144.98   10.56
  11  -1   4   13.10    4.83
  11  -1   5  490.49   13.72
  11  -1   6  164.50    8.76
  12 -16 -11   48.41    9.91
  12  -4  -4   54.77    6.21
  12  -2   8  164.24    9.79
  13 -13 -10   52.65    9.57
  13  -7  -7  102.70    8.69
  13  -3   9  183.19   11.80
  14 -16 -10   24.63    9.05
  14 -12  -9  119.34   11.29
  14  -8  -7   53.13    7.63
  14  -6  -5    0.49    5.12
  14  -4  -1  487.16   16.25
  14  -4   9    8.71    7.96
  15 -17  -9   84.56   13.23
  15 -15  -9   37.84   10.55
  15  -7  -5   25.30    6.70
  15  -5  -1  159.13   11.32
  15  -5   9    3.56    8.00
  16 -18  -8   26.02   12.45
  16 -16  -8  141.05   14.96
  16 -14  -8   58.03   10.02
  16 -10  -6   -0.42    7.80
  16  -6  -1  203.21   12.56
  16  -6   8   15.03    9.11
  17  -9  -4  306.58   16.39
  17  -7   0    7.80    7.24
  17  -7   7    9.03    9.13
  18 -14  -5    0.16    9.68
  18 -12  -4  511.32   23.01
  18 -10  -3  131.92   13.19
  18 -10   8    3.83   13.54
  18  -8   1  308.14   18.03
  19 -15  -3    2.90   10.53
  19 -13  -2  126.31   15.23
  19 -11   0   11.81    9.15
  19 -11   5   14.70   12.27
  19 -11   6   47.45   13.99
  20 -14   1    1.11   10.28
   6  -2  -4  138.80    5.92
   7 -11 -11  122.72    7.97
   7  -7  -9   15.05    4.11
   7  -1  -2  131.34    5.80
  10 -10 -10  461.72   14.81
  10  -8  -9   18.38    4.63
  11 -15 -11   19.80    8.45
  11 -11 -10    9.76    6.49
  11  -5  -6   72.89    6.63
  11  -3  -3   -1.37    3.44
  13 -17 -10   -1.24    9.32
  13 -15 -10   63.36   10.45
  13 -11  -9  476.09   17.58
  13  -5  -4    5.31    4.59
  13  -3   0 1550.12   26.46
  13  -3   8  330.51   13.94
  14  -6  -4    1.48    5.88
  14  -4   0  322.69   13.44
  14  -4   8   11.25    7.46
  15  -9  -6    3.71    6.91
  15  -7  -4    2.39    5.27
  15  -5   0  339.95   15.10
  15  -5   8   33.40    8.62
  16  -8  -4   -3.93    5.46
  16  -6   0   -1.57    5.66
  16  -6   6   -2.64    8.59
  16  -6   7  181.08   13.86
  17 -11  -5  105.51   11.43
  17  -9  -3    1.20    6.28
  17  -9   9   32.14   13.48
  17  -7   1   23.18    8.21
  17  -7   3  203.75   14.23
  18 -16  -5   35.64   11.04
  18 -10  -1    3.16    9.23
  18 -10   7   10.37   12.35
  19 -15  -2   30.23   11.82
  19 -11   4    4.96    9.40
   5  -7  -9   16.47    3.44
   7  -3  -5   95.18    5.30
   8 -12 -11   14.62    5.51
   8  -6  -8   24.38    4.10
   8  -4  -6   37.65    4.19
   9 -13 -11   11.72    6.31
   9  -1   0    2.00    2.96
  10 -14 -11   55.27    8.61
  10  -4  -5   41.13    5.08
  11  -9  -9   80.87    7.21
  12 -10  -9    1.04    4.76
  12  -6  -6   15.22    5.04
  12  -4  -3  518.98   14.92
  12  -2   3  158.17    8.75
  12  -2   4   45.90    5.73
  12  -2   5   13.42    4.54
  12  -2   6  357.42   12.56
  13  -7  -6   69.73    7.31
  13  -3   1  105.55    8.13
  13  -3   6  170.87   10.63
  13  -3   7  197.42   10.72
  14 -18  -9   43.83   11.09
  14 -16  -9   44.51   10.60
  14 -14  -9   10.63    7.47
  14  -8  -6   15.23    5.62
  14  -4   1   19.97    5.84
  14  -4   7  215.81   12.65
  15 -19  -8   14.18   10.72
  15 -15  -8   15.58    8.99
  15 -13  -8    6.76    6.85
  15  -5   1   20.63    6.26
  15  -5   6    6.71    7.63
  15  -5   7   95.58   10.22
  16 -18  -7   -4.18   11.09
  16 -16  -7   38.10   10.93
  16 -14  -7   67.57   10.21
  16 -10  -5    0.03    6.29
  16  -8  -3  311.10   15.37
  16  -8  10    6.49   12.11
  16  -6   1  211.13   13.14
  16  -6   3  171.52   12.34
  16  -6   4  271.91   14.85
  16  -6   5  215.84   13.84
  17 -17  -6   22.59   10.15
  17 -13  -5  138.80   13.84
  17 -11  -4    9.11    7.64
  17  -9  -2  148.01   11.92
  17  -9   8   80.39   14.24
  18 -14  -4   16.98    8.88
  18 -12  -3  163.50   14.33
  18 -10   0   71.31   10.81
  18 -10   6   -1.55    9.53
  19 -15  -1    7.75    9.31
  19 -13   0   13.60    9.25
  19 -13   1   17.55    9.58
  19 -13   2   24.64   11.58
  19 -13   4    9.27   10.60
  19 -13   5    1.60   10.49
   5  -9 -10  152.01    7.00
   7  -5  -7    4.56    3.44
   8   0   4 1857.84   20.62
   8   0   6 7514.71   41.16
   9  -1   1   20.19    4.24
  10  -2  -1  421.22   11.82
  11  -5  -5  341.59   12.17
  12 -16 -10   13.87    8.95
  12 -14 -10    2.31    6.13
  13 -13  -9    6.45    7.66
  13  -5  -3   38.17    5.92
  13  -3   3   15.36    5.13
  13  -3   4    8.82    4.69
  13  -3   5   45.35    6.30
  14 -12  -8    4.57    6.12
  14  -6  -3   21.81    5.73
  14  -4   3    9.11    5.12
  14  -4   4    3.76    4.81
  14  -4   5   44.26    6.72
  15 -17  -8    6.75    8.61
  15  -9  -5    4.60    5.55
  15  -7  -3   34.67    6.74
  15  -5   4    3.46    5.44
  15  -5   5   18.36    6.68
  16 -12  -6  100.13   10.93
  16  -8  -2    0.11    6.09
  16  -8   9   97.01   14.37
  17 -11  -3  480.52   20.81
  17 -11  10   14.83   12.99
  17  -9  -1    1.30    6.87
  17  -9   7   40.54   12.56
  18 -16  -3   20.61   10.71
  18 -14  -3   37.35    9.69
  18 -12  -1   13.03   10.25
  18 -12   7    1.80   13.59
  18 -12   8   17.36   12.74
  18 -10   2   16.19    8.94
  18 -10   4    3.97    8.44
  19 -15   1    8.74   10.36
   6  -6  -8    8.41    2.89
   7  -1  -1  367.21    9.03
   8 -10 -10  107.13    7.04
   8  -8  -9  296.87   10.14
   9  -7  -8   41.81    5.03
   9  -5  -6    1.43    4.07
   9  -1   9 3495.44   31.37
  10  -2   0  284.88   10.20
  11 -13 -10  110.19    9.42
  12 -12  -9   83.49    9.37
  12  -6  -5  194.40   10.04
  12  -4  -2    9.24    4.46
  13 -17  -9   28.05   10.31
  13 -15  -9   10.81    8.56
  13 -11  -8   56.60    7.91
  13  -7  -5   16.97    5.43
  13  -5  -2  476.29   15.63
  14 -18  -8    4.51   10.27
  14  -8  -5   15.91    5.77
  14  -6  -2  200.00   11.68
  15 -19  -7   10.62   10.21
  15 -13  -7   51.35    9.01
  15 -11  -6   66.51    9.17
  15  -7  -2   12.46    5.81
  15  -7  10    7.08    9.09
  16 -12  -5   25.25    8.10
  16 -10  -4   21.93    6.93
  16  -8  -1   21.08    7.23
  16  -8   8    7.84   10.53
  17 -13  -4   27.19    8.90
  17 -11  -2   16.95    9.44
  17  -9   0   16.02    7.69
  17  -9   1   32.60    8.71
  17  -9   5   -3.49    9.45
  17  -9   6  401.25   20.59
  18 -16  -2   24.54    9.93
  18 -14  -2    8.64    8.41
  18 -12   0  140.15   13.84
  18 -12   1    1.42    9.80
  18 -12   5   35.20   12.36
  18 -12   6    4.66   10.28
   5  -3  -5  175.32    5.92
   9  -9  -9   73.99    6.39
  10 -10  -9  115.02    8.62
  10  -8  -8   82.04    6.78
  10  -4  -4  166.55    8.15
  11 -17 -10    3.18    8.92
  11 -15 -10    2.14    6.38
  11  -9  -8   43.95    6.19
  11  -3  -1   72.40    6.30
  14 -16  -8   50.27    9.82
  14 -10  -6  185.22   11.72
  14  -6  10  369.22   17.50
  15 -15  -7   60.61    9.84
  15  -9  -4   28.83    7.27
  15  -7  -1  127.40   10.12
  15  -7   9  261.74   16.20
  16 -14  -5   49.76   11.02
  16 -10  -3   38.63    8.25
  16  -8   0   44.26    7.86
  16  -8   1  237.78   15.02
  16  -8   7  507.85   21.90
  17 -17  -4   13.83    9.10
  17 -15  -4    4.66    8.23
  17 -13  -3  104.97   12.05
  17 -11  -1  370.25   19.22
  17 -11   8   45.30   14.42
  18 -16  -1   32.75   10.54
  18 -14  -1    3.66    8.53
  18 -14   0    0.95    8.42
  18 -14   6    6.39   13.96
  18 -12   2   16.73    9.36
  18 -12   4   -0.17    8.84
   6 -10 -10    9.80    4.34
   7  -3  -4   21.67    4.04
   8  -4  -5   10.41    3.44
   9  -1   3  346.79   10.16
  10 -14 -10    5.91    7.21
  10  -6  -6  612.90   15.32
  10  -2   1  338.98   10.89
  10  -2   9   26.77    5.50
  11  -5  -4  206.29    9.66
  11  -3   0 1342.08   22.37
  11  -3  10    1.22    5.76
  12 -16  -9   20.42    9.14
  12 -14  -9    8.65    6.78
  12  -8  -6   -4.28    5.42
  12  -6  -4   34.53    5.76
  13 -19  -8  327.05   20.58
  13  -9  -6   -0.93    4.88
  13  -7  -4   23.09    5.82
  13  -5  -1    4.22    4.75
  13  -5  10   -3.11    6.08
  14 -20  -7   46.59   12.83
  14  -8  -4    9.34    5.50
  14  -6  -1  108.44    8.92
  14  -6   9   53.58   10.60
  15 -19  -6   -6.18    9.63
  15 -11  -5   72.54    9.48
  15  -9  -3   15.07    6.27
  15  -7   0  151.28   11.23
  15  -7   8  312.67   17.07
  16 -18  -5   12.09    9.10
  16 -12  -4  152.23   12.71
  16 -12  11   17.18   16.37
  16 -10  -2   42.85    8.60
  16  -8   2   95.90   10.48
  16  -8   4   93.48   11.31
  16  -8   5 1169.94   30.88
  16  -8   6    5.04    8.39
  17 -17  -3   11.33    9.49
  17 -15  -3   18.35    9.42
  17 -13  -2  126.52   12.90
  17 -13   9   48.34   15.40
  17 -11   0   78.36   11.12
  17 -11   6    2.12   10.66
  17 -11   7   70.81   12.94
  18 -16   1    5.88    9.81
  18 -16   2    0.45   12.10
  18 -14   1   10.23    9.37
  18 -14   3   11.17    9.65
  18 -14   5   16.40   10.61
   4  -8  -9   52.27    4.76
   7 -11 -10  315.02   11.45
   7  -1   0   46.66    4.08
   8 -12 -10   85.56    8.05
   9 -13 -10   29.88    6.91
   9  -1   4  298.26    9.57
   9  -1   6  400.30   11.36
  10 -16 -10   27.97    8.01
  10  -4  -3  336.27   11.29
  11 -13  -9   47.12    8.66
  11  -3   1   14.40    5.30
  11  -3   9   63.52    7.59
  12 -12  -8  201.29   12.32
  12  -4   9  104.67    9.70
  13 -17  -8   42.04    9.78
  13 -15  -8   24.60    8.09
  13  -5   0   34.51    6.05
  13  -5   9  169.01   12.36
  14 -18  -7   38.84   10.98
  14 -16  -7   62.52   11.41
  14 -14  -7    6.15    6.87
  14 -10  -5  243.26   13.31
  14  -6   0  101.20    8.89
  14  -6   8  342.87   17.22
  15 -17  -6   23.48    9.58
  15 -15  -6  123.10   12.38
  15 -11  -4   54.29    9.46
  15  -7   1  340.24   15.47
  15  -7   2   68.80    9.25
  15  -7   5  177.56   13.75
  15  -7   7   64.07   10.19
  16 -14  -4   84.72   11.17
  16 -12  -3   27.28    8.43
  16 -10  -1   45.83    8.86
  16 -10   8  234.96   19.05
  17 -17  -2    4.48    9.31
  17 -13  -1   59.25   11.14
  17 -13   8  106.93   16.43
  17 -11   1    5.53    7.96
  17 -11   2    1.60    8.87
  17 -11   5    7.12    9.70
   7  -9  -9   22.15    4.22
   8  -8  -8  194.57    8.98
   9 -15 -10   55.70    8.99
   9  -5  -5  414.76   12.04
  10 -12  -9    1.97    6.13
  10  -2   3    5.69    3.85
  11 -17  -9    3.19    9.22
  11 -15  -9    9.42    8.03
  11 -11  -8    4.35    5.96
  11  -5  -3  121.22    7.98
  11  -3   8  153.04    9.59
  12  -6  -3  332.83   12.90
  12  -4   1  150.87    9.14
  12  -4   8  337.58   14.30
  13 -13  -7   41.10    8.59
  13  -9  -5   29.82    6.41
  13  -7  -3  123.19    9.18
  13  -5   1  110.28    8.74
  13  -5   8  254.39   14.00
  14  -8  11    3.01   11.48
  14  -6   1 1030.04   24.17
  14  -6   2  261.60   13.30
  14  -6   6   -1.81    6.91
  14  -6   7   10.29    6.78
  15 -19  -5    9.95    9.07
  15 -13  -5   24.22    7.52
  15  -9  -2  125.82   10.50
  15  -7   4 1164.86   28.63
  16 -18  -3   35.28   12.12
  16 -14  -3   19.34    8.68
  16 -12  -2  130.17   12.43
  16 -12  10  111.39   17.17
  16 -10   0   54.96    9.44
  16 -10   1   13.64    9.36
  16 -10   7  127.65   15.69
  17 -17  -1    0.50    9.12
  17 -17   0   -2.61   10.99
  17 -15  -1   19.99    9.29
  17 -15   0   -0.30   10.41
  17 -13   0    8.60    8.43
  17 -13   1   15.25    9.12
  17 -13   2   21.71   11.28
  17 -13   5   32.75   12.85
  17 -13   6    8.24   10.11
   9  -9  -8    1.15    3.88
  10  -6  -5  208.76    9.64
  10  -2   4   10.99    4.05
  10  -2   5  237.91    9.68
  11  -7  -5   17.05    5.15
  12 -18  -8   14.22    9.59
  12 -14  -8  106.53   10.47
  12  -8  -5   35.73    6.12
  13 -19  -7  144.51   14.73
  13 -11  -6    3.39    5.86
  13  -5   2  578.46   17.53
  13  -5   7  393.32   15.84
  14 -18  -6  337.21   19.77
  14 -10  -4    0.37    5.53
  14  -8  -2   30.83    6.64
  14  -6   4  619.33   19.84
  14  -6   5   44.31    7.56
  15 -13  -4    4.62    7.26
  15 -11  -3   28.07    7.86
  15 -11  11  621.33   28.93
  15  -9  -1   12.38    6.89
  15  -9   9   74.33   12.31
  16 -16  -3    3.66    8.66
  16 -12  -1   55.62    9.91
  16 -12   9  329.80   22.18
  16 -10   2  219.64   14.84
  16 -10   3  354.74   18.98
  16 -10   5  206.49   15.74
  16 -10   6   32.03    9.91
  17 -17   1    0.60   10.27
  17 -15   1   11.44    9.98
  17 -15   2    6.67    9.54
  17 -15   6   24.73   12.42
  17 -13   3   26.24   10.32
   3 -29 -12   16.44   10.08
   4 -30 -11    3.62    8.61
   6 -26 -14   -3.10    8.47
   6 -24 -15   89.38   14.63
   6 -14 -16  171.87   15.27
   7 -29 -11    3.88    9.63
   7 -27 -13   12.34    9.43
   7 -23 -15   -0.36   10.16
   7 -19 -16   -1.19    9.84
   7 -17 -16   20.72   10.86
   7 -15 -16   99.35   12.46
   8 -22 -15   26.01   11.96
   9 -31  -6    4.42    8.24
   9 -27 -12    2.51    8.86
   9 -21 -15    7.16    9.27
   9 -15 -15  226.75   17.60
  10 -30  -7    2.23    7.02
  10 -28 -10   64.07   12.75
  10 -22 -14   11.53   10.92
  10 -18 -15   34.17   11.08
  10 -16 -15   68.91   11.95
  11 -27 -10    0.94   10.37
  11 -25 -12   45.82   11.47
  11 -21 -14   10.12    9.49
  11 -15 -14   98.31   12.63
  12 -26 -10   -0.58    8.00
  12 -14 -13    3.20    7.42
  13 -27  -7   14.86   10.01
  13 -25 -10   26.61   10.24
  13 -23 -11    6.76   10.69
  13 -21 -12   16.50    9.84
  14 -26  -6    1.72    9.13
  14 -24  -9   -1.51    8.13
  14 -20 -11   45.20   12.87
  14 -14 -11    1.32    7.69
  15 -25  -5   -3.78    8.51
  15 -25   1    7.98   10.95
  15 -23  -8   26.74   10.92
  15 -21  -9  236.36   20.39
  15 -19 -10    6.85    9.07
  15 -17 -10   18.82    9.51
  15 -13  -8    7.29    8.98
  16 -22  -6   40.23   11.04
  16 -22   1  127.02   16.56
  16 -22   2    4.48    9.82
  16 -20  -7    9.24   11.00
  16 -18  -8   34.45   10.53
  16 -16  -8  144.58   15.39
  16 -12  -4  161.36   14.97
  16 -12  -3   21.83    9.17
  16 -12  -2  124.61   13.84
  17 -19  -3  119.40   15.16
  17 -19  -2   50.00   12.39
  17 -17  -3   15.03    9.96
  17 -17  -2    3.20    9.34
  17 -17  -1    4.60    9.27
   4 -26 -14    3.29   10.46
   4 -24 -15   94.97   15.23
   5 -21 -16    9.02    9.43
   6 -30 -10   82.12   11.62
   6 -28 -12   47.68   11.96
   6 -20 -16  227.73   17.87
   6 -18 -16   14.46   10.33
   6 -16 -16   48.04   10.77
   7 -25 -14   28.48   10.29
   8 -28 -11    0.82    9.56
   8 -26 -13    3.43    9.28
   8 -24 -14    0.67    8.85
   8 -14 -15  155.26   13.99
   9 -29  -9    5.45    9.36
   9 -25 -13    1.15    9.06
   9 -23 -14   21.09   10.40
   9 -19 -15   25.59    9.93
   9 -17 -15  550.77   25.96
  10 -30  -6   11.78    9.11
  11 -29  -7   19.95    9.05
  11 -19 -14  147.00   15.82
  11 -17 -14   20.72    9.47
  12 -28  -7    6.30    8.40
  12 -28   5    3.40    8.91
  12 -24 -11   26.09   11.89
  12 -22 -12   30.97   12.21
  12 -20 -13   41.48   11.48
  12 -18 -13   32.71   10.31
  12 -16 -13   19.57    8.95
  13 -27  -6   12.72    9.68
  13 -27   4    5.03    9.47
  13 -25  -9   35.32   10.44
  13 -19 -12    3.24    8.78
  13 -17 -12   36.41   10.32
  13 -15 -12   33.36    9.59
  13 -13 -11  129.73   13.40
  14 -26  -5   -1.20    7.47
  14 -26   2   20.53   11.10
  14 -26   3   73.78   12.89
  14 -24  -8    0.42   10.01
  14 -22 -10    7.40    9.27
  14 -18 -11    0.06    8.29
  14 -16 -11   84.01   12.40
  14 -14 -10   47.67   10.04
  15 -25  -3   31.95   11.02
  15 -25  -1   12.71    9.23
  15 -25   0    5.49    8.39
  15 -23  -7   71.51   13.07
  15 -23   4   -0.27    8.35
  15 -21  -8   -7.52   10.79
  15 -19  -9   85.92   13.20
  15 -17  -9   89.69   14.04
  15 -15  -9   35.13    9.76
  16 -22  -3    2.82   10.57
  16 -22  -2    1.21   10.26
  16 -22   0   57.95   14.19
  16 -20  -6   20.34    9.89
  16 -20   2    6.49   11.86
  16 -18  -7   -3.92    8.67
  16 -16  -7   34.09   11.04
  16 -14  -5   62.54   11.08
  16 -14  -4   94.03   13.67
  16 -14   1   40.67   13.12
   5 -29 -11    3.09    9.02
   5 -27 -13   59.85   11.98
   5 -25 -14   56.77   13.07
   5 -23 -15   13.10   10.83
   7 -31  -7    6.72    8.40
   7 -29 -10    0.78    8.95
   7 -27 -12    3.36    9.95
   7 -21 -15  117.10   15.45
   8 -30  -8    7.38    8.65
   8 -20 -15   15.80    9.57
   8 -18 -15    6.26   10.18
   8 -16 -15  225.17   17.64
   9 -31  -5   48.87   10.03
  10 -30  -5   24.74   10.16
  10 -28  -9   -0.80    8.35
  10 -26 -11   15.84    9.48
  10 -20 -14   -1.17    8.82
  10 -18 -14   30.82   11.13
  11 -29  -6   -0.97    7.48
  11 -27  -9   44.01   10.84
  11 -25 -11    0.42    9.09
  11 -23 -12   32.77   12.38
  12 -28  -6   36.20   10.21
  12 -28   4   47.36   11.01
  12 -26  -9    8.56    8.81
  12 -14 -12   21.33    8.30
  13 -27   3   58.44   12.42
  13 -25  -8    5.01   10.01
  13 -23 -10   87.08   13.34
  13 -21 -11   38.01   11.12
  13 -15 -11    0.10    8.76
  14 -26  -4    1.25    7.68
  14 -26  -2    2.19    9.97
  14 -26  -1   -1.83    9.28
  14 -26   0    0.35    9.24
  14 -26   1   -3.94    8.98
  14 -24  -7   78.16   13.95
  14 -22  -9   17.56   10.20
  14 -20 -10  146.15   15.97
  14 -18 -10   -5.74    9.54
  14 -16 -10   12.27    8.46
  15 -23  -6   39.55   11.06
  15 -23  -5   38.34   12.40
  15 -23   3    8.34   10.40
  15 -21  -7  333.53   22.91
  15 -19  -8   19.90   11.29
  15 -17  -8   10.84   10.66
  15 -15  -8    7.53    8.75
  16 -20  -4   13.13   11.98
  16 -20  -3  180.77   18.35
  16 -20   0   34.02   12.91
  16 -20   1    2.67   10.92
  16 -18  -6  189.18   17.20
  16 -18   2   21.42   12.18
  16 -16   1   16.85   11.48
  16 -16   2   -1.43    8.96
  16 -14  -3   20.17    9.55
  16 -14  -2    1.97    7.90
  16 -14  -1    4.69    8.19
  16 -14   0    6.92    9.60
   3 -27 -13   42.38   11.28
   3 -25 -14  142.97   16.59
   4 -28 -12   98.25   13.29
   5 -31  -8    2.09    8.44
   6 -30  -9    1.25    9.13
   6 -26 -13    0.48    8.77
   6 -24 -14   15.81   11.09
   7 -25 -13    2.16   10.53
   7 -23 -14  167.64   18.01
   7 -19 -15    8.98    9.99
   8 -26 -12    7.74    8.75
   8 -22 -14   32.55   12.36
   9 -31  -4   67.54   11.08
   9 -31  -3  117.40   13.60
   9 -29  -8    1.40    7.36
   9 -25 -12  138.36   17.35
   9 -23 -13   81.29   14.45
   9 -21 -14   45.57   11.30
   9 -15 -14  221.62   17.15
  10 -30  -4   30.40   10.74
  10 -28  -8   70.17   13.45
  10 -22 -13   -0.27    9.48
  11 -29  -5   32.61    9.98
  11 -29  -4   72.83   12.62
  11 -29   4   -1.15    8.13
  11 -27  -8   -4.00    9.39
  12 -28  -5   30.13    9.99
  12 -28  -4   45.34   11.35
  12 -28   3   31.17   10.23
  12 -26  -8   -1.34    7.85
  12 -24 -10   34.83   10.68
  12 -22 -11  199.04   19.02
  12 -20 -12  216.54   18.30
  12 -18 -12   77.64   13.49
  12 -16 -12   16.87    8.54
  13 -27  -4   16.11    8.61
  13 -27  -3   11.53    9.84
  13 -27   1   10.39    9.51
  13 -27   2   17.78   10.41
  13 -25  -7   -0.30    9.81
  13 -23  -9    7.95   10.55
  13 -19 -11   83.84   13.02
  13 -17 -11   23.34    9.21
  13 -13 -10   46.85    9.58
  14 -24  -6   -0.34   10.33
  14 -24   4   23.87   12.19
  14 -22  -8  365.84   22.96
  14 -20  -9  107.73   14.70
  15 -23  -3   63.14   13.67
  15 -23   0   81.82   14.45
  15 -23   1   23.30   11.91
  15 -23   2   30.78   10.55
  15 -21  -6    3.23   10.60
  15 -21   4    0.56   10.22
  15 -19  -7   14.52   10.71
  15 -15  -7   75.07   11.53
  15 -13  -6   33.75    9.05
  16 -20  -2   11.86   10.20
  16 -20  -1   89.15   14.00
  16 -18  -4   48.78   11.30
  16 -18  -3   43.04   10.88
  16 -18  -2   16.55   11.40
  16 -18  -1   35.51   12.42
  16 -18   0    5.68   10.87
  16 -18   1    4.29    9.65
  16 -16  -4  362.17   21.67
  16 -16  -3    5.93    8.94
  16 -16  -2   11.15    8.91
  16 -16  -1    2.71   10.02
  16 -16   0    1.29    8.32
   1 -29 -11   27.48   10.73
   2 -28 -12   27.16   10.00
   3 -29 -11   32.21    9.77
   4 -26 -13    3.37   10.46
   4 -22 -15    0.23    8.76
   5 -27 -12    6.86    9.98
   5 -21 -15  196.44   17.71
   6 -28 -11   -1.21    8.43
   6 -20 -15   17.13    9.12
   6 -16 -15   79.47   12.60
   7 -31  -6    9.76    8.56
   7 -17 -15  752.89   28.35
   8 -30  -7    6.17    7.75
   8 -24 -13  210.79   18.46
   8 -14 -14   24.84    8.45
   9 -31  -2   55.48    9.71
   9 -31  -1   10.79    8.09
   9 -27 -10    1.60    8.92
   9 -19 -14   36.63   10.49
   9 -17 -14   42.82   10.55
  10 -30  -3   82.50   11.60
  10 -30   3   -4.00    7.39
  10 -26 -10   21.01    9.68
  10 -20 -13   65.94   13.62
  10 -14 -13   10.84    7.80
  11 -29  -3   33.58   10.26
  11 -29   3   62.04   11.09
  11 -25 -10    5.67    8.87
  11 -23 -11    2.61   10.85
  11 -21 -12    3.49    9.00
  12 -28  -3   51.05   10.76
  12 -28  -2   22.17    9.96
  12 -28   1   80.39   12.90
  12 -28   2   44.23   11.23
  12 -26  -7    9.71   10.04
  12 -24  -9   10.93   10.64
  12 -14 -11   12.22    7.61
  13 -27  -1   -0.71    7.75
  13 -27   0   24.88    9.15
  13 -25  -6   68.52   13.32
  13 -25   5   -3.58   10.53
  13 -19 -10  152.37   16.73
  13 -15 -10   61.54   10.62
  14 -24  -5   88.53   13.37
  14 -24   3   26.17   12.22
  14 -22  -7    7.22   11.29
  14 -20  -8  613.59   29.23
  14 -16  -9   46.43   10.23
  14 -14  -8  121.40   12.99
  15 -23  -2    7.97    9.00
  15 -23  -1   -1.37    8.55
  15 -21  -5   39.86   10.99
  15 -21   3    5.26   11.39
  15 -19  -6    4.66   10.11
  15 -17  -7  506.18   25.02
  15 -15  -6  113.90   13.54
  15 -13  -4   -1.20    7.03
  15 -13  -3    1.93    9.09
   2 -26 -13   61.12   13.38
   3 -31  -8    3.71    8.00
   4 -30  -9    0.47    8.81
   4 -24 -14    1.36    8.53
   4 -20 -15   97.68   14.46
   5 -29 -10    4.13    8.83
   5 -25 -13   -5.07    9.84
   5 -19 -15   -0.54    9.71
   5 -15 -15    1.04    8.25
   6 -26 -12   10.56   11.25
   6 -22 -14   73.30   13.84
   6 -18 -15   15.51    9.00
   7 -31  -5   40.37   10.43
   7 -27 -11   51.62   11.54
   7 -21 -14   36.28   12.25
   8 -30  -6    1.75    8.95
   8 -28  -9    5.02    9.85
   8 -26 -11   26.65   12.21
   8 -20 -14    8.54    8.90
   8 -18 -14  544.22   25.66
   9 -31   0   -4.43    5.96
   9 -29  -7   17.44    8.78
   9 -21 -13   87.93   14.39
  10 -30  -2   13.98    7.82
  10 -30  -1    9.74    7.00
  10 -30   1   -2.89    7.72
  10 -30   2   53.99    9.65
  10 -28  -7   -4.16    8.13
  10 -24 -11   -0.76    8.76
  10 -18 -13   38.92   10.18
  10 -16 -13   11.13    7.98
  11 -29  -2   33.82    9.48
  11 -29   1   14.38    8.08
  11 -29   2   30.03    9.41
  11 -27  -7   35.81   10.30
  11 -25  -9   14.85   10.84
  11 -19 -12   40.57   10.75
  11 -17 -12   14.46    8.41
  11 -15 -12   -1.29    6.83
  12 -28   0   -2.73    7.33
  12 -26  -6    4.51    9.54
  12 -26   6    8.58   10.49
  12 -22 -10   11.11    9.47
  12 -20 -11   46.15   11.43
  12 -18 -11   -2.12    7.79
  12 -16 -11   59.57   10.69
  13 -25  -5   -4.60    9.84
  13 -23  -8   -0.13    9.00
  13 -21  -9  432.42   24.46
  13 -17 -10    4.19    7.78
  14 -24  -4   14.19    9.85
  14 -24  -2   68.26   13.79
  14 -24   1   10.80   10.69
  14 -22  -6  187.62   18.54
  14 -18  -8    3.89    8.41
  14 -16  -8   50.49   10.41
  14 -14  -7    1.86    6.91
  15 -21  -3   -0.61    9.06
  15 -21  -2  115.15   15.93
  15 -21  -1  174.06   18.14
  15 -21   0    5.97   11.90
  15 -21   1  285.54   21.80
  15 -21   2    1.89    9.70
  15 -19  -5   10.74    9.06
  15 -19   3   29.23   12.48
  15 -17   3   11.67   11.44
  15 -15  -4   19.28    9.86
  15 -13  -2   46.82   10.10
  15 -13  -1    2.25    8.82
   3 -27 -12    0.86   10.11
   4 -28 -11   15.23    9.26
   4 -18 -15  159.36   15.51
   5 -17 -15  341.31   19.47
   6 -28 -10    8.19   10.22
   6 -24 -13  330.88   21.83
   7 -29  -8   30.76   11.23
   7 -25 -12  205.75   18.28
   7 -19 -14    7.45   10.06
   7 -15 -14  219.98   16.37
   8 -24 -12   45.91   11.84
   8 -22 -13  162.48   16.69
   9 -29  -6   17.43    9.10
   9 -27  -9   51.19   11.44
   9 -19 -13    0.25    9.34
  10 -28  -6   45.53   11.06
  10 -28   7    2.03    9.09
  10 -26  -9    0.29    8.42
  11 -27  -6   -0.19    7.76
  11 -27   6   -0.53    9.60
  11 -23 -10  193.40   17.84
  11 -21 -11   66.43   12.31
  12 -26  -5    2.88    9.61
  12 -26   5   93.66   14.39
  12 -24  -8    4.56    9.34
  12 -20 -10  143.02   16.85
  12 -14 -10   -1.81    6.54
  13 -25  -4   78.99   12.75
  13 -25   3   -5.92    9.64
  13 -25   4  152.67   15.77
  13 -23  -7  131.74   16.00
  13 -19  -9  195.93   17.31
  13 -17  -9   35.75    9.58
  13 -15  -9    9.41    7.54
  14 -24  -1   16.76    9.37
  14 -24   0    2.11    8.81
  14 -22  -5   39.52   11.01
  14 -22   4   -2.05   10.66
  14 -20  -7   38.42   11.49
  14 -18  -7   34.97   10.17
  14 -16  -7   73.40   11.62
  14 -14  -6   11.60    8.53
  15 -19  -3   -5.33    8.78
  15 -19   1   32.22   12.49
  15 -19   2   38.01   11.09
  15 -17  -3  154.70   16.21
  15 -17   2   24.01   11.73
  15 -15  -3   22.76    9.63
  15 -15  -2   22.43   10.22
  15 -15  -1   13.15   10.03
  15 -15   0   -2.28    9.26
  15 -15   1    4.83   10.06
  15 -15   2    3.34    9.18
   2 -30  -9    0.67    8.41
   2 -28 -11    5.78   10.05
   3 -29 -10    1.02    7.95
   3 -25 -13    1.18    9.40
   4 -32  -5   -0.79    6.81
   4 -26 -12   14.71   10.66
   4 -22 -14   53.52   12.65
   5 -31  -6    7.83    8.71
   5 -29  -9   10.17    9.97
   5 -27 -11   49.69   12.54
   5 -21 -14    3.74    9.88
   6 -32  -2  256.72   17.31
   6 -30  -7   38.91    9.95
   6 -20 -14   71.58   12.99
   7 -31  -4   65.56   11.50
   7 -27 -10    7.53    8.95
   7 -17 -14   32.49    9.86
   8 -30  -5   69.26   11.96
   8 -28  -8   17.68    9.33
   8 -20 -13   38.26   11.63
   9 -27  -8    0.40    9.72
   9 -25 -10   21.31   11.44
  10 -28  -5   24.09   10.74
  10 -26  -8    2.16   10.20
  10 -24 -10   -0.36    9.12
  10 -22 -11   84.96   13.30
  11 -27  -5   33.71   10.09
  11 -25  -8   16.84    9.51
  11 -17 -11    1.33    8.61
  11 -15 -11   15.29    7.64
  12 -26  -4    0.07    7.92
  12 -26   4   37.94   12.02
  12 -24  -7   89.16   13.49
  12 -22  -9  170.59   17.14
  12 -18 -10   10.87    8.31
  12 -16 -10   15.08    8.08
  13 -25  -3    1.35    8.68
  13 -25  -1   24.81   11.35
  13 -25   0    0.21    9.58
  13 -25   1    3.36   10.03
  13 -25   2    6.76    8.52
  13 -23  -6  123.60   15.08
  13 -19  -8  319.62   21.75
  13 -15  -8   16.66    7.99
  14 -22  -4   23.50   10.10
  14 -22   2  170.71   18.09
  14 -22   3   42.86   11.37
  14 -20  -6  185.07   16.75
  14 -20  -5   11.28   10.52
  14 -18  -6  328.91   21.28
  15 -19  -1    1.34    9.61
  15 -19   0  266.54   20.02
  15 -17  -2    2.46    8.49
  15 -17  -1    0.82    8.16
  15 -17   0    4.89    8.59
  15 -17   1    8.63    8.70
   0 -30  -9   16.20    8.36
   3 -31  -7   31.03    8.83
   4 -32  -4    7.67    7.88
   4 -30  -8   62.54   11.22
   4 -28 -10   14.01   10.38
   4 -24 -13  265.04   19.61
   5 -25 -12  162.15   17.54
   5 -23 -13    9.90   11.28
   6 -32  -1    4.58    7.25
   6 -26 -11   26.04   10.42
   6 -22 -13  261.38   20.64
   6 -18 -14  833.45   29.50
   7 -31  -3  220.47   16.85
   7 -29  -7   -1.17    7.55
   7 -25 -11   29.74   12.25
   7 -21 -13  141.83   15.26
   8 -30  -4   84.33   12.90
   8 -22 -12  151.35   17.26
   8 -18 -13   -5.69    7.70
   8 -16 -13   69.37   11.02
   9 -29  -4   96.95   13.12
   9 -29   6    8.58    8.71
   9 -15 -12   -2.17    8.15
  10 -28  -4   55.46   11.22
  10 -28   6    1.03    7.96
  10 -20 -11    3.02   10.01
  11 -27  -4   10.81    9.33
  11 -27  -3   28.52   10.81
  11 -27   5   26.02   10.23
  11 -25  -7    3.86    8.90
  11 -23  -9    3.27    8.83
  12 -26  -3   16.08    8.98
  12 -26  -2    9.26    9.90
  12 -26   2   32.50   11.37
  12 -24  -6    0.97   10.57
  12 -22  -8  299.93   21.02
  12 -20  -9  299.49   21.01
  12 -14  -9    9.55    7.36
  13 -23   5   33.13   10.79
  13 -21  -7  849.18   32.76
  13 -17  -8   53.06   10.58
  14 -22  -2   -0.47    8.84
  14 -22  -1   19.04   10.22
  14 -22   1   50.58   13.09
  14 -20  -4    4.04   10.15
  14 -20   4   12.49   10.18
  14 -18  -5    8.40    9.04
  14 -16  -5   66.26   11.39
  14 -14  -4    4.59    6.97
   1 -31  -7    1.30    7.92
   2 -30  -8    3.79    8.86
   2 -26 -12    4.19    8.79
   2 -24 -13   54.03   13.11
   3 -29  -9    3.39    9.57
   3 -27 -11   37.04   10.84
   3 -21 -14   44.23   10.89
   4 -20 -14   72.44   11.74
   5 -31  -5   -1.12    6.76
   5 -27 -10    7.69   10.55
   5 -19 -14  181.20   15.55
   5 -17 -14    1.71    7.81
   6 -30  -6   15.45    8.20
   6 -24 -12   24.01   10.82
   7 -31  -2   60.05   11.13
   7 -23 -12  467.64   25.47
   7 -19 -13  104.50   14.06
   7 -15 -13  254.29   17.24
   8 -30  -3  163.22   15.73
   8 -30  -2  136.32   15.14
   8 -30   5   31.12    9.19
   8 -28  -7    5.84    8.29
   8 -26  -9    2.37   10.45
   9 -29  -3   54.56   11.40
   9 -29   5   25.65    9.37
   9 -27  -7   25.01   10.49
   9 -25  -9    0.65    8.50
   9 -19 -12   62.79   11.48
   9 -17 -12   -2.02    7.06
  10 -28  -3   62.46   11.43
  10 -28   4   23.48   10.23
  10 -28   5    0.48    7.32
  10 -26  -7   63.32   12.21
  10 -24  -9   29.48   10.53
  10 -22 -10   -1.54    8.68
  10 -18 -11   -2.10    7.19
  10 -16 -11    2.17    6.96
  11 -27  -2   -0.01    7.74
  11 -27   3   47.27   11.68
  11 -27   4    1.31    8.74
  11 -25  -6  140.02   16.73
  11 -23  -8   21.20    9.96
  11 -21  -9   58.56   13.64
  11 -19 -10   38.14   10.75
  11 -17 -10    0.82    7.11
  11 -15 -10    1.46    6.69
  12 -26   0   -1.55    7.80
  12 -26   1   16.52    8.96
  12 -24   6   14.28   11.31
  12 -22  -7  -15.94   10.15
  12 -20  -8  538.16   27.16
  12 -18  -9  108.59   13.22
  12 -16  -9   22.46    8.37
  13 -23  -3   36.79   12.42
  13 -23   3   -0.55   10.21
  13 -23   4    0.57    9.56
  13 -21  -6   -5.38    8.83
  13 -19  -7  177.13   16.27
  13 -17  -7  263.45   18.08
  13 -15  -7    2.98    6.94
  14 -20  -2   20.88   12.25
  14 -20  -1  482.99   26.19
  14 -20   1  276.71   21.55
  14 -20   2  191.53   18.58
  14 -20   3   73.65   12.83
  14 -18   3   11.18   11.15
  14 -18   4   89.08   14.02
  14 -16   3   43.74   12.20
  14 -14  -3    6.01    7.44
  14 -14  -2   65.95   10.77
  14 -14  -1    1.06    8.76
  14 -14   1   84.41   13.49
  14 -14   2   12.17   10.64
   1 -27 -11   -2.28   10.28
   2 -28 -10    7.91    8.94
   3 -31  -6    3.93    7.72
   3 -25 -12  162.98   16.05
   3 -23 -13   13.74   10.72
   3 -19 -14  150.64   15.56
   4 -32  -3    1.67    6.74
   4 -30  -7   13.04    9.35
   4 -26 -11   38.90   12.25
   4 -22 -13   29.09   11.40
   4 -18 -14  249.52   17.18
   4 -16 -14  329.47   18.64
   5 -31  -4   22.33    9.88
   5 -21 -13  127.33   15.29
   6 -30  -5   59.33   11.32
   6 -26 -10   17.93   11.31
   6 -20 -13    0.91    8.10
   7 -31   0   -1.19    6.31
   7 -31   1    9.75    7.05
   7 -31   3   29.21    8.23
   7 -29  -6   48.16   11.40
   7 -17 -13 1597.34   39.59
   8 -30  -1   15.92    8.88
   8 -30   0   24.23    9.51
   8 -30   3   20.56    9.20
   8 -30   4   74.80   10.53
   8 -28  -6   14.67    8.97
   8 -20 -12   66.87   11.69
   9 -29  -2   72.27   12.03
   9 -29  -1   51.81   11.27
   9 -29   0    5.99    8.80
   9 -29   3   12.04    9.06
   9 -29   4    6.17    8.91
   9 -27  -6   13.10    9.18
  10 -28  -2   50.88   11.28
  10 -28  -1    5.86    7.85
  10 -28   2   -1.31    8.42
  10 -28   3   37.43   11.14
  10 -26  -6    0.78    9.15
  10 -24  -8    0.89    8.51
  10 -20 -10   46.08   12.16
  11 -27   1    2.71    8.44
  11 -27   2   78.55   12.26
  11 -25  -5   -3.51    9.96
  11 -25   7    3.26   11.04
  12 -24  -4   -4.26    8.61
  12 -24   5   91.75   14.85
  12 -22  -6  328.78   22.39
  12 -18  -8    5.89    8.11
  12 -16  -8   28.09    8.66
  13 -23  -1    1.66    8.70
  13 -23   0    2.87   10.24
  13 -23   1   43.20   12.79
  13 -23   2   78.93   13.31
  13 -21  -5  100.51   13.61
  13 -21  -4  109.02   15.11
  13 -21   5   11.06   11.78
  13 -19  -6  121.96   14.16
  13 -17  -6   20.51    9.40
  13 -15  -6   56.04    9.80
  14 -20   0  345.40   22.38
  14 -18  -3   11.85    8.72
  14 -18  -2   25.76    9.43
  14 -18   0    3.76   10.16
  14 -18   1   79.91   13.84
  14 -18   2   18.10    9.35
  14 -16  -3    7.30    7.64
  14 -16  -2   23.79    8.98
  14 -16  -1   15.34    9.85
  14 -16   0    1.65    9.31
  14 -16   1    6.92    9.71
  14 -16   2    2.49    9.97
  14 -14   0   18.15    9.34
  -1 -29  -9   11.01    9.54
   0 -30  -8   12.25    8.04
   0 -28 -10   -3.78    8.26
   1 -31  -6    7.58    8.51
   1 -29  -9    6.28    8.14
   4 -32  -2   88.44   11.42
   4 -28  -9   32.24   10.33
   4 -24 -12   -2.53    9.62
   5 -31  -3   95.67   13.32
   5 -25 -11   11.90   10.39
   5 -23 -12  499.16   26.81
   6 -30  -4   21.21   10.77
   6 -24 -11  501.04   26.46
   6 -18 -13   20.37    9.11
   6 -16 -13  131.18   13.01
   7 -29  -5    0.05    7.92
   7 -27  -8   17.45   10.39
   7 -23 -11  116.93   15.07
   7 -21 -12  200.82   17.21
   8 -30   1   11.24    7.57
   8 -28  -5    0.63    9.73
   8 -26  -8    5.97    9.05
   8 -18 -12  195.16   15.88
   8 -16 -12  509.18   22.71
   9 -29   2   -0.88    7.01
   9 -27  -5    8.84   10.20
   9 -27   8   10.35    9.91
   9 -25  -8    4.63    8.92
  10 -26  -5   64.83   12.29
  10 -26   7   21.75   11.33
  10 -22  -9  358.92   22.51
  10 -18 -10   19.31    8.46
  10 -16 -10   37.18    9.82
  11 -25  -4   97.13   13.63
  11 -25   6  170.24   17.70
  11 -23  -7  112.69   14.40
  11 -21  -8  207.44   17.78
  11 -19  -9  143.80   14.77
  11 -17  -9   12.47    7.86
  11 -15  -9    7.07    6.90
  12 -24  -3  216.77   18.34
  12 -24  -2   10.48   11.21
  12 -24   3   -3.15   10.40
  12 -24   4   19.27    9.85
  12 -22  -5   24.89   11.38
  12 -20  -7  228.72   18.48
  12 -18  -7  363.67   21.48
  13 -21   4    8.52   10.76
  13 -19  -5   55.61   11.19
  13 -17  -5 1218.16   35.93
  -1 -31  -6    9.11    8.25
   2 -32  -3    4.19    7.71
   2 -30  -7    9.30    8.57
   2 -26 -11  100.74   13.99
   2 -24 -12   27.99   11.55
   2 -22 -13   39.74   10.75
   3 -27 -10    7.61    8.75
   3 -21 -13   21.48   11.02
   4 -32  -1   19.95    7.98
   4 -32   0   32.18    9.18
   4 -20 -13   42.34   11.26
   5 -31  -2   73.49   12.83
   5 -27  -9    6.70    9.03
   5 -19 -13  156.36   14.64
   6 -30  -3  183.66   17.48
   6 -28  -7   60.36   12.05
   7 -29  -4  131.21   14.68
   7 -29   8   16.05    9.32
   7 -27  -7   -2.83    9.87
   7 -19 -12   -0.18    8.45
   7 -17 -12    6.98    9.56
   8 -28  -4    7.15    9.85
   8 -28   8    6.47    9.04
   8 -26  -7   41.63   12.50
   8 -24  -9    4.75   10.79
   9 -27  -4    3.74    9.80
   9 -25  -7   33.00   10.80
   9 -23  -9   11.14    9.34
   9 -21 -10   16.25    9.28
  10 -26  -4   -4.12    7.81
  10 -24  -7   37.52   11.08
  10 -22  -8   18.63   11.25
  10 -20  -9   76.24   13.28
  11 -25  -3   -2.58    8.41
  11 -25   5    4.62   10.26
  11 -23  -6   63.30   12.25
  11 -21  -7  425.98   24.51
  11 -15  -8   -2.19    7.74
  12 -24   0    7.38    8.98
  12 -24   1   11.77    8.98
  12 -24   2   -3.72    9.01
  12 -22  -4   11.84   10.81
  12 -22   6   44.09   13.31
  12 -20  -6  385.84   22.61
  12 -16  -7    2.06    6.94
  13 -21  -1  152.91   16.23
  13 -21   1  622.26   29.40
  13 -21   2    5.31   10.15
  13 -21   3   97.63   13.95
  13 -19  -4    2.08    7.99
  13 -19   4  117.78   15.87
  13 -19   5  114.56   14.88
  13 -17  -4    2.77    8.18
   0 -30  -7   24.00    9.83
   0 -26 -11  100.26   13.53
   1 -31  -5   58.56   11.40
   1 -29  -8    6.79    9.88
   1 -27 -10   61.52   12.92
   2 -28  -9   -0.67    7.89
   3 -31  -4   -0.25    7.01
   3 -25 -11    7.17    9.25
   3 -23 -12   45.88   12.43
   4 -32   1    2.54    6.33
   4 -32   2    4.64    7.03
   4 -30  -5   -1.81    8.83
   4 -28  -8    8.35    9.35
   4 -26 -10    2.90    9.09
   4 -24 -11  373.84   23.99
   4 -22 -12   86.31   14.16
   4 -18 -13  117.29   14.01
   4 -16 -13   25.02   10.19
   5 -31  -1  128.45   14.21
   5 -29  -6   24.15   10.10
   5 -21 -12  114.03   15.08
   6 -30  -2  128.44   15.25
   6 -24 -10   20.05   12.24
   6 -20 -12   46.03   10.60
   7 -29  -3   35.56   12.44
   7 -21 -11  104.81   13.64
   8 -28  -3   60.17   12.78
   8 -28   7    2.84    9.21
   8 -18 -11    1.67    7.43
   8 -16 -11   18.56    8.11
   9 -27  -3   -1.26    9.15
   9 -27   7   -1.38    8.64
   9 -23  -8  100.65   15.28
   9 -19 -10    7.00    7.87
   9 -17 -10   31.44    9.63
  10 -26  -3   19.27    9.84
  10 -26  -2    9.57   10.17
  10 -26   5   12.37   11.07
  10 -26   6   19.33    9.86
  10 -24  -6   42.86   11.90
  10 -18  -9   39.69    9.54
  10 -16  -9   10.46    8.34
  11 -25  -2  116.16   14.39
  11 -25  -1    1.14    8.67
  11 -25   1   19.78   11.01
  11 -25   3   17.00   11.11
  11 -25   4   63.14   12.54
  11 -23  -5   36.73   11.36
  11 -23   7   16.22   12.55
  11 -17  -8  105.35   12.21
  12 -22  -3  201.20   17.62
  12 -22   5   10.81   11.13
  12 -20  -5   20.17    9.27
  12 -18  -6  129.43   13.97
  12 -16  -6  251.06   17.04
  13 -19  -2  305.86   20.36
  13 -19  -1   64.29   13.36
  13 -19   0  593.23   27.70
  13 -19   1  205.16   18.42
  13 -19   3    4.91   10.54
  13 -17  -2   -1.26    8.74
  13 -17   4    2.49   10.31
  13 -15  -3   22.67    8.18
  13 -15  -2   25.54    8.51
  13 -15   3    3.42   10.44
  -3 -29  -8   21.68   10.17
  -2 -30  -7   20.18    8.79
  -2 -28  -9    7.76    9.90
  -1 -29  -8    9.68    9.94
  -1 -27 -10   18.56    9.91
   0 -28  -9    3.06    8.70
   1 -25 -11    6.16   10.67
   1 -23 -12   39.24   12.12
   2 -32  -2   -2.47    5.97
   2 -26 -10    2.72   10.55
   2 -20 -13   41.10   10.17
   3 -31  -3   16.52    9.19
   3 -29  -7   36.65   10.50
   3 -27  -9   -1.67    8.76
   3 -19 -13   19.03    9.41
   3 -17 -13  595.97   24.69
   5 -31   0    6.96    7.55
   5 -31   1    9.85    8.23
   5 -31   5   15.11    8.16
   5 -31   6    1.73    6.25
   5 -23 -11   80.02   13.61
   6 -30  -1   48.43   11.76
   6 -30   6   29.87    9.25
   6 -30   7   -2.29    6.64
   6 -28  -6   11.94    9.09
   6 -26  -8    5.31   10.80
   6 -18 -12  749.62   27.83
   7 -29  -2   96.12   13.19
   7 -29   7    1.96    7.40
   7 -27  -6   14.34    9.41
   7 -25  -8   -1.31   10.16
   7 -19 -11    7.10    9.09
   8 -28  -2   17.37   10.48
   8 -28   6   19.45    9.84
   8 -26  -6   -1.78    8.61
   8 -24  -8    7.90    9.07
   9 -27  -2    1.33    8.05
   9 -27   6    3.40    8.95
   9 -25  -6  219.99   18.75
   9 -21  -9   31.46   10.28
  10 -26  -1   22.04    9.65
  10 -26   3   41.07   11.96
  10 -26   4   43.40   11.99
  10 -24  -5  127.04   15.14
  10 -24   8    2.95   10.72
  10 -20  -8  120.86   14.04
  11 -23  -4  106.42   14.29
  11 -21  -6   39.01   10.82
  11 -19  -7  224.79   17.37
  11 -17  -7   26.19    8.63
  12 -22   0   92.48   14.58
  12 -22   1    5.91   10.43
  12 -22   2  184.85   18.33
  12 -22   3   51.85   13.42
  12 -22   4    5.13    9.86
  12 -20  -4    2.98    8.73
  12 -20   6   90.78   15.50
  12 -18  -5  158.54   15.46
  12 -16  -5   36.64    9.05
  13 -17  -1   54.43   10.64
  13 -17   0    8.25    8.08
  13 -17   1   16.34   10.15
  13 -17   2    3.45    8.05
  13 -17   3   10.68    9.01
  13 -15  -1   65.94   10.66
  13 -15   0    7.97    7.66
  13 -15   1    9.62    8.20
  13 -15   2    3.52    8.55
  -3 -31  -5    3.43    7.96
  -1 -31  -5    0.45    6.94
  -1 -25 -11   -3.11   10.16
   0 -30  -6    8.01    9.55
   1 -29  -7   -1.47    9.72
   2 -32  -1   22.42    8.01
   2 -28  -8    3.71    8.71
   2 -24 -11   62.93   13.26
   2 -22 -12    9.99   10.32
   2 -18 -13  139.00   15.10
   3 -21 -12    4.49    9.54
   4 -30  -4   26.72    9.89
   4 -26  -9    2.71    8.82
   4 -20 -12   27.38   10.63
   5 -31   2    9.70    6.88
   5 -31   3   -0.93    5.98
   5 -25  -9   -2.11   10.71
   5 -19 -12   27.51    9.15
   5 -17 -12    5.10    9.23
   6 -30   1   28.11   10.00
   6 -30   2    4.60    8.41
   6 -30   5   13.24    8.69
   6 -28  -5    4.50    8.67
   6 -20 -11  116.79   14.58
   7 -29  -1   55.98   11.10
   7 -29   0   -3.22    8.81
   7 -29   5    4.63    8.86
   7 -29   6   11.94    8.01
   7 -27  -5    9.81   10.56
   7 -23  -9    5.20   10.59
   7 -17 -11  561.74   23.83
   8 -28  -1    6.18    8.65
   8 -28   0   31.44   10.88
   8 -28   5   -6.95    8.42
   8 -26  -5  189.10   18.68
   8 -22  -9   99.51   13.77
   9 -27  -1   11.48    8.77
   9 -27   0    4.09    8.12
   9 -27   2   71.40   13.26
   9 -27   3    1.59    9.41
   9 -27   4   38.74   11.62
   9 -27   5   -1.11    7.63
   9 -25  -5    2.51    9.26
   9 -23  -7   42.18   11.55
   9 -21  -8  130.06   15.60
   9 -19  -9    7.40    8.40
  10 -26   2   44.24   10.84
  10 -24  -4    0.07    8.45
  10 -22  -6   98.18   13.58
  10 -20  -7  102.23   14.33
  10 -18  -8   44.78   10.21
  10 -16  -8   -1.04    6.20
  11 -23  -3   -0.35    8.44
  11 -23  -2  189.92   18.09
  11 -23   5  123.26   16.09
  11 -23   6   13.88   10.04
  11 -21  -5  104.45   13.90
  11 -19  -6  262.26   18.24
  12 -20  -3  109.31   13.45
  12 -20   5   81.52   14.51
  12 -18  -4  614.13   26.35
  -4 -30  -6    1.43    8.31
  -2 -30  -6   11.29    9.10
  -2 -26 -10   32.68   12.03
   0 -28  -8    5.40    9.75
   0 -26 -10   10.88   10.16
   0 -22 -12    0.29    9.59
   1 -27  -9    8.70    9.69
   2 -32   0   -1.02    6.39
   2 -32   1   12.81    8.05
   3 -31  -2   37.90    9.56
   3 -27  -8   59.74   13.51
   3 -23 -11   74.16   12.54
   4 -30  -3   42.23   10.64
   4 -24 -10    9.16    9.87
   4 -22 -11  166.41   17.01
   4 -18 -12  665.28   26.49
   5 -29  -4   41.58   10.69
   5 -27  -7   11.50    9.62
   5 -23 -10  328.72   22.69
   6 -28  -4   17.95   10.96
   6 -28  10   27.48   10.26
   6 -26  -7    4.79    8.94
   6 -22 -10   35.44   10.63
   7 -29   1   27.10    9.04
   7 -29   2   18.94    8.78
   7 -29   4   20.91    8.50
   7 -27  10   50.84   11.35
   7 -25  -7   16.98    9.69
   8 -28   1   -0.15    7.41
   8 -28   3    8.04    8.47
   8 -28   4   13.19    8.54
   8 -26   9    3.98   10.34
   8 -24  -7    7.72    8.90
   8 -22  -8   76.21   13.89
   8 -20  -9   41.35   11.22
   9 -25  -4  161.04   16.73
   9 -25   8  125.54   15.99
   9 -23  -6    0.75    9.88
   9 -17  -9   39.83    9.04
  10 -24  -3   77.80   12.75
  10 -24   7  209.47   18.39
  10 -22  -5    2.40    9.59
  10 -18  -7  261.32   18.22
  11 -23   1   15.49   10.81
  11 -23   2   57.10   12.82
  11 -23   3    6.97   10.76
  11 -23   4   -2.61    8.86
  11 -21  -4   10.99    9.10
  11 -21   7   51.16   13.60
  11 -19  -5    5.45    7.86
  11 -17  -6  138.61   13.54
  12 -20  -1  487.90   25.23
  12 -20   0  177.60   17.59
  12 -20   2  200.73   18.43
  12 -20   3  220.22   19.01
  12 -20   4   18.62    9.75
  12 -18  -3   -2.75    7.43
  12 -18   5    7.50   10.51
  -3 -29  -7   25.76   10.43
  -3 -27  -9    2.16   10.44
  -2 -32  -2   29.42    8.92
  -1 -31  -4   -0.14    7.38
  -1 -29  -7   12.05    8.77
  -1 -27  -9   30.73   11.06
   0 -32  -1   22.38    8.53
   0 -24 -11    3.33    9.45
   1 -31  -3  116.69   13.37
   1 -25 -10  141.22   16.50
   1 -21 -12   35.28   11.22
   2 -32   2   25.27    7.93
   2 -32   3   -3.52    6.90
   2 -32   4    4.34    6.93
   2 -30  -4  106.43   14.39
   2 -28  -7   51.74   13.22
   2 -26  -9   66.17   13.96
   2 -20 -12    6.70    9.66
   3 -31  -1   -3.45    7.18
   3 -31   0   42.62   10.50
   3 -29  -5   64.94   13.23
   3 -19 -12   43.38   11.08
   4 -30  -2    7.00    8.16
   4 -30   9   81.85   11.01
   4 -28  -6   30.25   10.80
   4 -26  -8   22.15   10.75
   5 -29  -3    0.73    8.87
   5 -27  -6   24.32   11.77
   5 -19 -11   53.29   11.42
   6 -28  -3   40.92   12.04
   7 -27  -4   17.35    9.62
   7 -27   9   20.53   10.86
   7 -23  -8   71.90   12.65
   7 -21  -9   87.67   13.82
   7 -17 -10  106.36   12.85
   8 -26  -3   65.59   13.47
   8 -24  -6   86.32   13.33
   8 -18  -9   18.91    9.00
   9 -25  -3   -5.04    8.77
   9 -25   7    4.87   10.42
   9 -21  -7    2.36    8.21
   9 -19  -8    0.59    7.27
   9 -17  -8  165.85   14.68
  10 -24  -2    2.65    8.54
  10 -24  -1   92.64   14.54
  10 -24   5  162.22   17.49
  10 -24   6   18.59    9.98
  10 -22  -4    4.32    9.72
  10 -20  -6  196.04   16.69
  10 -16  -7   87.14   11.01
  11 -21  -3   -0.68    8.10
  11 -21   6   15.53   11.45
  11 -19  -4   37.94   11.01
  11 -17  -5  536.39   23.71
  12 -18  -1  116.31   13.13
  12 -18   0   57.82   12.26
  12 -18   1  171.52   16.20
  12 -18   2    2.67    9.57
  12 -18   4   41.68   10.76
  12 -16  -1    9.60    8.93
  12 -16   4   44.31   12.30
  -3 -31  -4    4.53    7.10
  -1 -25 -10  164.57   16.83
   0 -32   0    2.96    7.39
   0 -30  -5    0.10    7.94
   1 -31  -2    0.65    8.65
   1 -29  -6   31.44   10.15
   1 -27  -8    5.78   10.67
   1 -23 -11   29.61   10.22
   2 -24 -10   17.30   11.44
   2 -22 -11    2.24    9.74
   3 -31   1   10.67    7.70
   3 -31   7   34.08    8.85
   3 -27  -7   30.81   12.51
   3 -25  -9    2.21    9.00
   3 -21 -11   44.42   11.85
   3 -17 -12    8.07    8.15
   4 -30  -1   75.96   11.83
   4 -30   8   11.90    8.47
   4 -28  -5   19.12   11.52
   4 -24  -9   68.04   13.92
   4 -20 -11   45.43   11.31
   5 -29  -2  125.30   15.02
   5 -29   9   35.80    8.92
   5 -23  -9   -4.95   10.44
   5 -21 -10  227.27   18.43
   6 -28  -2   -2.51    9.34
   6 -26  -6    6.89    9.44
   6 -20 -10   -5.73    7.22
   7 -27  -3   12.43    9.08
   7 -27   8   70.14   12.64
   7 -25  -6   85.31   13.47
   8 -26  -2   -2.82    9.79
   8 -26   8    2.90    8.92
   8 -24  -5   58.53   13.11
   8 -20  -8   10.49    8.36
   9 -25   6  175.30   17.59
   9 -23  -5   65.44   11.98
   9 -21  -6   25.96   10.79
   9 -19  -7  118.03   14.07
  10 -24   1    4.74    9.07
  10 -24   2   28.66   10.22
  10 -24   3   17.92    9.32
  10 -24   4    0.80    9.65
  10 -22  -3    5.23    9.63
  10 -22   8   17.45   10.34
  10 -20  -5   59.36   11.02
  10 -18  -6    8.01    7.44
  10 -16  -6    7.10    8.16
  11 -21   0  187.70   17.88
  11 -21   4   15.69   11.34
  11 -21   5  156.59   16.05
  11 -19  -3  180.94   15.54
  11 -17  -4   11.13    7.83
  12 -16   0    2.06    7.29
  12 -16   1    1.40    7.27
  12 -16   2    3.77    7.69
  12 -16   3   -2.58    7.57
  -6 -30  -5    6.33    8.02
  -4 -30  -5    3.77    8.49
  -2 -30  -5   24.54    9.36
  -1 -31  -3  101.48   12.63
  -1 -29  -6   48.16   11.77
  -1 -23 -11   27.14   10.37
   0 -32   1   34.48    9.12
   0 -28  -7    8.79    8.86
   0 -26  -9  186.48   17.50
   1 -31  -1   61.91   11.68
   1 -19 -12    2.51    9.44
   2 -30  -3    9.60    8.82
   2 -26  -8   45.09   12.75
   2 -18 -12   70.36   11.16
   3 -31   2   -0.78    6.69
   3 -31   3   12.78    7.61
   3 -31   4    6.02    6.49
   3 -31   5   -1.84    6.30
   3 -29  -4    4.89    8.49
   3 -23 -10   81.57   13.05
   4 -30   0   22.32    9.21
   4 -30   1   -3.13    8.55
   4 -30   7    5.45    8.16
   4 -18 -11   19.90    9.60
   5 -29  -1   27.26   10.38
   5 -29   0   -1.01    9.47
   5 -29   8   25.96    8.50
   5 -27  -5   61.24   12.92
   5 -25  -7   22.02   11.69
   6 -28  -1    8.48    9.79
   6 -28   8   74.42   11.55
   6 -26  -5   98.29   14.23
   6 -24  -7   17.49   11.21
   6 -18 -10  254.84   17.02
   7 -27  -2    2.15    8.31
   7 -27  -1    7.12    9.92
   7 -27   7   66.33   12.88
   7 -25  -5   10.37    9.52
   7 -23  -7   -5.12    8.81
   7 -21  -8    2.58    9.71
   8 -26  -1   53.74   11.49
   8 -26   6   -0.42    9.60
   8 -26   7    3.72    8.31
   8 -18  -8    4.20    8.21
   9 -25   0   25.90   10.52
   9 -25   2   46.77   12.79
   9 -25   3   55.33   12.88
   9 -25   4    4.61   10.26
   9 -25   5   16.95   10.18
   9 -23  -4    4.20    8.25
   9 -17  -7   18.60    7.61
  10 -22  -2   -2.03    7.69
  10 -22   7   31.98   11.17
  10 -20  -4   11.19    9.45
  10 -18  -5  158.33   14.96
  11 -21   1  154.69   15.55
  11 -21   2   28.29   10.98
  11 -21   3   18.96    9.75
  11 -19  -2   84.92   12.05
  11 -19   6   14.72   10.95
  -5 -31  -3    1.50    7.42
  -5 -29  -6    3.41    9.05
  -4 -28  -7   -1.23    9.95
  -3 -31  -3   12.63    7.98
  -3 -29  -6   17.16   10.23
  -3 -27  -8   29.24   11.39
  -2 -32   0   -9.23    7.11
  -2 -28  -7    3.11    9.60
  -1 -27  -8   70.76   12.79
   0 -32   2   42.64    8.96
   0 -32   3    0.05    7.11
   0 -24 -10   39.12   10.89
   0 -22 -11  137.19   14.42
   1 -31   0   51.12   11.22
   1 -25  -9    4.44    9.29
   1 -21 -11   -2.51    9.38
   2 -30  -2   58.52   11.44
   3 -29  -3   21.70    9.44
   3 -25  -8   10.41   11.18
   3 -19 -11    4.57    8.90
   4 -30   2   -1.53    7.25
   4 -30   3    5.79    7.53
   4 -30   4    3.37    8.08
   4 -30   6    3.97    7.11
   4 -28  -4   69.07   12.60
   5 -29   1   24.62    9.01
   5 -29   2   29.73   10.54
   5 -29   6    5.34    8.58
   5 -29   7   29.97    9.06
   5 -27  -4   -0.05   10.55
   5 -19 -10   21.61    8.58
   6 -28   0   27.29   10.16
   6 -28   1   37.45   11.33
   6 -28   6  123.32   14.42
   6 -28   7    4.29    8.18
   6 -26  -4   54.31   13.50
   6 -26  11    0.68    9.45
   6 -22  -8   54.48   11.47
   7 -27   0   31.98   10.63
   7 -27   1   16.82   10.41
   7 -27   5   83.40   13.25
   7 -27   6   12.35   10.11
   7 -25  -4  210.80   18.24
   7 -23  -6   69.45   13.48
   8 -26   0   -0.57    8.06
   8 -26   1    0.25    8.12
   8 -26   3   80.74   13.88
   8 -26   4    2.81    9.72
   8 -26   5    2.68    8.48
   8 -24  -4   38.18   10.69
   8 -22  -6   -4.35    7.87
   8 -20  -7   17.04    8.48
   9 -23  -3    0.71    7.88
   9 -23   8  204.53   19.07
   9 -21  -5    5.20    8.08
   9 -19  -6   42.31    9.51
  10 -22  -1   54.73   11.64
  10 -22   5   34.21   12.62
  10 -22   6  242.27   19.13
  10 -20  -3   17.45    9.79
  11 -19   0  290.80   18.94
  11 -19   1   44.64   11.88
  11 -19   2  278.64   19.55
  11 -19   3   -1.08    9.70
  11 -19   4   83.18   13.53
  11 -19   5   77.28   12.66
  11 -17  -1   62.32   10.98
  -6 -30  -4    7.32    8.57
  -2 -32   1   25.31    8.37
  -2 -30  -4    8.54    8.24
  -2 -24 -10   23.78   10.47
  -1 -29  -5   12.83   10.23
  -1 -25  -9    5.86   10.32
   0 -32   4   53.50    9.01
   0 -32   5   -4.16    5.57
   0 -32   6    3.24    5.65
   0 -28  -6   -0.19   10.40
   0 -26  -8   28.49   12.25
   1 -31   1   80.02   12.44
   1 -27  -7   29.86   10.41
   1 -23 -10    7.80    9.44
   2 -30  -1   29.91    9.43
   2 -30  10  115.83   11.94
   2 -24  -9   23.89   10.85
   2 -22 -10   56.76   12.63
   2 -20 -11    5.72    7.80
   3 -29  -2   38.71   11.76
   3 -29  11   10.38    8.88
   3 -23  -9    9.12   10.77
   3 -21 -10   56.79   12.18
   3 -17 -11  598.02   24.58
   4 -28  -3   17.81    9.67
   4 -28  11   73.35   12.01
   4 -26  -6   45.16   12.47
   4 -24  -8   34.87   11.18
   4 -22  -9   79.08   13.63
   4 -20 -10    3.51    7.87
   5 -29   3   33.66    9.38
   5 -27  11    1.42    9.44
   5 -25  -6    4.82    8.90
   5 -21  -9   12.84    9.16
   5 -17 -10   51.40    9.69
   6 -28   2   57.65   11.75
   6 -28   3   -1.32    7.62
   6 -28   5    0.30    8.09
   6 -24  -6   21.77   10.02
   7 -27   2    0.66    7.99
   7 -27   4   33.95   10.52
   7 -25  -3   -3.08   10.02
   7 -25  10   63.10   11.74
   7 -21  -7  149.75   15.03
   7 -19  -8   98.31   12.07
   8 -24  -3    6.76    8.58
   8 -24   9  261.40   19.57
   8 -22  -5   88.84   12.86
   8 -18  -7   27.16    8.46
   9 -23  -2   -2.68    7.80
   9 -23  -1   12.76   10.18
   9 -23   7   82.12   14.54
   9 -21  -4   36.63    9.85
   9 -19  -5   28.72    9.78
  10 -22   1    3.23    8.54
  10 -22   2   44.59   11.24
  10 -22   3   31.55   10.61
  10 -22   4   87.05   13.30
  10 -20  -2    6.85    7.89
  10 -20   7   24.86   11.63
  10 -18  -4  242.75   16.58
  11 -17   0   23.17    8.44
  11 -17   1   90.00   12.55
  11 -17   2   13.46    9.26
  11 -17   3   84.25   12.56
  11 -17   4   -2.88    9.37
  11 -17   5  196.11   16.48
  -7 -29  -5   -2.59    8.92
  -5 -31  -2   12.11    8.22
  -4 -30  -4   -0.04    7.60
  -3 -31  -2   -1.85    7.25
  -3 -29  -5   52.95   12.00
  -3 -25  -9    0.27   10.81
  -2 -32   2    1.41    6.87
  -1 -31  -1   60.08   10.64
  -1 -27  -7   10.11   10.59
  -1 -23 -10   76.50   13.39
  -1 -21 -11    8.47    8.65
   0 -30  -2  104.74   14.32
   0 -20 -11    4.34    9.37
   1 -31   2    1.60    7.18
   1 -31   3  116.08   13.26
   1 -31   8    5.78    6.69
   1 -25  -8   22.35   11.56
   1 -19 -11   10.88    9.29
   2 -30   0   20.34    9.05
   2 -30   9   78.51   10.97
   2 -26  -7   86.92   13.71
   2 -18 -11    4.99    8.62
   3 -29  -1    3.31    9.70
   3 -29  10  138.81   13.47
   3 -27  -5   49.21   11.93
   4 -28  -2    9.80    8.96
   4 -26  -5    0.33   10.55
   4 -18 -10  116.93   13.27
   5 -27  10   98.08   13.75
   5 -23  -7    4.17   10.11
   6 -26  -3  122.57   15.07
   6 -26  10    0.25    9.88
   6 -24  -5   17.92   11.03
   6 -22  -7   98.71   13.29
   6 -20  -8  202.28   16.24
   7 -25   9   -2.87   10.67
   7 -23  -5   32.08    9.98
   7 -17  -8   84.97   10.55
   8 -24  -2   16.66    9.21
   8 -24  -1    4.91    9.93
   8 -24   8    0.71    9.63
   8 -22  -4   -0.55    9.37
   8 -20  -6   31.14    9.14
   9 -23   0   -0.38    8.56
   9 -23   4    9.81   10.70
   9 -23   5   99.94   15.47
   9 -23   6  369.20   22.92
   9 -21  -3   45.32   10.13
   9 -17  -5    6.28    8.01
  -8 -30  -3   21.30    8.73
  -6 -28  -6  106.91   13.88
  -5 -27  -7   94.10   14.01
  -4 -28  -6   90.75   13.54
  -4 -26  -8    2.73   10.55
  -3 -27  -7   19.73   10.50
  -2 -32   3    0.72    6.22
  -2 -32   4   34.62    8.68
  -2 -30  -3   -0.78    7.45
  -2 -28  -6   10.00    8.68
  -2 -26  -8    1.24    8.53
  -1 -31   0   38.68    9.84
  -1 -29  -4    1.41    9.19
   0 -28  -5   24.76   11.45
   0 -24  -9    9.78    9.65
   0 -22 -10    5.57    9.65
   1 -31   4    1.12    7.11
   1 -31   5    4.99    6.41
   1 -31   6   15.94    6.83
   1 -29  -3    9.98    9.26
   1 -27  -6   83.25   13.46
   2 -30   1    2.97    8.00
   2 -30   2   30.21   10.38
   2 -30   8   54.58   10.36
   2 -28  -4    6.89    9.04
   2 -24  -8   17.07   10.91
   3 -29   0   25.77   10.59
   3 -29   9   34.09   10.14
   3 -27  -4    2.07   10.54
   3 -19 -10   45.67   10.67
   4 -28  -1   27.51    9.99
   4 -28  10   11.42    8.51
   4 -22  -8   50.81   12.35
   4 -20  -9  165.80   15.76
   5 -27  -2    4.68    8.69
   5 -27  -1   -1.57    9.82
   5 -25  -5    4.99    9.07
   5 -19  -9   26.57    8.58
   6 -26  -2   22.68   10.18
   6 -26  -1  102.89   14.92
   6 -26   9   -1.25    9.82
   7 -25  -1    3.07    8.45
   7 -25   8  156.75   16.62
   7 -23  -4   91.67   14.05
   7 -21  -6    2.18    8.15
   7 -19  -7    4.60    7.18
   8 -24   0    3.29    8.12
   8 -24   1    9.63   10.25
   8 -24   6   -2.85   10.98
   8 -22  -3  109.46   14.47
   8 -20  -5    3.65    7.25
   9 -23   2   84.13   12.90
   9 -23   3    9.22    8.71
   9 -21  -2   10.69    8.18
   9 -21   8   72.25   14.09
   9 -19  -4    3.24    7.24
  10 -20   1  158.89   15.22
  10 -20   2    0.20    8.03
  10 -20   3   79.23   12.25
  10 -20   4  129.94   14.35
  10 -20   5   35.35   10.33
  10 -18  -2  123.06   12.57
  10 -18   7    7.12    7.54
  -7 -31  -1    7.15    7.37
  -6 -30  -3   26.60    9.35
  -5 -31  -1   19.39    8.73
  -4 -32   2  100.91   10.87
  -4 -30  -3    9.19    8.41
  -2 -32   5   -2.66    5.59
  -2 -32   6    0.65    5.80
  -2 -24  -9   30.16   11.24
  -2 -22 -10    6.49   10.02
  -1 -31   1   69.75   11.05
  -1 -27  -6    8.67   10.87
  -1 -25  -8  130.61   16.01
   0 -30  -1   -6.18    7.83
   0 -26  -7    7.49    9.40
   0 -18 -11   24.39   10.66
   1 -29  -2    1.25    9.58
   1 -23  -9   11.05    9.19
   1 -21 -10    3.73    7.69
   2 -30   3   -0.66    7.29
   2 -30   4    3.49    8.11
   2 -30   5   13.45    8.39
   2 -30   6    7.49    7.99
   2 -28  -3    9.88    9.12
   2 -28  13    5.56    8.36
   2 -22  -9    7.16    8.53
   3 -29   1   22.94    9.11
   3 -29   2   21.75   10.08
   3 -29   8   21.12    9.44
   3 -27  13   -4.11    9.04
   3 -23  -8    6.05    8.55
   3 -21  -9    1.03    7.99
   4 -28   0   27.91    9.77
   4 -28   9   55.48   10.45
   4 -26  -4   88.09   13.80
   4 -24  -6    5.56   10.49
   5 -27   0   68.32   13.29
   5 -27   9   16.15    9.22
   5 -23  -6   70.59   13.54
   6 -26   0    7.90    8.87
   6 -26   8    4.57    9.96
   6 -24  -4   32.73   10.84
   6 -22  -6   20.50    9.18
   6 -20  -7  194.15   15.73
   6 -18  -8   65.32   10.07
   7 -25   1    2.05    9.60
   7 -25   6  110.07   15.06
   7 -25   7    1.57    8.81
   7 -23  -3    4.07    9.82
   7 -21  -5   -3.03    8.55
   7 -17  -7   10.34    6.81
   8 -24   3   67.57   12.15
   8 -24   4   16.20    9.26
   8 -22  -2   -4.69    8.98
   8 -22   9  163.33   17.44
   8 -20  -4    0.16    8.16
   9 -21  -1   22.79    8.93
   9 -21   7  205.54   17.47
   9 -19  -3   80.42   11.13
   9 -17  -4   26.28    7.75
  10 -18   0   -0.35    7.14
  10 -18   1  130.36   13.95
  10 -18   5    6.00    9.78
  10 -18   6  146.55   14.77
  -4 -32   3    1.32    5.99
  -3 -31   0   33.88    9.54
  -3 -29  -4   11.46    8.98
  -2 -28  -5   32.98   10.77
  -1 -31   2    2.15    7.17
   0 -30   0   54.57   10.97
   1 -25  -7   63.01   12.59
   3 -29   4   10.23    7.82
   3 -29   7   25.76    8.69
   3 -27  -3   45.42   12.11
   4 -28   1   23.89    9.54
   4 -28   2   64.99   11.65
   4 -28   8   31.69    9.24
   4 -18  -9    0.18    6.97
   5 -27   1   39.92   11.13
   5 -27   8    3.74    7.87
   5 -25  12    5.24    7.65
   5 -21  -7  175.30   15.56
   6 -26   1   96.50   13.61
   6 -26   7   19.13    9.73
   6 -24  -3   -1.20    8.08
   7 -25   2    3.60    8.40
   7 -25   4   13.19    9.00
   7 -25   5    5.93    9.07
   7 -19  -6  185.08   14.89
   8 -18  -5   16.48    7.48
   9 -21   2    3.30    7.90
   9 -21   5  471.63   24.13
   9 -21   6   84.75   13.01
   9 -19  -2   53.65    9.80
   9 -17  -3  193.75   14.21
  10 -18   2   36.27    9.23
  10 -18   3   31.91    9.09
  10 -18   4    4.55    7.78
  12   6 -22   -0.93    7.98
  13   7 -21   48.65   11.35
  14   4 -25    2.15    6.38
  14   6 -23   91.32   12.07
  14   8 -20   33.35    8.90
  15   7 -22   62.03   10.66
  16   8 -20    0.15    8.46
  16  10 -15  199.45   15.35
  16  10 -14    8.86    7.55
  17   7 -22    2.81    9.15
  17   9 -18  102.64   12.45
  18  10 -14    7.67    7.55
  18  10 -11  211.41   15.85
  19   1 -28    9.02    8.35
  19   9 -18   53.42   10.69
  20   8 -20    2.82    8.36
  21   9 -16   39.56   10.16
  21   9 -15    7.15    9.43
  21   9  -9   73.54   11.37
  22   2 -27   19.26    7.41
  22   4 -25   36.02   10.18
  22   8 -19    6.03    8.03
  22   8  -7  450.46   22.18
  23   3 -26   48.41    9.29
  23   7 -20    2.55    9.07
  23   7  -6  350.94   19.96
  24   8 -15    3.88    8.56
  24   8 -12    4.54    8.76
  25   3 -25    9.54    7.23
  25   5 -22   11.45    9.24
  25   7 -18   18.93    8.80
  25   7 -17   25.78   10.85
  25   7 -10  102.70   13.99
  26   2 -25   25.63    8.61
  26   4 -23    4.78    6.88
  26   6 -19   25.91    9.58
  26   6  -9    2.48    7.83
  27   3 -23    9.18    7.78
  27   5 -20   12.89    7.68
  27   5  -9   11.91    9.59
  28   2 -23    2.53    7.19
  28   4 -20    1.52    6.63
  28   4  -9    2.79    9.21
  29  -3 -26    1.32    4.81
  29  -1 -25   -0.57    4.79
  29   1 -23    1.62    6.57
  29   3 -20    7.63    6.46
  30   2 -11   -1.29    8.78
  31   1 -13  118.09   12.62
  31   1 -12   -2.54    8.48
  14   8 -19  186.17   15.72
  15   5 -24   14.48    8.53
  15   7 -21    6.69    8.92
  15   9 -17   12.45    7.65
  16   4 -25    0.12    9.05
  16   6 -23   49.57   10.87
  17   3 -26   30.48   10.28
  17   9 -17    0.19    7.15
  18   2 -27   34.03   10.20
  18   6 -23   10.00    9.65
  18   8 -20   16.14    8.64
  19   9 -17    6.05    7.89
  19   9 -16  115.02   14.21
  20   2 -27   16.58    8.18
  20   6 -23    3.39    7.84
  20   8 -19   31.43    9.55
  21   3 -26   37.23   10.26
  21   5 -24    8.18    8.40
  21   7 -21    4.50    7.86
  21   9 -14    3.42    7.95
  21   9 -13   56.45   11.27
  21   9 -11  129.67   14.09
  22  -2 -29    1.93    6.93
  22   0 -28    0.85    7.14
  22   6 -22   11.96    9.67
  22   8 -18    0.41    7.67
  22   8 -17   27.31   10.94
  22   8  -8    0.18    8.38
  23  -3 -29    4.68    6.20
  23   1 -27   -2.05    7.13
  23   5 -23   26.75   10.06
  23   7 -19    1.70    9.19
  23   7  -7    5.25    9.80
  24  -4 -29   -0.21    5.35
  24   2 -26   12.11    7.58
  24   4 -24    0.37    7.04
  24   6 -21    7.37    8.16
  24   6  -6   31.58   11.48
  25   7 -16    0.96    7.99
  25   7 -13   30.48   11.04
  25   7 -12   96.51   12.65
  25   7 -11   -0.24    8.03
  26   4 -22   11.21    8.77
  26   6 -18    7.78    8.11
  26   6 -11    0.74    9.28
  26   6 -10    5.28    8.43
  27   1 -25    0.25    5.80
  27   5 -19   -2.97    7.31
  27   5 -18  115.94   14.41
  27   5 -10   39.29   11.12
  28  -2 -26    6.86    5.78
  28   4 -19   65.61   11.01
  28   4 -10    5.36    9.27
  29   3 -19   23.97    8.57
  29   3 -11   14.39    9.33
  29   3 -10    2.25    7.64
  30  -2 -24    7.16    5.42
  30   0 -22    1.61    5.42
  30   2 -12   55.65   11.03
  31  -3 -23    3.02    4.60
  31  -1 -21   16.48    6.56
  31   1 -17   -0.92    6.00
  31   1 -16    4.70    6.47
  31   1 -15   21.25    8.48
  31   1 -14   -2.54    7.01
  32  -2 -12   57.28    9.90
  12   6 -21  209.17   17.38
  13   5 -23   14.04    9.11
  13   7 -20   30.35    9.31
  14   6 -22    7.66    7.70
  17   5 -24    5.47    7.96
  17   7 -21   29.60    9.03
  17   9 -16  265.60   17.87
  18   0 -28   12.55    8.92
  18   4 -25   15.71    8.28
  18   8 -19   87.92   12.59
  19   3 -26   45.11    9.92
  19   5 -24    6.41    7.98
  19   9 -15   -1.22    7.76
  19   9 -14   16.71    9.56
  20  -2 -29    4.05    7.90
  20   0 -28    0.31    7.72
  20   4 -25   32.04    9.20
  20   8 -18    4.38    7.91
  21   7 -20    0.68    7.74
  22   8 -16    0.69    7.84
  22   8 -15    5.83    9.58
  22   8 -10    1.11    9.96
  22   8  -9  495.28   23.53
  23  -1 -28    0.20    6.87
  23   7 -18    3.55    9.50
  23   7  -8  226.99   17.56
  24  -2 -28    2.03    6.28
  24   6 -20    8.85    8.93
  24   6  -7  114.07   14.06
  25  -3 -28    2.69    5.90
  25   3 -24   31.70    9.42
  25   5 -21   11.84    8.86
  26  -4 -28   24.63    6.46
  26   2 -24    9.14    8.01
  26   6 -14   44.77   11.90
  26   6 -13    1.21    9.18
  26   6 -12    8.78    8.35
  27  -1 -26    3.11    5.80
  27   3 -22    7.44    7.36
  27   5 -17    1.96    7.81
  27   5 -12    6.28    9.71
  27   5 -11   19.78    8.89
  28   2 -22   -2.23    6.43
  28   4 -18   10.49    8.13
  28   4 -17   59.11   11.86
  28   4 -12   65.74   12.22
  28   4 -11   26.33    9.19
  29  -1 -24    3.55    5.64
  29   1 -22    4.38    6.26
  29   3 -18   46.25    9.46
  29   3 -12    3.55    8.90
  30   2 -16    1.62    6.65
  30   2 -15   10.36    8.89
  30   2 -14   -0.38    8.25
  30   2 -13   -0.25    7.20
  31  -1 -20    1.88    6.13
  32  -2 -18    0.94    6.26
  32  -2 -17   27.74    7.66
  32  -2 -13    1.73    7.13
  14   4 -24   18.04    9.52
  14   8 -18   98.92   12.18
  15   3 -25    1.82    9.69
  15   5 -23   69.46   12.16
  15   7 -20   17.37    9.53
  16   2 -26    3.61    9.41
  16   6 -22   53.52   10.49
  16   8 -18    2.69    8.65
  17   1 -27   11.30    9.39
  17   9 -15    0.97    7.06
  18   6 -22   69.70   11.35
  18   8 -18    8.76    7.95
  19   1 -27   -2.27    8.55
  19   7 -20   24.00    9.19
  19   9 -13   23.93    8.65
  19   9 -12    8.09    7.67
  19   9 -11  135.44   13.67
  20   8 -17   51.02   10.77
  21  -3 -29    2.99    7.08
  21  -1 -28   -1.03    7.24
  21   1 -27    6.26    7.30
  21   7 -19    4.00    9.62
  22   2 -26    0.65    6.70
  22   6 -21    2.83    7.97
  22   8 -14   13.74    8.62
  22   8 -13    8.42    8.66
  22   8 -11  299.96   19.24
  23   5 -22    1.46    8.31
  23   7 -17   20.27    9.27
  23   7  -9   18.28   10.65
  24   4 -23   11.21    8.19
  24   6 -19    9.68    9.03
  25  -1 -27    2.43    5.92
  25   5 -20    0.94    7.58
  25   5  -7   -2.41    9.51
  26  -2 -27   11.67    6.06
  26   4 -21    1.97    7.15
  26   4  -7  148.58   15.48
  27   1 -24    1.72    5.92
  27   3 -21    0.02    8.01
  27   5 -14    3.27    8.28
  27   5 -13   32.64    9.39
  28   0 -24    0.75    5.80
  28   2 -21    5.07    7.85
  28   4 -15    6.46    8.31
  28   4 -14   46.58    9.99
  28   4 -13    8.09    8.85
  29  -3 -25    1.52    4.87
  29   1 -21    6.20    6.18
  29   3 -16   20.03    8.28
  29   3 -15   13.08    8.11
  29   3 -14   -0.68    7.70
  29   3 -13   38.42    9.46
  30  -4 -24   10.11    5.72
  30  -2 -23   19.24    6.66
  30   0 -20   24.50    8.16
  31  -3 -22   10.41    5.17
  31  -1 -11  275.76   17.28
  32  -4 -20    3.15    5.20
  32  -2 -16   -3.40    5.48
  32  -2 -15    4.67    6.64
  32  -2 -14    3.96    6.41
  13   5 -22   98.31   13.68
  14   6 -21  161.89   14.42
  16   4 -24   27.76    9.18
  16   8 -17  315.68   19.53
  17   3 -25   -3.02    8.74
  17   5 -23   54.06   10.95
  18   2 -26   -0.59    8.79
  18   4 -24   -1.42    9.14
  18   8 -17  144.34   14.42
  19  -1 -28    8.92    8.55
  19   3 -25    8.20    9.34
  19   5 -23   10.63    8.25
  19   7 -19   21.17   10.26
  20   2 -26    9.39    8.17
  20   4 -24    6.86    8.24
  20   6 -21    1.09    7.62
  20   8 -16    7.20    8.19
  20   8 -15   42.00   11.34
  20   8  -9  408.92   21.81
  20   8  -8   -1.87    8.22
  21   3 -25   10.29    7.64
  21   7 -18    5.22    9.59
  21   7  -6  391.91   20.73
  22  -4 -29    2.84    6.79
  22   6 -20    0.46    7.91
  23  -5 -29    2.27    5.88
  23   5 -21   18.83   10.57
  23   7 -16   -0.69    7.83
  23   7 -15   62.66   11.69
  23   7 -14   19.23   10.55
  23   7 -12   27.15   10.97
  23   7 -11   11.53   10.12
  23   7 -10  260.13   18.73
  24   4 -22   10.86    8.36
  24   6 -18   13.56    8.79
  24   6 -17    7.87    9.96
  24   6  -9   18.46   10.29
  24   6  -8   11.94    8.42
  25   1 -25    1.37    7.55
  25   3 -23    2.50    7.33
  25   5 -19    3.25    7.90
  25   5  -8   17.05    9.90
  26  -6 -28   -0.60    4.92
  26   2 -23   15.06    9.01
  26   4 -20    4.90    8.32
  27  -5 -27   20.99    6.65
  27  -1 -25   -2.35    6.58
  27   1 -23    7.31    7.77
  27   3 -20   11.76    9.11
  28  -4 -26    6.57    5.66
  28  -2 -25   -0.44    5.15
  28   2 -20   -0.55    7.90
  29  -1 -23    2.92    5.68
  29   1 -20   -2.53    7.46
  30  -2 -22   11.09    6.84
  30   0 -10  263.86   17.96
  31  -3 -21    5.76    5.78
  31  -1 -12   -0.98    8.85
  14   4 -23    0.43    9.31
  15   5 -22  102.07   13.73
  15   7 -19   97.28   12.55
  16   6 -21   17.61    9.10
  16   8 -16    2.98    8.69
  18   8 -16   22.63    9.30
  20   8 -14    3.70    7.69
  20   8 -12   15.86    8.25
  20   8 -10    9.36    8.35
  21   5 -22    3.35    8.10
  21   7 -17   -7.16    7.43
  21   7  -7   11.17    9.16
  22  -2 -28    2.77    5.83
  22   2 -25   23.57    9.84
  22   4 -23   15.74    9.24
  22   6 -19   12.56    9.01
  22   6  -6   -5.37   10.10
  23  -3 -28   12.47    7.46
  23  -1 -27    1.75    7.66
  24  -4 -28   -1.73    6.12
  24   0 -26    5.30    6.87
  24   2 -24   -2.36    8.77
  24   6 -16   67.28   12.05
  24   6 -15   19.10   10.99
  24   6 -10   16.29   10.59
  25  -5 -28    0.26    5.69
  25   3 -22   11.94    8.05
  25   5 -18   20.82    9.75
  25   5  -9    2.93    9.34
  26  -4 -27    2.98    6.44
  26   4 -19   46.21   10.96
  26   4  -8   24.08    9.72
  27   3 -19   14.77    9.68
  27   3  -8   79.15   11.94
  28   2 -19    6.52    8.72
  28   2  -9   12.12    9.77
  29  -5 -25    1.93    5.15
  29  -3 -24   13.84    6.03
  29  -1 -22    7.41    7.30
  29   1 -19   18.98    9.00
  30  -4 -23   20.55    6.56
  31  -5 -22   10.68    5.46
  31  -3 -20   15.84    6.83
  31  -1 -17   -3.20    5.55
  31  -1 -16    8.91    6.84
  31  -1 -15   19.48    8.49
  31  -1 -14   -0.18    7.86
  31  -1 -13  103.35   11.55
  32  -4 -18   15.56    6.63
  32  -4 -13    1.38    7.10
  32  -4 -12    1.43    7.06
  12   4 -22   54.02   12.24
  13   5 -21    6.34   10.13
  15   3 -24   -0.26    9.22
  16   4 -23   39.09   11.09
  17   1 -26    0.80    8.77
  17   5 -22   54.35   10.93
  17   7 -18   74.16   12.15
  18   8 -15  227.52   17.15
  18   8 -14   79.68   11.59
  19   1 -26    1.19    8.52
  19   5 -22    3.22    8.05
  19   7 -18   17.30    8.81
  20  -2 -28    2.60    6.99
  20   2 -25    0.06    9.00
  20   4 -23    2.58    7.92
  20   6 -20   -0.74    7.79
  21  -5 -29    2.55    6.99
  21   1 -26    1.92    7.05
  21   3 -24   12.34    9.07
  21   5 -21   32.48   10.07
  21   7 -16   11.49    9.20
  21   7 -15    2.02    9.46
  21   7  -9  202.60   16.94
  21   7  -8  251.35   17.33
  22  -6 -29   13.00    6.83
  22   4 -22   62.64   12.80
  22   6 -18    7.34    8.55
  22   6  -7  157.34   15.68
  23  -7 -29   -0.06    5.62
  23   1 -25   10.61    9.07
  23   3 -23   20.98    9.16
  23   5 -20   15.77    9.05
  24  -2 -27   23.14    7.68
  24   4 -21    0.58    7.78
  24   6 -14   72.27   12.42
  24   6 -12    2.82    8.60
  24   6 -11   22.17    9.45
  25  -3 -27   18.58    7.20
  25   1 -24   14.96    8.07
  25   5 -17    4.00    8.30
  25   5 -16    2.85    8.16
  25   5 -11   41.43   11.92
  25   5 -10   23.39    9.57
  26   0 -24   -1.23    7.52
  26   2 -22    5.99    7.95
  26   4 -18    3.32    8.09
  26   4  -9    2.27    8.39
  27  -1 -24    2.59    7.51
  27   1 -22    0.72    6.55
  27   3 -18   39.25   11.40
  27   3  -9    8.76    8.43
  28  -6 -26    4.01    5.39
  28  -2 -24   -0.59    5.67
  28   0 -22   11.41    7.22
  28   2 -18   20.02    9.65
  28   2 -10   31.88   11.01
  29   1 -18    1.37    6.66
  29   1 -11  170.18   16.31
  29   1 -10   -5.57    7.77
  30  -2 -21   -0.57    5.56
  30   0 -16   28.11    9.13
  30   0 -14   98.81   12.80
  30   0 -12  237.50   16.57
  31  -3 -19    0.40    6.58
  32  -4 -17    1.27    5.14
  32  -4 -16    2.39    6.18
  32  -4 -15   -1.24    6.38
  32  -4 -14   28.20    8.23
  16   2 -25    1.86    7.71
  16   6 -20   -1.98    7.37
  17  -1 -27    6.93    9.09
  17   3 -24   -0.96    7.64
  17   7 -17    2.88    8.66
  18   2 -25   -3.01    7.27
  18   4 -23   15.17    8.80
  18   8 -13   -2.06    6.84
  19   3 -24    0.20    7.87
  19   7 -17    0.15    7.60
  19   7 -16   56.07   11.83
  20   6 -19   13.74    9.48
  21  -3 -28   19.05    8.59
  21  -1 -27    1.86    7.07
  21   7 -13   15.10    8.65
  21   7 -11  122.72   13.81
  21   7 -10  103.66   13.54
  22   0 -26    6.55    7.31
  22   6 -17    1.51    8.18
  22   6  -8   45.44   11.25
  23   5 -19   -0.35    8.12
  23   5  -6  281.64   18.50
  24   2 -23   57.09   11.05
  24   4 -20    9.00    9.14
  24   4  -6   11.40   10.88
  25  -7 -28    5.61    5.43
  25   3 -21    5.60    8.21
  25   5 -15   47.57   11.26
  25   5 -13   -4.66    8.56
  25   5 -12    8.21    8.97
  26   2 -21    7.40    9.36
  26   4 -16   -1.46    7.86
  26   4 -12  152.17   16.61
  26   4 -11   91.06   14.32
  26   4 -10   28.18    9.72
  27  -3 -25    4.22    6.84
  27   1 -21   38.15   10.51
  27   3 -17   32.14   10.29
  27   3 -16   -0.75    9.37
  27   3 -11   58.49   12.55
  27   3 -10   21.38    9.67
  28  -4 -25    3.39    5.28
  28   2 -17   -3.80    7.16
  28   2 -11   19.26   10.16
  29  -7 -25    1.16    4.16
  29  -3 -23   14.61    6.45
  29  -1 -21   -1.54    6.11
  29   1 -16   -1.68    7.12
  29   1 -15   37.93   10.35
  29   1 -14   -2.61    8.54
  29   1 -13   45.44   11.24
  29   1 -12    3.93    7.91
  30  -4 -22    1.94    5.96
  30  -2 -20   21.14    7.30
  31  -5 -21    2.10    4.76
  31  -3 -11   26.07    9.24
  32  -6 -18   -3.12    5.23
  32  -6 -12    5.34    7.08
  14   2 -24   89.60   14.45
  14   4 -22   54.10   10.54
  15   5 -21    3.89    7.60
  16   0 -26   37.50   11.57
  17   5 -21    0.10    8.03
  17   7 -16  241.83   18.02
  18   6 -19    1.54    8.07
  19  -3 -28   24.54    8.36
  19  -1 -27   -0.47    6.85
  19   7 -15   45.81   10.19
  20   0 -26    0.32    8.33
  20   6 -18    7.66    8.26
  21   1 -25    5.29    8.77
  21   5 -20   38.15   10.45
  22  -8 -29   54.86    8.82
  22  -4 -28    4.87    6.24
  22  -2 -27   17.49    7.99
  22   4 -21    0.64    8.79
  22   6 -16   20.31    9.40
  22   6 -15   67.69   13.19
  22   6  -9   51.67   11.81
  23  -5 -28   10.23    7.09
  23  -3 -27    1.14    7.68
  23  -1 -26   12.73    7.27
  23   3 -22   10.05    8.72
  23   5 -18    7.25    8.56
  23   5  -7    8.55    9.21
  24  -6 -28    0.99    5.30
  24  -2 -26    3.10    8.25
  24   4 -19    3.99    8.40
  25  -5 -27   17.87    7.39
  25   1 -23    0.97    8.00
  25   3 -20   12.92    9.45
  26  -6 -27    9.78    5.86
  26  -2 -25   24.02    7.89
  26   2 -20   37.17   11.30
  26   4 -13   39.09   10.57
  27  -1 -23    2.69    7.94
  27   3 -14   57.51   11.92
  27   3 -13  122.43   14.22
  27   3 -12   86.68   12.95
  28  -2 -23    4.69    6.28
  28   2 -15    3.48    8.05
  28   2 -14    5.50    8.47
  28   2 -13   33.83   10.46
  28   2 -12    5.50    8.31
  29  -5 -24    8.08    5.49
  29  -1 -20   -1.69    6.45
  30  -6 -23   -2.48    4.50
  30  -2 -19   23.14    7.39
  31  -5 -20    3.61    5.79
  31  -3 -17   -1.14    5.79
  31  -3 -16   21.02    8.30
  31  -3 -13    1.02    7.70
  31  -3 -12    3.18    8.21
  32  -6 -17    8.55    5.47
  32  -6 -14   48.13    8.68
  32  -6 -13    1.56    6.65
  15   1 -25   74.59   12.15
  15   3 -23   29.19    9.29
  15   5 -20   30.17   10.18
  16   2 -24   10.21    9.49
  16   4 -22    0.21    7.92
  17   1 -25    6.66    9.41
  17   3 -23   10.88   10.28
  18   0 -26    2.87    8.10
  18   2 -24    7.46    9.93
  18   4 -22   47.56   10.52
  18   6 -18   -2.32    7.14
  19   1 -25    3.33    9.19
  19   3 -23   77.78   12.25
  19   5 -20   22.61    9.81
  19   7 -14   -2.29    7.15
  19   7 -13   72.40   11.25
  19   7 -12   40.73   10.86
  20  -4 -28    1.94    7.74
  20  -2 -27   22.22    9.45
  20   2 -24   20.20    9.40
  20   4 -21   21.45   11.16
  20   6 -17    1.88    7.91
  21   5 -19    0.74    8.80
  22   4 -20    4.96   10.06
  22   6 -14   47.48   11.19
  22   6 -13  196.50   16.93
  22   6 -11    6.09    8.05
  22   6 -10  145.52   14.63
  23   3 -21   -0.99    9.63
  23   5 -17   28.69   10.11
  23   5 -16    9.31   10.39
  23   5  -8   24.51    9.63
  24  -8 -28    0.12    5.77
  24  -4 -27    9.17    6.74
  24   0 -24    2.07    8.64
  24   2 -22    4.42    8.83
  24   4 -18    6.41    8.68
  24   4  -7  176.12   15.97
  25  -3 -26   26.58    7.94
  25   3 -19    7.75    8.64
  25   3  -7    4.34   10.57
  26  -8 -27   -0.61    5.16
  26   2  -7  243.86   19.19
  27   1 -20   -3.49    7.22
  28  -6 -25    5.17    5.25
  28  -4 -24    2.20    5.80
  28   0 -20    5.75    7.09
  28   0  -8    6.58    9.50
  29  -7 -24    9.04    5.76
  29  -3 -22   13.02    6.81
  29  -1 -19   14.01    7.32
  29  -1  -9   89.10   12.94
  30  -8 -23   26.88    6.27
  30  -4 -21   -3.00    5.14
  30  -2 -18   10.71    7.50
  30  -2 -11    5.30    9.36
  31  -7 -21   -1.72    4.46
  31  -5 -19    2.77    6.20
  31  -3 -15    4.07    6.58
  31  -3 -14    3.49    6.71
  13   3 -22   25.73   11.46
  14   4 -21   10.49    9.79
  17   5 -20    7.32    7.95
  18  -2 -27   33.83    9.49
  18   4 -21   31.68   11.31
  18   6 -17    4.38    7.68
  19   5 -19   17.35   10.30
  20   6 -16    0.07    7.78
  20   6 -15    4.68    9.46
  21  -5 -28   24.96    8.95
  21  -3 -27    7.93    8.32
  21  -1 -26    2.26    7.03
  21   1 -24   -0.52    9.01
  21   3 -22    2.31    8.43
  21   5 -18   27.09    9.89
  22  -6 -28    8.93    7.48
  23  -7 -28   54.33    9.07
  23  -1 -25   11.14    9.10
  23   5 -15   49.49   11.52
  23   5 -12   65.62   13.05
  23   5 -11   37.29   11.56
  23   5 -10   -0.16    8.05
  23   5  -9    9.29    8.54
  24   2 -21   14.40   10.65
  24   4 -17    0.76    8.32
  24   4 -16   12.03   10.59
  24   4  -8    2.75    8.61
  25  -1 -24   16.38    8.55
  25   1 -22    4.90    8.06
  25   3 -18   12.94    9.76
  25   3  -8   49.99   11.80
  26  -2 -24    0.93    6.57
  26   0 -22   40.64   10.42
  26   2 -19    5.73    8.35
  26   2 -18    7.72    9.83
  26   2  -8   -0.16    9.84
  27  -5 -25   -0.36    6.53
  27  -3 -24    1.36    5.92
  27  -1 -22    2.83    7.31
  27   1 -19   20.25    8.94
  27   1  -8   30.52   11.03
  28  -8 -25    6.67    5.67
  28  -2 -22    2.40    6.55
  28   0 -18   12.09    9.08
  29  -5 -23    0.79    5.45
  29  -3 -21    3.55    6.27
  29  -1 -18    0.02    6.59
  29  -1 -10    1.50    9.61
  30  -6 -22    0.65    4.78
  30  -4 -20    1.51    5.78
  30  -2 -16   -1.07    6.67
  30  -2 -15    9.30    8.25
  30  -2 -14    0.20    8.17
  30  -2 -13   -3.17    8.71
  30  -2 -12   52.18   11.34
  31  -7 -20   61.07    7.94
  31  -5 -11    1.96    7.75
  32  -8 -17    5.83    4.98
  32  -8 -16    4.15    5.57
  32  -8 -15   13.57    6.25
  32  -8 -14    8.40    6.36
  32  -8 -13   -2.04    5.66
  14   2 -23   36.12   12.21
  15   3 -22   11.47    9.61
  15   5 -19   14.57    8.27
  16   4 -21   39.85   10.03
  17  -1 -26   -1.79    8.83
  17   3 -22   85.73   13.61
  18   6 -16   13.53    8.21
  19  -5 -28   11.01    8.47
  19  -3 -27    6.57    8.60
  19  -1 -26   -0.98    7.85
  19   3 -22   63.90   12.01
  20   2 -23   33.60   10.22
  20   4 -20   87.39   13.20
  20   6 -14    4.42    7.84
  21   3 -21  121.28   15.77
  21   5 -17    5.12    8.41
  22  -4 -27   57.39   10.70
  22  -2 -26    1.08    7.64
  22   2 -22   23.55    9.82
  22   4 -19   31.74   10.44
  23  -9 -28   72.61    9.30
  23  -5 -27    0.12    7.22
  23  -3 -26   52.98   10.48
  23   1 -23   -1.15    7.82
  23   3 -20    1.18    8.31
  24  -6 -27    0.44    6.60
  24   4 -15   26.27   10.10
  24   4 -14    0.82   10.05
  24   4 -11   45.86   12.63
  24   4 -10   81.13   12.58
  24   4  -9    1.57    8.20
  25  -7 -27    0.58    5.27
  25  -5 -26    6.85    7.33
  25   1 -21  140.72   15.42
  25   3 -17    3.97    8.56
  25   3 -16    2.24    9.93
  25   3  -9    8.44   10.26
  26  -4 -25    0.71    6.36
  26   2 -17    5.18   10.09
  26   2  -9    2.25    9.77
  27  -1 -21   44.04   10.79
  27   1 -18    2.01    7.88
  27   1 -17   33.41   11.22
  27   1  -9   15.90   10.69
  28  -6 -24   13.30    6.87
  28  -4 -23    7.04    6.55
  28  -2 -21   -1.13    6.92
  28   0 -10  141.75   15.56
  29  -9 -24   28.17    6.04
  29  -5 -22    9.71    7.09
  29  -3 -20   12.68    8.17
  29  -1 -15   34.02   10.33
  29  -1 -12    6.07    9.54
  29  -1 -11  177.79   15.88
  30  -8 -22    0.66    5.82
  30  -6 -21   13.91    6.91
  31  -9 -20  115.63    9.90
  31  -7 -19    0.35    6.28
  31  -5 -17    0.85    5.91
  31  -5 -16    4.52    7.32
  31  -5 -15   25.35    8.40
  31  -5 -13   41.73    9.52
  31  -5 -12   13.05    8.38
  15   1 -24   -1.45    8.03
  16   2 -23    4.91    8.07
  17  -3 -27   -2.57    7.24
  17   1 -24   13.69    9.99
  17   5 -18    7.05    9.04
  18   2 -23   66.02   12.28
  18   6 -15   92.29   12.54
  19   1 -24   20.35    9.20
  19   5 -18   42.17   10.53
  20  -6 -28   16.06    8.51
  20  -2 -26    7.30    8.90
  20   4 -19  149.56   16.69
  20   6 -12   45.71   10.19
  21  -7 -28   99.56   11.52
  21  -1 -25    4.12    8.78
  21   5 -16   -0.49    7.96
  21   5 -15   55.93   12.63
  22  -8 -28    5.34    7.04
  22   4 -18   18.67    9.70
  22   4  -6   25.19   11.28
  23   1 -22    1.31    9.72
  23   3 -19   45.44   11.88
  24  -4 -26   11.98    7.44
  24   2 -20  127.09   15.18
  24   4 -12   86.96   12.98
  25  -9 -27   -2.01    5.54
  25  -1 -23   -1.02    7.90
  25   1 -20    2.10   10.77
  25   3 -15   11.51    9.73
  25   3 -13  129.89   16.27
  25   3 -12  197.47   18.36
  25   3 -11  311.54   21.73
  25   3 -10  121.46   14.56
  26  -8 -26    2.94    6.13
  26  -2 -23   12.63    8.18
  26   2 -16   -4.73    8.65
  26   2 -11  187.25   17.99
  26   2 -10    4.79    8.71
  27  -7 -25    3.95    6.32
  27  -5 -24   14.24    7.89
  27  -3 -23    7.65    7.07
  27   1 -16   17.23    9.42
  27   1 -11    9.54   10.26
  27   1 -10    9.63    8.66
  28   0 -14   77.57   13.04
  28   0 -12   80.77   13.49
  29  -7 -23    1.68    5.25
  29  -3 -19   29.36    9.59
  29  -1 -14   -0.21    7.29
  29  -1 -13   45.36   10.10
  30  -6 -20   -0.96    6.34
  30  -4 -18    1.00    6.12
  30  -4 -10   33.79   10.48
  31  -5 -14   -2.88    6.41
  15   3 -21    3.70    9.02
  16  -2 -26    4.26    9.84
  16   4 -20   40.68   10.04
  17   3 -21  189.13   17.45
  18  -4 -27   22.99    9.67
  18  -2 -26    9.29    9.49
  19   5 -17    8.51    8.26
  20  -4 -27   50.03    9.96
  20   0 -24   22.43   10.23
  21  -5 -27   -1.85    8.13
  21  -3 -26   41.80   10.66
  21   3 -20   90.41   14.08
  21   5 -14   56.96   11.50
  21   5 -13   80.43   13.43
  21   5 -10   14.53   10.12
  21   5  -9   43.87   10.20
  22 -10 -28   -0.32    6.13
  22  -2 -25   35.96   10.43
  22   2 -21    8.00    9.50
  22   4 -17   -1.27    8.35
  22   4 -16   42.50   12.04
  22   4  -7   64.74   12.80
  23   3 -18   -3.05    8.19
  23   3  -6  267.26   19.52
  24  -8 -27   39.18    8.25
  24  -2 -24   -2.32    8.94
  24   0 -22   35.33   10.24
  24   2 -19    4.48    9.82
  25  -3 -24   35.77   10.29
  26  -6 -25   11.73    7.89
  26  -4 -24    5.80    8.24
  26   0 -20  199.81   17.42
  26   2 -13  191.95   17.18
  26   2 -12  125.68   14.95
  27  -3 -22    2.05    7.87
  27  -1 -20    1.32    7.54
  27   1 -14   55.85   11.56
  27   1 -13    3.30    8.90
  27   1 -12   63.12   11.84
  28  -8 -24    1.01    5.87
  28  -6 -23   -0.04    6.70
  28  -4 -22    7.47    6.82
  28  -2 -19   10.70    8.98
  29  -9 -23    6.78    5.35
  29  -5 -21    0.56    5.99
  29  -3 -18   53.78   11.20
  29  -3  -9   64.30   12.21
  30  -8 -21   78.39    8.98
  30  -4 -16    1.89    7.92
  30  -4 -11   14.27    9.64
  31  -9 -19   -7.23    5.12
  31  -7 -17    1.90    6.70
  31  -7 -11    0.64    7.43
  14   0 -24  313.91   20.69
  14   2 -22   97.64   13.14
  15   1 -23  116.80   14.61
  16   0 -24   57.50   12.09
  16   2 -22    4.35    9.63
  16   4 -19    4.62    9.39
  17  -1 -25    3.87    9.55
  17   5 -17    4.37    7.34
  18   0 -24   38.56   11.63
  18   2 -22  154.94   15.51
  18   4 -19   85.95   12.51
  19  -1 -25   -0.47    7.70
  19   1 -23   -0.04    7.89
  19   3 -20  251.77   20.25
  19   5 -16   16.40    8.81
  19   5 -15   30.20   10.88
  20  -8 -28   10.55    8.11
  20   4 -18    6.12    8.61
  21  -9 -28  106.39   11.21
  21   3 -19    6.66    9.01
  22  -6 -27   31.78    8.47
  22  -4 -26    0.32    8.86
  22   2 -20   77.58   14.40
  22   4 -15    3.20    8.51
  22   4  -8    2.18    8.43
  23  -7 -27    2.24    6.16
  23  -5 -26    0.89    8.12
  23  -3 -25    0.91    7.35
  23   1 -21  123.94   15.11
  23   3 -17   21.27   10.40
  23   3  -7   10.65   11.23
  24 -10 -27    7.86    6.09
  24  -6 -26    2.16    7.29
  24   2 -18   58.71   12.17
  24   2  -6   13.00    9.75
  25  -7 -26    2.66    5.71
  25  -1 -22    1.53    7.95
  25   1 -19  208.20   18.41
  26 -10 -26    4.08    5.22
  26  -2 -22    4.96    7.51
  27  -9 -25    4.79    5.43
  27  -5 -23   39.67    9.66
  27  -1 -19   30.14   10.10
  28 -10 -24   29.04    6.74
  28  -4 -21   -2.65    7.67
  28  -2 -18   21.30    9.77
  28  -2  -8    8.83   10.30
  29  -7 -22   15.72    6.37
  29  -5 -20   23.21    8.65
  29  -3 -17   19.97    9.61
  29  -3 -10    1.53    9.44
  30 -10 -21   26.55    6.02
  30  -8 -20   -4.14    6.62
  30  -6 -19   30.70    7.92
  30  -4 -15    4.51    6.69
  30  -4 -14   54.31   10.27
  30  -4 -13    0.82    7.60
  30  -4 -12    7.13    7.85
  31  -7 -16   -0.13    5.84
  31  -7 -15   41.85    8.26
  31  -7 -14   -2.09    7.59
  31  -7 -13   61.41   10.09
  31  -7 -12    4.06    7.00
  17  -3 -26   30.77   10.68
  17   1 -23    4.83    8.35
  17   3 -20   86.97   13.80
  18   4 -18   33.83    9.83
  19  -5 -27    2.16    7.34
  19  -3 -26   28.94    9.28
  19   5 -14   11.65    8.31
  20 -10 -28    7.22    7.52
  20  -2 -25   -4.10    7.35
  20   2 -21  141.01   15.97
  20   4 -17    8.44    8.61
  21 -11 -28    9.17    6.76
  21  -1 -24    0.95    7.74
  21   3 -18   53.75   12.83
  22   4 -14  116.34   14.31
  22   4 -13   24.51   10.18
  22   4 -11    1.47    8.23
  22   4 -10   46.13   10.68
  22   4  -9    4.05    8.11
  23  -9 -27   -0.93    6.65
  23  -1 -23   -2.04    7.69
  23   1 -20   -3.60   11.17
  23   3 -16    8.14    8.87
  23   3  -8   10.37    8.52
  24  -2 -23   56.37   12.15
  24   2 -17   -2.64    9.00
  24   2  -7   81.25   12.46
  25  -9 -26    2.21    6.18
  25  -3 -23    2.01    8.88
  25  -1 -21  155.74   15.97
  25   1 -18   -1.13    8.79
  25   1 -17   92.32   14.94
  25   1  -7    4.42   10.46
  26  -4 -23   -0.16    8.40
  26  -2 -21    1.08    9.11
  26   0 -18  159.82   16.53
  27  -7 -24    5.22    6.45
  27  -3 -21    1.04    7.48
  27  -1 -18   -0.58    8.54
  27  -1  -8   32.91   11.48
  28  -8 -23   43.64    8.63
  28  -6 -22    3.94    7.36
  28  -2 -17    3.37    7.51
  28  -2  -9   15.97   10.39
  29  -9 -22   29.08    7.52
  29  -7 -21   -1.48    7.10
  29  -5 -19   -0.79    7.93
  29  -3 -15   17.00    9.48
  29  -3 -14   -0.41    8.52
  29  -3 -13   46.37   11.30
  29  -3 -12    6.86    9.29
  29  -3 -11    9.60    9.77
  30  -6 -18   -5.82    6.21
  30  -6 -10    4.36    8.75
  31 -11 -17   -0.80    5.25
  31  -9 -17    1.27    5.52
  31  -9 -16    2.04    6.54
  31  -9 -11    1.83    7.31
  13   1 -22   43.80   12.22
  14   2 -21   23.98   11.02
  15   3 -20   -1.95    7.32
  16  -2 -25    2.98    9.77
  16   2 -21   43.52   11.45
  18  -2 -25    4.04    9.14
  18   2 -21  215.79   18.10
  18   4 -17   13.45    9.72
  19  -1 -24   32.75   11.24
  19   1 -22  101.74   13.61
  19   3 -19   57.34   11.77
  20  -6 -27   72.04   10.71
  20  -4 -26   -0.53    7.18
  20   2 -20    0.59   10.61
  20   4 -16   24.13    9.61
  21  -7 -27    2.91    7.85
  21  -3 -25    9.28    9.17
  21   1 -21   37.02   12.26
  21   3 -17   29.97   11.51
  22  -8 -27  112.19   12.07
  22  -2 -24    1.72    8.06
  22   0 -22   23.33    9.75
  22   2 -19   28.29   10.73
  23 -11 -27    1.77    6.02
  23   3 -14   19.11    9.71
  23   3 -12   49.86   12.72
  23   3 -11  191.54   17.99
  23   3 -10   26.12   10.03
  24  -8 -26   -1.32    7.05
  24   0 -20  442.08   25.27
  24   2 -16   16.40    9.52
  24   2 -15   56.87   12.02
  24   2  -9   63.14   13.00
  24   2  -8    0.57    8.02
  25 -11 -26   18.47    6.85
  25  -5 -24    3.34    8.14
  25   1 -16   28.08   10.58
  25   1  -8    1.79    9.71
  26  -6 -24   30.56    8.43
  26   0 -16  182.93   18.04
  26   0  -8    3.88    8.63
  27  -9 -24   24.23    7.68
  27  -5 -22   26.00    9.49
  27  -3 -20   16.31    9.49
  27  -1 -16   15.52   10.77
  27  -1  -9   28.45   11.42
  28  -4 -20    2.33    6.93
  28  -2 -14    5.06    9.68
  28  -2 -11   14.91   10.32
  28  -2 -10   32.86   10.49
  29 -11 -22   -2.40    4.52
  29  -5 -18   56.71   10.66
  30 -10 -20   -4.55    4.89
  30  -8 -19  131.66   11.75
  30  -6 -16    1.55    7.64
  30  -6 -11   32.18   10.33
  31 -11 -16   22.20    6.74
  31 -11 -12   47.29    8.20
  31 -11 -11   -0.47    5.98
  31  -9 -15    1.05    5.72
  31  -9 -14    1.71    5.80
  31  -9 -13    2.08    6.29
  15  -1 -24   -2.57    8.63
  15   1 -22   -1.60    7.55
  16  -4 -26   -2.93    9.37
  17  -1 -24   14.30    8.63
  17   1 -22   70.10   12.32
  18  -6 -27   16.70    8.65
  18  -4 -26   -0.60    7.48
  18   4 -16    7.04    9.24
  19   3 -18  214.41   18.61
  20   4 -14  153.80   15.51
  21  -5 -26   33.85    8.99
  21   3 -16   40.34   11.98
  22 -10 -27   29.31    8.18
  22  -6 -26   -6.24    8.11
  22  -4 -25   29.84    9.40
  22   2 -18  144.04   16.26
  23  -7 -26   12.39    7.39
  23  -5 -25    1.58    8.33
  23  -1 -22   -0.59    8.17
  23   1 -19  394.91   24.37
  24  -4 -24   -3.34    7.30
  24  -2 -22    0.31    8.04
  24   2 -14    4.09    8.98
  24   2 -12  160.27   16.35
  24   2 -11  197.95   17.68
  24   2 -10  128.90   15.30
  25  -3 -22   12.81    9.81
  25  -1 -20   -0.03    9.02
  25   1 -15   65.86   12.65
  25   1 -13    0.69   10.70
  25   1 -11   34.60   12.51
  25   1 -10   75.34   14.05
  25   1  -9    3.38    8.71
  26  -4 -22    6.62    7.50
  26  -2 -20   21.04    9.54
  26   0 -10   22.57   11.44
  27 -11 -24    5.30    6.04
  27  -7 -23   14.79    7.23
  27  -3 -19   17.52   10.00
  27  -1 -14   57.39   11.77
  27  -1 -13    1.18   10.03
  27  -1 -12   61.89   13.16
  27  -1 -11   10.40   10.51
  27  -1 -10    6.40    9.24
  28 -12 -23    6.20    4.81
  28 -10 -23    4.80    5.32
  28  -8 -22    2.16    7.17
  28  -6 -21    0.45    6.66
  28  -4 -19   66.71   10.82
  28  -2 -13   40.04   10.25
  28  -2 -12    2.66    8.27
  29  -9 -21    1.88    6.14
  29  -7 -20   78.30   10.26
  29  -5 -17    1.56    8.58
  29  -5  -9   33.72   10.83
  30 -12 -19    9.41    5.68
  30 -10 -19   49.75    7.83
  30  -8 -18    2.80    6.43
  30  -6 -15    5.40    7.02
  30  -6 -14   66.07   10.57
  30  -6 -13    5.58    7.61
  30  -6 -12   46.28   10.13
  31 -11 -15   15.47    6.32
  31 -11 -14   26.47    7.49
  31 -11 -13   32.51    8.26
  15  -3 -25    2.56   10.10
  16   2 -20  116.63   14.59
  17  -3 -25    1.19    9.38
  19  -7 -27    3.14    7.37
  19  -5 -26   50.74   11.43
  19  -3 -25    7.37    8.13
  19  -1 -23   -0.01    9.88
  19   3 -17    6.34    9.87
  20  -8 -27  188.18   15.21
  20  -2 -24   16.59    8.85
  20   2 -19  195.89   17.76
  20   4 -13   26.11    9.40
  21  -9 -27   -0.29    7.68
  21   1 -20   49.99   12.75
  21   3 -15   80.85   12.90
  22 -12 -27    6.06    6.52
  22   2 -17   13.19    9.99
  23  -1 -21  134.96   16.74
  23   1 -18   -6.81    9.56
  24 -12 -26    1.00    5.87
  24 -10 -26   -0.17    5.84
  25  -5 -23   39.90   10.66
  25  -1 -19  249.84   19.98
  25   1 -12  119.32   14.57
  26  -8 -24    3.67    6.85
  26  -6 -23   -3.00    7.02
  26  -2 -19    1.60    8.83
  26   0 -12   -1.23    8.14
  27  -5 -21    6.44    7.13
  28  -6 -20    0.35    7.83
  28  -4 -18   16.67    8.48
  29 -11 -21   -2.13    4.93
  29  -9 -20  102.69   11.23
  29  -7 -19   -1.49    6.74
  29  -5 -15   10.91    8.95
  29  -5 -10   38.62   11.27
  30 -10 -18   -1.09    6.21
  30  -8 -16    7.05    7.52
  30  -8 -10    0.22    8.32
  15   1 -21   -0.31    9.20
  16  -2 -24    4.29    9.50
  17  -5 -26   15.38    8.55
  17  -1 -23   -1.19    9.73
  17   1 -21   39.96   10.87
  17   3 -18   99.57   12.93
  18  -8 -27  123.97   13.82
  18  -2 -24    0.82    8.27
  18   0 -22   14.75    9.23
  18   2 -19  293.66   21.25
  20  -6 -26   -1.94    8.48
  20  -4 -25   25.05    9.17
  20   2 -18   92.93   13.83
  21 -13 -27    3.18    6.42
  21 -11 -27    3.07    6.94
  21  -7 -26   67.17   11.47
  21  -5 -25    3.14    9.20
  21  -3 -24    8.10    8.40
  21   1 -19  368.27   24.13
  21   3 -14   57.10   11.63
  21   3 -13  144.00   16.02
  22  -8 -26   -0.85    7.99
  22  -4 -24    0.77    9.34
  22   0 -20  388.76   24.16
  22   2 -16   44.12   11.10
  22   2 -15   26.56   11.62
  23  -9 -26   11.89    6.99
  23   1 -17  131.13   16.00
  23   1  -6   12.18   10.97
  24  -8 -25   -0.51    7.61
  24  -4 -23   10.92    8.36
  24  -2 -21   10.47    9.11
  24   0 -18  290.37   21.29
  25 -11 -25   23.40    7.55
  25  -7 -24    2.75    7.18
  25  -3 -21    8.75    8.97
  25  -1 -18   -6.90    9.27
  26 -10 -24   80.64   10.49
  26  -4 -21    0.65    7.37
  26  -2 -18    5.57    9.12
  27  -9 -23   27.31    7.63
  27  -7 -22    0.91    6.73
  27  -5 -20    9.21    8.88
  27  -3 -18   42.22   10.46
  27  -3  -7   11.36   11.00
  28 -12 -22    5.76    5.98
  28 -10 -22    9.98    6.16
  28  -8 -21   45.87    8.86
  28  -4 -17   59.44   10.95
  28  -4  -9   -4.70    9.49
  29  -7 -18   59.15    9.93
  29  -5 -14   -1.28    7.60
  29  -5 -13   64.77   11.22
  29  -5 -12   22.03    9.61
  29  -5 -11    3.27    8.41
  30 -12 -18    3.81    5.03
  30  -8 -15    4.38    6.84
  30  -8 -14   22.69    9.02
  30  -8 -13    6.35    8.35
  30  -8 -12   21.74    9.20
  30  -8 -11   12.52    8.19
  16  -4 -25   -0.34    9.64
  16   0 -22   11.50    8.71
  16   2 -19   48.73   11.83
  18  -6 -26   -3.64    8.72
  18  -4 -25   20.39    8.87
  19  -9 -27    4.67    7.61
  19  -3 -24   -4.12    9.48
  19   1 -20  130.37   15.51
  19   3 -16   52.25   11.04
  20 -14 -27    4.83    6.93
  20 -10 -27   46.59    9.43
  20  -2 -23   33.65   10.39
  20   2 -17   -3.21    9.94
  21   3 -12   75.23   12.24
  21   3 -10   71.81   12.01
  22  -6 -25    4.32    7.54
  22  -2 -22   18.12   10.12
  22   2 -14   53.54   11.54
  22   2  -8    3.39   10.59
  22   2  -7    3.15    9.10
  23 -13 -26    1.81    5.90
  23 -11 -26    5.53    6.80
  23  -7 -25    3.94    7.21
  23  -3 -22   16.03   10.62
  23  -1 -20   -0.64    9.64
  23   1 -16    0.13    8.75
  23   1 -15   83.91   14.54
  23   1  -7   25.29   12.21
  24  -2 -20  126.02   16.38
  24   0 -16  160.39   17.79
  24   0  -6   -4.90    8.95
  25 -13 -25   -1.25    5.26
  25  -5 -22    9.66    9.57
  25  -3 -20    4.14    9.86
  25  -1 -17   77.47   13.73
  25  -1  -7    6.53   10.73
  26 -12 -24   50.14    8.68
  26  -8 -23   27.98    9.41
  26  -6 -22   57.94   10.80
  26  -4 -20    2.38    7.72
  26  -2 -17    2.70    9.22
  26  -2  -7  253.65   19.97
  27 -13 -23   20.43    6.57
  27 -11 -23   71.40    9.26
  27  -7 -21    2.29    8.24
  27  -3 -16    3.44    8.31
  27  -3  -8   85.22   12.83
  28 -10 -21    5.70    7.00
  28  -8 -20   -3.18    7.46
  28  -6 -19   60.15   10.25
  28  -4 -14   45.71   11.72
  28  -4 -13   10.51    9.89
  28  -4 -11   37.96   11.51
  28  -4 -10   10.48    8.90
  29 -13 -20    1.19    4.55
  29 -11 -20   10.50    5.74
  29  -9 -19   -2.38    6.28
  29  -7 -17    0.61    7.39
  29  -7  -9    2.28    9.04
  30 -10 -16    1.24    5.58
  30 -10 -15    4.53    7.15
  30 -10 -11   48.74   10.25
  30 -10 -10    2.06    7.93
  15  -3 -24    5.38   10.16
  15   1 -20   -1.64    9.63
  16  -6 -26    0.24    7.20
  17  -3 -24    4.22    9.45
  17   1 -20   81.01   13.07
  18 -10 -27   29.03    9.35
  18  -2 -23   73.67   13.52
  18   2 -18   31.98   10.65
  19 -11 -27    0.13    7.55
  19  -7 -26   92.81   13.08
  19  -5 -25   19.55   10.01
  19  -1 -22  110.08   14.09
  19   1 -19  226.65   19.47
  19   3 -15   23.19    9.72
  20 -12 -27    3.76    6.57
  20  -8 -26    0.86    8.85
  20  -4 -24    7.03    9.49
  20   0 -20  242.25   20.23
  20   2 -16   45.83   12.19
  21  -9 -26   65.38   11.10
  21  -3 -23   87.35   13.43
  21  -1 -21   30.92   10.75
  21   1 -18   10.81    9.73
  22 -10 -26    4.02    7.60
  22   2 -13    9.51    8.67
  22   2 -11    4.11    8.57
  22   2 -10   71.02   12.11
  22   2  -9    8.10    8.43
  23  -1 -19  414.46   24.92
  23   1 -14   25.25   10.09
  23   1  -8    2.48    8.23
  24 -10 -25    3.67    6.75
  24  -4 -22   12.72    8.80
  24   0  -8   61.71   12.79
  25  -9 -24    6.48    7.27
  25  -7 -23   62.00   10.48
  25  -1 -16   30.62   10.74
  25  -1 -15   80.69   14.69
  25  -1  -8    6.50   10.26
  26  -4 -19   37.81   11.56
  26  -2 -16   -3.30    8.27
  26  -2 -15  106.20   15.36
  26  -2  -9   -2.61    9.84
  26  -2  -8   -0.20    8.59
  27  -9 -22   11.82    7.06
  27  -5 -19   -6.44    7.24
  27  -3 -14   55.74   13.26
  27  -3 -13  121.02   15.74
  27  -3 -12  100.36   15.12
  27  -3 -11   61.79   13.38
  27  -3 -10   19.43   11.00
  27  -3  -9    7.88    9.04
  28 -14 -21   15.40    6.00
  28 -12 -21    8.18    6.37
  28  -6 -18    6.14    7.53
  29 -13 -19    0.53    5.39
  29 -11 -19    9.45    6.08
  29  -9 -18   52.17    9.26
  29  -7 -15    9.66    8.90
  29  -7 -10    3.53    9.30
  30 -14 -16    0.68    4.85
  30 -14 -15   -2.55    5.39
  30 -12 -16   -1.68    5.43
  30 -12 -15   19.76    7.43
  30 -12 -11   41.30    9.08
  30 -12 -10    1.63    7.43
  30 -10 -14    0.93    6.17
  30 -10 -13    6.89    7.72
  30 -10 -12    2.38    7.79
  14  -2 -23   34.21   10.70
  15  -5 -25   -0.40    9.95
  15  -1 -22   -1.75    9.18
  16  -2 -23    6.04    8.33
  17  -7 -26   51.75   11.87
  17  -5 -25   28.08   10.91
  17  -1 -22   46.89   11.48
  18   2 -17  126.70   14.29
  19 -13 -27    4.14    7.41
  20  -6 -25   29.03    9.25
  20   2 -15  161.81   16.97
  21  -7 -25   -0.11    8.61
  21  -5 -24   10.76    8.27
  21  -1 -20   45.72   13.53
  21   1 -17  138.74   15.89
  22 -14 -26    2.92    6.11
  22 -12 -26    7.24    7.05
  22  -8 -25   14.45    9.07
  22  -6 -24   -1.92    8.77
  22  -2 -21    8.60    9.19
  22   0 -18  389.85   24.23
  23  -9 -25    0.84    6.55
  23  -5 -23   16.44    9.81
  23  -3 -21   -1.84    8.15
  23  -1 -18   -9.40   10.63
  23   1 -11   82.22   13.43
  23   1  -9    6.46    8.59
  24 -14 -25    1.78    5.12
  24 -12 -25   17.85    6.78
  24  -6 -23    2.05    7.69
  24  -4 -21    3.33    9.52
  24  -2 -19    0.49    8.98
  24   0 -14   61.54   12.31
  24   0 -12   21.30   11.28
  24   0 -10    4.54   10.28
  25  -5 -21   10.93    8.41
  25  -3 -19    7.32    8.83
  25  -1 -12  118.35   15.77
  25  -1 -11   43.94   12.90
  25  -1 -10   86.71   14.61
  25  -1  -9   11.39    9.24
  26 -10 -23   -1.32    6.77
  26  -8 -22   -2.38    6.49
  26  -6 -21    4.97    7.50
  26  -2 -13  198.97   17.89
  26  -2 -12  114.85   16.09
  26  -2 -11  181.28   18.13
  26  -2 -10    9.39    9.51
  27 -15 -22    7.58    4.83
  27 -13 -22   38.34    8.05
  27 -11 -22   19.52    7.19
  27  -9 -21    7.00    8.12
  27  -7 -20   16.49    7.98
  27  -5 -18  119.85   14.26
  28 -10 -20    2.83    7.26
  28  -8 -19   89.31   11.65
  28  -6 -17   34.09    9.40
  28  -6 -16   14.47    9.68
  28  -6  -8    0.97    9.47
  29 -11 -18    7.00    7.10
  29  -9 -17    9.58    6.66
  29  -7 -14    1.02    6.75
  29  -7 -13   22.31    9.11
  29  -7 -12    4.06    8.20
  29  -7 -11    4.92    7.71
  30 -14 -14   16.64    5.84
  30 -14 -13   -0.30    5.75
  30 -14 -12    7.59    6.48
  30 -12 -14   19.26    7.13
  30 -12 -13   17.35    7.76
  30 -12 -12   19.55    8.22
  14  -4 -24   12.78   10.93
  18  -8 -26    1.30    8.92
  18  -6 -25    8.91    9.86
  18  -4 -24    1.74    8.15
  19  -9 -26  105.90   13.20
  19  -3 -23   97.28   13.64
  19   1 -18   99.81   14.05
  20 -10 -26    8.27    8.10
  20   2 -14  132.16   14.91
  21 -15 -26    0.67    6.00
  21 -11 -26    6.06    7.81
  21   1 -16    5.83    8.84
  22  -2 -20   76.22   14.59
  23 -15 -25    1.50    5.67
  23 -11 -25   -3.29    7.34
  24  -2 -18   68.22   13.18
  25  -9 -23   41.54   10.12
  25  -7 -22    4.34    7.67
  25  -3 -18   17.71   10.18
  26 -14 -23    6.90    5.24
  26 -12 -23   44.20    8.86
  26  -6 -20    8.72    8.03
  26  -4 -18    2.18    8.30
  27  -7 -19   -5.80    8.24
  27  -5 -17   -0.20    8.00
  27  -5  -7   19.31   10.99
  28 -14 -20   -0.83    5.48
  28 -12 -20   -1.45    6.32
  28  -8 -18    6.05    7.68
  28  -6 -14   -3.19    8.86
  28  -6  -9   -2.12    7.90
  29 -13 -18   14.73    6.05
  29 -11 -17   35.72    8.57
  29  -9 -15   15.15    8.73
  29  -9  -9   -0.78    9.11
  15  -3 -23   23.69   11.21
  16  -6 -25    4.06    9.67
  16  -4 -24   29.80    9.63
  16   0 -20    1.96    8.00
  17  -3 -23   11.93    9.16
  17  -1 -21   54.23   11.54
  17   1 -18   86.96   14.01
  18  -2 -22  135.32   15.46
  19  -7 -25    9.91    9.37
  19  -5 -24    6.81    8.42
  19   1 -17  332.41   21.61
  20 -16 -26    1.83    6.01
  20  -4 -23    1.21    8.80
  20   0 -18  553.60   28.42
  20   2 -13  262.59   19.18
  21 -13 -26    1.24    5.61
  21  -5 -23    1.81    9.91
  21  -1 -19  354.02   23.24
  21   1 -15   78.88   12.97
  21   1 -14   48.21   12.45
  22 -10 -25    2.07    7.96
  22  -4 -22   51.72   11.54
  22   0 -16   77.11   13.14
  23 -13 -25    3.61    5.81
  23  -5 -22    1.66    8.63
  23  -3 -20    1.58    8.76
  23  -1 -17  106.91   14.78
  23  -1 -16    5.01   10.75
  24 -16 -24    0.43    5.49
  24  -8 -23   18.93    8.38
  24  -6 -22   71.41   11.90
  24  -4 -20    2.22    8.38
  24  -2 -17   -2.84    9.23
  25  -5 -20    1.66    7.83
  25  -3 -17    4.30    9.53
  26 -10 -22   77.03   10.78
  26  -8 -21    4.91    7.07
  26  -6 -19   30.05   10.80
  26  -4 -17   25.40    9.89
  26  -4 -16    1.10    9.87
  27 -15 -21   -1.88    5.38
  27 -11 -21   14.45    7.16
  27  -9 -20   17.68    8.17
  27  -5 -16    7.11    8.34
  27  -5  -8    1.38   10.06
  28 -16 -19    2.52    5.27
  28 -10 -19   28.17    8.04
  28  -8 -17   23.45    8.43
  28  -6 -13    3.60    7.70
  28  -6 -12   30.24   10.21
  28  -6 -11   16.22    8.94
  29 -15 -17    2.29    4.56
  29 -13 -17   -2.56    4.99
  29  -9 -14    1.61    6.84
  29  -9 -13   -0.32    8.17
  29  -9 -12    3.00    8.83
  29  -9 -11    0.64    8.27
  29  -9 -10   -0.44    8.03
  14  -2 -22   91.27   13.18
  15  -1 -21    3.12    8.05
  16  -2 -22    5.08    8.48
  17  -9 -26  116.30   13.24
  17  -7 -25    3.05    9.39
  17  -5 -24   11.29   10.11
  18 -10 -26    1.90    8.71
  18  -4 -23   12.38   10.88
  19 -11 -26   16.91    9.20
  19  -3 -22   60.16   12.25
  19   1 -16   -3.77    9.56
  20 -14 -26    6.06    6.99
  20 -12 -26    5.04    6.57
  20  -8 -25   41.22    9.75
  20  -6 -24   25.81    9.58
  21  -9 -25    1.55    7.09
  21  -7 -24   11.90    8.07
  21  -3 -21  108.61   14.59
  21  -1 -18   14.04   11.77
  21   1 -13   82.10   12.61
  21   1 -12   34.47   11.42
  22 -16 -25    0.81    5.59
  22 -12 -25   -0.69    6.95
  22  -8 -24    5.10    7.39
  22  -4 -21    2.21   10.29
  22  -2 -19   17.11   10.93
  22   0 -14  121.04   15.77
  23  -7 -23   40.74   10.34
  23  -3 -19   50.40   13.11
  23  -1 -15   97.65   15.15
  23  -1  -6   13.72   11.84
  24 -14 -24   12.61    6.37
  24  -6 -21   12.30   10.16
  24  -4 -19   -2.42    9.79
  24  -2 -16   17.96   10.41
  24  -2  -6   14.97   12.29
  25 -15 -23    0.61    5.73
  25 -13 -23   70.36   10.50
  25 -11 -23  145.45   13.40
  25  -9 -22   -0.36    8.47
  25  -7 -21   45.39   10.66
  25  -5 -19    2.36    8.31
  25  -3 -16    6.52    8.99
  26 -16 -22    7.20    5.06
  26 -14 -22    7.10    6.66
  26 -12 -22   77.52   10.41
  26  -4 -15   11.11    9.12
  26  -4  -8   14.68   11.33
  26  -4  -7  146.13   15.71
  27 -13 -21    8.90    6.01
  27  -7 -18   82.27   12.02
  27  -5 -13   23.21    9.67
  27  -5 -12    7.68   10.13
  27  -5 -11   23.20   11.29
  27  -5 -10   32.07   11.67
  27  -5  -9   17.43    9.49
  28 -14 -19   -2.21    4.82
  28 -12 -19    9.00    6.40
  28 -10 -18   34.94    8.74
  28  -8 -16    2.80    7.67
  28  -8  -8    6.38    9.76
  29 -15 -15    0.75    5.97
  29 -15  -9   19.88    7.86
  29 -11 -15    6.40    6.75
  29 -11 -14    2.49    7.65
  29 -11 -10   32.96   10.03
  29 -11  -9    3.79    9.21
  15  -7 -25    8.17    9.97
  15  -5 -24   10.17    9.49
  16  -4 -23   31.95   11.28
  17 -11 -26    7.94    9.01
  17  -3 -22   82.16   14.12
  17  -1 -20   76.38   12.65
  18  -8 -25   90.36   13.31
  18  -6 -24   88.46   13.73
  18  -2 -21  230.28   18.79
  18   0 -18  612.46   28.57
  19 -15 -26   -0.97    6.80
  19 -13 -26    6.67    7.94
  19  -1 -19  215.36   19.38
  19   1 -15   77.76   13.88
  20  -4 -22  102.86   14.35
  20  -2 -20    0.54    9.96
  21 -11 -25   31.99    9.73
  22 -14 -25    0.97    5.71
  22  -2 -18  148.37   16.48
  22   0  -8  163.14   17.22
  23 -17 -24    2.25    5.04
  23 -11 -24   26.99    9.69
  23  -5 -21   18.30    9.51
  23  -1 -14   29.16   10.33
  23  -1  -7   25.59   11.95
  24 -10 -23   11.31    8.43
  24  -8 -22   13.26    9.68
  24  -2 -15   58.97   12.29
  24  -2 -14   -6.35   10.29
  24  -2  -7   86.10   14.43
  25  -5 -18   22.48   11.05
  25  -3 -15    6.60    9.25
  25  -3 -14   96.55   14.32
  25  -3  -8   47.55   12.70
  25  -3  -7    2.21    9.15
  26 -10 -21    8.93    7.90
  26  -8 -20    2.41    7.23
  26  -6 -18    3.13    8.19
  26  -4 -13   44.21   11.55
  26  -4 -12  159.82   17.29
  26  -4 -11   79.45   14.50
  26  -4 -10   29.71   12.18
  26  -4  -9    2.77    8.72
  27 -15 -20   14.29    6.63
  27 -13 -20    3.66    6.93
  27 -11 -20   -3.99    6.33
  27  -9 -19    2.24    7.71
  27  -7 -17    8.58    8.24
  27  -7 -16    3.56    9.05
  28 -16 -18    0.76    4.61
  28 -14 -18   11.85    6.82
  28 -12 -18    5.25    6.50
  28 -10 -17    7.03    7.26
  28  -8 -14   -2.96    7.09
  28  -8 -13   35.27   10.56
  28  -8 -10    1.48    9.95
  28  -8  -9   37.01   10.45
  29 -15 -14    6.09    6.37
  29 -15 -13    1.12    6.13
  29 -15 -10   -1.96    6.75
  29 -13 -15    6.87    6.20
  29 -13 -14   -0.83    6.96
  29 -13 -10   13.07    8.30
  29 -13  -9   24.73    8.39
  29 -11 -13   -0.24    6.82
  29 -11 -12   17.14    8.26
  29 -11 -11    1.36    7.09
  13  -3 -22   24.93   11.97
  14  -4 -23    0.60    8.96
  15  -3 -22   10.80    9.98
  15  -1 -20    0.03    8.51
  16  -8 -25   72.59   12.77
  16  -6 -24   62.43   12.71
  16  -2 -21   39.48   10.52
  18 -12 -26    5.14    7.52
  19  -9 -25   12.87    8.76
  19  -7 -24    8.36   10.02
  19  -5 -23   13.47    9.16
  20 -10 -25    6.79    8.10
  20  -6 -23    4.19    9.73
  20   0 -16  129.05   15.00
  21 -15 -25    4.48    6.92
  21 -13 -25   -1.49    7.25
  21  -9 -24   -0.13    8.30
  21  -3 -20   96.75   14.30
  21  -1 -17  143.38   16.14
  22 -10 -24   -0.63    6.65
  22  -6 -22    8.62    9.48
  22  -4 -20   13.69   11.00
  22  -2 -17   -0.97   10.81
  22   0 -10    4.48    8.62
  23 -15 -24    1.00    5.53
  23 -13 -24    3.28    6.42
  23  -7 -22    6.35    8.37
  23  -5 -20   20.52   11.34
  23  -3 -18   -3.44    8.64
  23  -1 -13    2.18    8.73
  23  -1 -11   80.56   12.93
  23  -1 -10   70.82   13.72
  23  -1  -9    1.55    8.68
  23  -1  -8    8.19    8.82
  24 -12 -23   69.20   11.63
  24  -6 -20    9.59    8.72
  24  -4 -18    0.79    8.51
  24  -2 -12  165.74   17.05
  24  -2 -11  189.40   18.59
  24  -2 -10  119.86   16.02
  24  -2  -9   60.37   12.16
  24  -2  -8   -1.97    8.35
  25 -17 -22    6.31    5.03
  25 -11 -22   82.86   11.74
  25  -9 -21   23.99    9.98
  25  -7 -20    5.53    7.90
  25  -5 -17    8.20   10.25
  25  -3 -12  168.34   17.59
  25  -3 -11  302.74   21.30
  25  -3 -10  120.35   15.14
  25  -3  -9   10.11    9.48
  26 -16 -21    0.21    4.77
  26 -14 -21   30.54    8.37
  26 -12 -21   80.98   10.76
  26 -10 -20    4.67    8.25
  26  -8 -19   32.92    9.44
  26  -6 -17   34.32   10.22
  27 -17 -19   21.99    6.43
  27 -11 -19   15.97    7.33
  27  -9 -18   37.84    9.92
  27  -7  -7   19.79    9.51
  28 -16 -17    1.80    5.68
  28 -12 -17   19.89    8.62
  28 -10 -16   86.20   11.63
  28  -8 -12    4.94    8.05
  28  -8 -11   27.81    9.50
  29 -15 -12    1.53    5.38
  29 -13 -13   33.73    7.94
  29 -13 -12    2.30    6.34
  29 -13 -11   -1.35    6.27
  14  -6 -24    5.19    8.89
  14  -2 -21   27.55   10.21
  17 -13 -26   -1.79    7.10
  17  -9 -25   -0.60    9.25
  17  -5 -23   53.86   12.62
  18  -4 -22   51.50   11.74
  19  -1 -18  116.94   14.90
  20 -16 -25    9.33    7.23
  20 -12 -25   10.12    8.85
  20  -8 -24    3.32    7.84
  20  -2 -19  209.70   18.42
  21  -7 -23    1.38    8.02
  21  -3 -19   11.90   11.40
  21  -1 -16    9.53    9.70
  22 -12 -24    0.33    7.89
  23  -3 -17   11.08    9.48
  24 -10 -22  130.44   14.69
  24  -8 -21    0.83    7.82
  24  -4 -17    6.40    9.70
  25 -15 -22    2.03    5.44
  25 -13 -22   66.46   10.50
  25  -7 -19   -7.37    7.25
  25  -5 -16    2.05   10.20
  26 -18 -20   24.35    5.97
  26  -8 -18    3.40    9.22
  26  -6 -16   56.95   11.54
  26  -6 -15    7.38   10.40
  26  -6  -6   15.70    9.41
  27 -15 -19    3.26    6.33
  27 -13 -19   -1.31    5.95
  27 -11 -18   24.78    9.45
  27  -9 -17   30.95    9.14
  27  -7 -13   -2.62    9.38
  27  -7 -12   38.58   11.44
  27  -7 -10   12.40   10.48
  27  -7  -9    4.90   10.37
  27  -7  -8   52.17   11.33
  28 -16 -16   17.22    6.69
  28 -14 -17    7.40    6.04
  28 -12 -16   25.28    8.82
  28 -10 -14   37.73   10.41
  28 -10  -9    3.75    9.78
  28 -10  -8    5.20    7.79
  15  -7 -24    7.99   10.22
  16  -4 -22    6.85   10.20
  16  -2 -20  110.64   14.75
  17  -7 -24    0.27    8.39
  17  -3 -21  213.42   18.22
  18 -10 -25   19.48    9.24
  18  -8 -24    2.00    9.24
  18  -6 -23    9.73   10.86
  19 -17 -25    7.65    7.04
  19 -11 -25   58.09   10.71
  19  -5 -22    6.40    8.54
  19  -1 -17  347.35   23.01
  20 -14 -25    0.28    6.77
  20  -2 -18   98.59   14.43
  20   0 -14  139.41   15.31
  21 -11 -24    7.86    8.59
  21  -5 -21   31.01   10.59
  21  -1 -15   80.51   13.16
  22 -16 -24    0.46    5.55
  22 -14 -24   18.98    7.52
  22  -6 -21    3.51    9.00
  22  -4 -19   28.31   11.12
  22  -2 -16   34.75   10.94
  22  -2 -15   30.90   12.10
  23 -17 -23   -0.71    6.03
  23  -9 -22   13.89    8.57
  23  -7 -21   33.63   10.21
  23  -5 -19   -0.78    8.52
  23  -3 -16    3.96    9.65
  24 -18 -22    2.54    4.89
  24  -6 -19    3.90    8.54
  24  -4 -16    7.26    9.71
  25 -17 -21   55.05    8.49
  25 -11 -21   94.71   12.55
  25  -9 -20   -1.91    7.98
  25  -7 -18   17.56   10.60
  26 -16 -20   20.61    7.28
  26 -14 -20    5.50    7.33
  26 -12 -20    8.62    7.46
  26 -10 -19    8.81    7.52
  26  -8 -17   30.46   10.71
  26  -6  -8    2.44   10.59
  26  -6  -7   31.13   10.91
  27 -17 -18   -0.28    4.96
  27 -13 -18   34.21    9.18
  27  -9 -16    3.32    8.06
  27  -7 -11    2.45    8.50
  28 -14 -16    8.31    6.71
  28 -12  -8   19.66   10.06
  28 -10 -13    2.21    7.54
  28 -10 -12   -3.25    7.73
  28 -10 -11    2.14    8.19
  28 -10 -10    4.46    8.24
  14  -4 -22   58.47   11.90
  15  -3 -21    5.22    8.26
  16 -10 -25   33.67   10.74
  16  -6 -23   42.64   12.01
  17 -11 -25   50.63   11.20
  18 -18 -25    5.06    7.36
  18 -12 -25    5.61    9.01
  18  -4 -21   30.06   11.87
  19 -15 -25    3.96    7.66
  19 -13 -25   10.91    7.96
  19  -9 -24   11.73    8.45
  19  -7 -23   66.94   11.95
  20 -10 -24   59.53   11.11
  20  -8 -23   12.87    9.98
  20  -6 -22   10.47    8.99
  20  -4 -20   85.30   13.63
  21 -17 -24   -0.02    6.53
  21 -13 -24   -0.44    7.77
  21  -9 -23    1.94    7.78
  21  -3 -18   57.12   12.69
  21  -1 -14   42.57   11.08
  21  -1 -13   77.68   13.70
  22  -8 -22    1.34    8.25
  22  -4 -18   10.90   11.07
  22  -2 -14   51.96   12.94
  23  -7 -20    1.87   10.00
  23  -5 -18    8.62   10.47
  23  -3 -15   18.98   10.22
  23  -3  -5   74.93   14.32
  24 -16 -22    3.07    5.69
  24 -14 -22   28.98    9.14
  24 -12 -22  140.14   13.83
  24 -10 -21   31.51   11.20
  24  -8 -20    8.27    8.90
  24  -6 -18   16.35    9.48
  24  -4 -15   20.47   10.16
  24  -4 -14    8.12   10.93
  24  -4  -6   12.15   11.28
  25 -19 -20    0.20    4.84
  25 -15 -21   -2.73    5.77
  25 -13 -21   30.76    8.90
  25  -9 -19    1.38    9.10
  25  -5 -14   25.37   10.49
  25  -5  -7   -2.49   10.09
  26 -18 -19   -0.81    4.83
  26 -12 -19    1.39    8.27
  26 -10 -18   43.49   11.07
  26  -6 -13   -2.79    8.37
  26  -6 -12    0.80    8.37
  26  -6 -11    4.67    8.99
  26  -6 -10   -1.18    8.75
  26  -6  -9    3.22    9.49
  27 -17 -17   18.70    6.73
  27 -15 -18   -1.65    5.65
  27 -11 -17  106.65   12.33
  27  -9 -15   29.49    9.48
  27  -9  -8  169.27   17.00
  27  -9  -7    6.63    9.23
  28 -18 -11   27.54    7.07
  28 -16 -14    5.97    7.11
  28 -16  -9   -1.69    7.72
  28 -16  -8   24.12    8.99
  28 -14 -14   27.53    8.71
  28 -14  -8   40.98   10.32
  28 -12 -14   11.18    7.54
  28 -12 -13    3.31    8.23
  28 -12 -12   -0.09    8.56
  28 -12 -11   15.83    9.50
  28 -12 -10   17.94    9.39
  28 -12  -9   19.38   10.19
  14  -6 -23   88.69   14.00
  16  -8 -24    0.91    8.66
  16  -2 -19   48.61   12.30
  17 -17 -25   22.79    8.63
  17  -5 -22   47.91   11.41
  17  -3 -20   90.54   13.55
  18 -16 -25   10.58    8.06
  18 -14 -25    4.59    8.43
  19 -19 -24    2.60    6.59
  19  -5 -21   14.96   11.39
  19  -3 -19   42.36   11.56
  19  -1 -16    0.00    8.31
  20 -12 -24   43.08   10.64
  20  -2 -17    8.83    9.30
  21 -15 -24    4.38    6.56
  21  -5 -20   38.89   11.28
  21  -3 -17   27.44   11.94
  21  -1 -12   31.22   10.22
  22 -18 -23    1.60    5.57
  22 -12 -23    4.95    7.35
  22  -6 -20    5.29    8.86
  22  -2 -13   10.60    9.03
  23 -11 -22   33.33    9.81
  23  -9 -21    9.57    8.57
  23  -3 -14   19.70    9.94
  23  -3 -13    1.55   10.23
  24 -18 -21   -1.80    5.80
  24  -8 -19   -1.29    9.37
  24  -6 -17   -3.09    9.89
  24  -4  -7  174.76   17.69
  25 -11 -20   50.53   10.22
  25  -7 -17   25.48    9.92
  25  -5 -12    4.44    9.58
  25  -5 -11   37.95   10.89
  25  -5 -10   17.06   11.53
  25  -5  -9    2.74    9.09
  25  -5  -8    9.82    9.38
  26 -16 -19    0.10    5.51
  26 -14 -19    0.44    6.00
  26  -8 -15    2.94    9.46
  26  -8  -6   14.12   11.60
  27 -19 -15    7.53    6.08
  27 -15 -17    5.45    6.19
  27 -13 -17   -4.25    6.68
  27 -11 -16    3.41    8.06
  27  -9 -13    7.96    8.89
  27  -9 -12   97.04   14.02
  27  -9 -11    8.40   10.35
  27  -9 -10   89.02   14.04
  27  -9  -9   -6.20   10.12
  28 -16 -13    8.43    6.73
  28 -16 -12   16.83    7.91
  28 -16 -11   -1.45    7.49
  28 -16 -10   63.77   10.51
  28 -14 -13    0.48    6.61
  28 -14 -12   10.39    8.33
  28 -14 -11   14.99    8.70
  28 -14 -10   33.14    9.84
  28 -14  -9    2.63    7.77
  15  -5 -22  101.58   13.67
  15  -3 -20    6.04   10.75
  16 -12 -25    1.42    7.66
  16  -4 -21   47.30   11.03
  17 -15 -25   28.38    9.37
  17 -13 -25   28.82    8.88
  17  -9 -24    9.93    8.48
  17  -7 -23   96.88   13.21
  18 -10 -24   82.15   11.90
  18  -8 -23   -2.28    9.80
  18  -6 -22   69.74   12.35
  18  -2 -18   31.58   10.41
  19 -11 -24   -0.13    7.61
  19  -7 -22   10.30   10.38
  19  -1 -15   87.63   13.69
  20 -20 -23   11.94    6.47
  20 -16 -24    4.88    7.53
  20 -14 -24    4.16    8.26
  20 -10 -23    3.21    9.27
  20  -4 -19  139.38   16.45
  20  -2 -16   32.46   10.52
  21 -19 -23    6.42    5.67
  21 -11 -23   11.17    8.03
  21  -7 -21    1.15    8.40
  21  -5 -19   -0.71   10.56
  21  -3 -16   35.45   12.44
  22 -16 -23    6.85    6.07
  22 -14 -23   -5.57    6.62
  22  -8 -21    4.21    8.30
  22  -4 -17    2.69    8.87
  22  -2 -11    0.92    9.07
  22  -2 -10   70.57   12.51
  22  -2  -9   -0.18    8.40
  22  -2  -8    1.85    9.08
  22  -2  -7   -0.59    9.37
  23 -15 -22   -3.76    7.72
  23 -13 -22   30.84    9.00
  23  -7 -19   -0.52    8.20
  23  -5 -17   27.29   10.56
  23  -3 -11  187.01   17.32
  23  -3 -10   24.17   12.01
  23  -3  -9   61.40   13.40
  23  -3  -8    0.23    8.65
  23  -3  -7   11.76    9.54
  24 -20 -20    1.61    5.05
  24 -16 -21    0.92    7.04
  24 -14 -21   21.85    8.91
  24 -12 -21  132.57   13.79
  24 -10 -20   28.22    9.49
  24  -4 -11   47.54   11.58
  24  -4 -10   65.02   12.67
  24  -4  -9    3.71    9.88
  24  -4  -8    2.47    8.93
  25 -19 -19    7.14    6.17
  25 -17 -20    0.32    5.54
  25 -15 -20    9.55    7.75
  25 -13 -20   57.90   10.31
  25 -11 -19    7.74    9.08
  25  -9 -18   27.76   10.15
  25  -7 -16    6.85    8.97
  26 -18 -18    5.97    5.58
  26 -12 -18   19.44    8.76
  26 -10 -17    2.33    8.05
  26  -8  -7  235.49   19.58
  27 -17 -16   -0.88    5.58
  27 -15 -16    1.63    7.22
  27 -13 -16   28.19    8.64
  27 -11 -15  185.25   15.76
  27 -11  -7   13.78   10.12
  14  -4 -21    7.88    9.33
  15  -9 -24    8.75    8.84
  15  -7 -23   22.41    9.81
  16 -14 -25    0.09    8.84
  16 -10 -24   44.16   11.55
  16  -6 -22   55.49   12.76
  17  -5 -21   -2.96    9.98
  18  -2 -17  113.08   14.25
  19 -17 -24   11.04    7.66
  19 -13 -24   13.17    9.68
  19  -9 -23   16.86    9.18
  19  -3 -18  217.08   18.39
  20  -8 -22   -0.72    8.22
  20  -4 -18   -3.27   10.34
  20  -2 -15  140.68   15.62
  21 -17 -23    3.80    7.16
  21 -13 -23   28.06   10.03
  22  -4 -16   37.05   11.09
  23 -19 -21    2.40    6.13
  23 -11 -21   84.27   12.63
  23  -9 -20    0.27    8.01
  23  -5 -16    5.27    9.34
  24  -8 -18    3.44    8.39
  24  -6 -15   19.94   11.52
  25 -13 -19    5.10    8.28
  25  -9 -17   18.33    9.20
  25  -7 -15   81.44   13.04
  25  -7 -14   -2.95   10.05
  25  -7  -6  147.83   17.12
  26 -20 -16   19.41    6.05
  26 -18 -17    1.78    6.05
  26 -16 -18   -0.04    5.88
  26 -14 -18   21.14    7.88
  26 -12 -17   44.89   10.12
  26 -10 -16  119.58   13.98
  26  -8 -12   -1.34    8.53
  26  -8 -11  181.17   17.72
  26  -8 -10   -0.89   10.72
  26  -8  -9  191.01   18.22
  27 -19 -13   55.02    8.69
  27 -19 -12   90.52   10.28
  27 -19  -9   -1.90    6.64
  27 -17 -15   38.58    7.83
  27 -15 -15   -1.04    7.44
  27 -13 -15   -0.84    7.15
  27 -11 -13   71.88   11.90
  27 -11 -12   11.91    9.67
  27 -11 -11    7.09    9.70
  27 -11 -10    1.03    9.29
  27 -11  -9    5.96   10.22
  27 -11  -8    0.08    8.56
  14  -6 -22    6.03   10.47
  16  -8 -23   -3.82    7.77
  16  -4 -20   46.58   10.98
  17 -19 -24    8.31    7.36
  17 -11 -24   -0.71    8.46
  17  -7 -22    5.11   10.59
  18 -18 -24    5.76    7.41
  18 -12 -24  113.42   13.34
  18  -6 -21    2.38    8.26
  19 -15 -24   15.27    7.82
  19  -3 -17    3.53   10.14
  20 -12 -23   22.95   10.04
  20  -6 -20    1.89    8.64
  20  -2 -14  122.69   14.94
  21 -15 -23   26.34    8.14
  21  -7 -20    3.08    9.23
  21  -5 -18   26.72   11.07
  21  -3 -15   74.20   12.97
  22 -10 -21    6.13    8.22
  22  -8 -20    3.26    8.48
  22  -6 -18   11.29    9.26
  22  -4 -15   -2.20    9.49
  23 -13 -21   57.37   11.77
  23  -7 -18    0.84    8.38
  24 -20 -19   16.95    6.63
  24 -18 -20   43.12    8.09
  24 -14 -20    5.83    8.19
  24 -12 -20   27.17    9.43
  24 -10 -19    7.94    8.35
  24  -8 -17   31.80   11.60
  24  -6 -14   74.95   13.10
  24  -6  -5   68.40   15.03
  25 -19 -18    2.78    6.28
  25 -17 -19   46.75    8.44
  25 -15 -19    4.12    6.61
  25 -11 -18    2.63    7.73
  25  -9 -16   -2.40    9.57
  25  -7 -12   88.95   14.82
  25  -7  -8  124.61   16.03
  25  -7  -7   26.51   11.97
  26 -20 -15   28.07    7.38
  26 -16 -17    4.27    7.36
  26 -14 -17   15.67    7.50
  26 -12 -16  135.85   15.08
  26 -10  -6   43.68   12.22
  27 -19 -11   24.22    6.98
  27 -19 -10    1.03    6.14
  27 -17 -13    7.28    7.25
  27 -17  -8   11.88    8.29
  27 -17  -7    0.45    8.14
  27 -15  -7   13.95    9.50
  27 -13 -13    6.98    9.13
  27 -13 -12    0.55    8.66
  27 -13  -8   -0.51    9.59
  27 -13  -7   15.21    8.67
  13  -5 -21    0.58   11.09
  14  -8 -23   16.59    9.57
  15 -11 -24   -1.89    9.39
  15  -5 -21    1.33    8.17
  16 -12 -24   87.80   13.26
  17 -13 -24    0.58    9.02
  17  -9 -23    9.11    8.65
  17  -5 -20   13.66   11.08
  18 -16 -24   29.30    9.38
  18 -14 -24    7.89    7.78
  18 -10 -23   -2.60    8.22
  18  -8 -22   27.48   10.12
  19 -19 -23   11.53    7.48
  19 -11 -23  200.17   17.07
  19  -9 -22   18.51   10.74
  19  -7 -21   26.04   10.21
  19  -5 -19   14.08    9.57
  20 -18 -23    5.49    6.33
  20 -16 -23   12.09    8.30
  20 -14 -23    1.56    8.40
  20 -10 -22   41.61   10.82
  20  -4 -17    9.17    9.14
  20  -2 -13  251.75   19.27
  21 -19 -22   20.22    7.96
  21  -9 -21   -0.57    8.19
  21  -5 -17    8.75   10.86
  21  -3 -14   53.71   11.97
  21  -3 -13  140.13   16.46
  22  -8 -19   -0.38   10.00
  22  -6 -17    4.93   10.63
  23 -17 -21   45.51    8.78
  23 -15 -21    2.72    7.15
  23 -11 -20  104.99   13.62
  23  -9 -19    4.15    8.31
  23  -7 -17   10.01    9.13
  23  -5 -14  131.86   15.67
  23  -5 -13   45.71   13.09
  23  -5  -5    2.56   12.01
  24 -16 -20   62.09    9.91
  24 -12 -19   65.15   12.27
  24 -10 -18   18.69   10.51
  24  -8 -16    3.08   10.19
  24  -6 -13   12.26   10.34
  24  -6  -7  111.18   15.53
  24  -6  -6   29.73   10.79
  25 -21 -16    0.88    5.49
  25 -17 -18    6.23    7.46
  25 -13 -18    8.39    7.45
  25 -11 -17  105.72   13.29
  25  -9 -15   18.28   10.93
  25  -7 -11   -0.56    8.64
  25  -7 -10  116.67   15.17
  25  -7  -9    8.89    9.75
  26 -20 -14   70.39    9.65
  26 -18 -16    5.98    6.20
  26 -16 -16   25.03    8.84
  26 -14 -16    6.07    8.64
  26 -12 -15   36.76   11.34
  26 -10 -12   20.00   11.00
  26 -10  -8    0.35   10.42
  26 -10  -7   92.36   14.54
  27 -17 -12   37.72    8.71
  27 -17 -11   25.90    8.87
  27 -17 -10    1.39    7.82
  27 -17  -9   34.59    9.60
  27 -15 -13    4.22    6.52
  27 -15 -12   -0.77    7.83
  27 -15 -11   23.26    9.24
  27 -15 -10   12.18    9.34
  27 -15  -9   79.90   11.89
  27 -15  -8    3.38    9.17
  27 -13 -11    1.37    8.09
  27 -13 -10   19.29    9.39
  27 -13  -9   72.86   11.84
  15  -9 -23    3.10    9.75
  15  -7 -22   47.95   11.29
  16 -18 -24    3.50    7.83
  16  -6 -21   14.65    9.18
  16  -4 -19    1.73   10.09
  17 -21 -23   13.03    7.13
  17 -17 -24   20.27    8.35
  17 -15 -24    6.19    8.79
  18 -20 -23   26.17    8.39
  18  -6 -20   -5.04    9.97
  18  -4 -18   36.88   10.57
  19 -13 -23   -0.30    8.96
  19  -3 -16   57.10   11.77
  20 -20 -22   87.60   10.61
  20  -6 -19   15.57    9.74
  20  -4 -16   27.88   11.69
  21 -21 -21   49.56    8.42
  21 -17 -22    5.93    7.77
  21 -15 -22    3.18    8.51
  21  -7 -19    3.40    8.77
  21  -3 -12   75.04   12.39
  22 -12 -21   23.51    9.25
  22 -10 -20    6.59    8.59
  22  -4 -13   33.86   10.72
  22  -4 -12    0.60    8.84
  22  -4  -6   25.46   12.55
  22  -4  -5  241.12   18.94
  23 -21 -19    2.16    5.10
  23 -19 -20    0.87    5.80
  23 -13 -20   92.08   13.30
  23  -9 -18    6.71   10.14
  23  -7 -16    1.08    8.68
  23  -5 -11   31.57   12.08
  23  -5  -7    7.65   10.76
  23  -5  -6  276.38   20.30
  24 -20 -18    1.27    6.32
  24 -18 -19    0.53    6.14
  24 -14 -19   10.78    8.78
  24  -8 -15    3.31   10.29
  24  -6 -11   15.18    9.58
  24  -6 -10   21.14   10.39
  24  -6  -9   19.48   10.36
  24  -6  -8   11.56   10.24
  25 -19 -17    4.73    5.96
  25 -15 -18    6.22    7.09
  25 -13 -17    6.96    8.95
  25 -11 -16    6.39   10.73
  25  -9 -14    6.80    8.68
  25  -9  -5   -0.08   11.10
  26 -18 -15    8.26    6.62
  26 -16 -15   21.94    9.03
  26 -14 -15   -2.94    8.20
  26 -12 -14  136.02   14.57
  26 -12  -6    6.22   10.08
  26 -10 -10   -0.55    9.21
  26 -10  -9   58.56   12.21
  13  -9 -23    5.98    7.58
  14  -6 -21  155.00   16.62
  15 -17 -24    7.12    8.79
  15 -13 -24    1.75    7.47
  15  -5 -20   25.32    9.58
  16 -16 -24   73.06   11.90
  16 -14 -24   18.66    8.37
  16 -10 -23    4.35    8.27
  16  -8 -22    8.78    8.83
  17 -11 -23  182.14   16.02
  17  -9 -22   -2.12   10.21
  18 -22 -22   31.43    8.06
  18 -12 -23   29.41   10.32
  18  -8 -21   38.44   12.07
  19 -21 -22   42.85    7.96
  19 -17 -23   12.90    7.37
  19 -15 -23    2.15    7.17
  19 -11 -22   52.35   12.67
  19  -5 -18   46.97   11.44
  19  -3 -15   27.18   10.52
  20 -12 -22   16.62    9.41
  20  -8 -20    9.06    9.11
  20  -6 -18    3.52   10.51
  21 -11 -21    2.78    8.43
  21  -9 -20    5.71    8.70
  21  -7 -18    1.83   10.22
  21  -5 -16    4.97    9.09
  21  -3 -10   85.57   13.20
  22 -22 -19    4.27    5.95
  22 -20 -20    8.75    6.94
  22 -16 -21   -2.68    6.89
  22 -14 -21   13.81    8.19
  22  -8 -18   -0.19    8.51
  22  -6 -16   17.01    9.90
  22  -4 -10   50.34   11.61
  22  -4  -9    0.64   10.26
  22  -4  -8    1.93   10.21
  22  -4  -7   59.32   12.29
  23 -17 -20    1.12    6.94
  23 -15 -20    6.27    7.31
  23 -11 -19    5.40    8.34
  23  -7 -15   56.12   13.25
  23  -5 -10    3.12    9.19
  23  -5  -9    8.30    9.28
  23  -5  -8   32.56   10.70
  24 -22 -16    7.33    5.82
  24 -16 -19   -0.30    6.88
  24 -12 -18   31.44    9.53
  24 -10 -17   13.51    9.09
  24  -8 -14   15.38   11.12
  25 -21 -15   20.55    6.08
  25 -19 -16    2.55    6.63
  25 -17 -17   15.57    7.21
  25 -15 -17   -1.77    6.86
  25  -9  -7    7.10   11.46
  25  -9  -6  182.47   17.43
  26 -20 -12  171.89   12.76
  26 -20 -11   51.34    9.52
  26 -20 -10   38.15    8.52
  26 -20  -9    3.95    6.95
  26 -20  -8    0.31    7.34
  26 -18 -14    2.24    6.23
  26 -18  -6    2.39    8.17
  26 -16 -14   19.16    9.08
  26 -14 -14    0.25    8.89
  26 -12 -12   30.65   11.10
  26 -12  -8   33.55   11.59
  26 -12  -7    1.54   10.00
  14 -10 -23   26.86   10.01
  14  -8 -22    0.12    9.99
  15 -15 -24   -3.27    7.34
  15 -11 -23   80.05   13.44
  16  -6 -20    5.02   10.13
  17 -19 -23   16.83    8.47
  17  -5 -19   16.78    9.48
  18 -18 -23    2.10    6.66
  18 -16 -23   28.50   10.24
  18 -14 -23   -0.08    7.29
  18 -10 -22  163.10   15.94
  18  -4 -17   10.72    9.01
  19  -9 -21    5.23    9.01
  20 -18 -22    8.03    7.21
  20 -16 -22    3.12    8.34
  20 -14 -22   58.42   10.66
  20  -4 -15   64.71   12.34
  21  -5 -15   67.75   13.07
  22 -12 -20   11.69    8.71
  22 -10 -19   21.78   10.28
  22  -8 -17   31.01   11.96
  22  -6 -15   57.09   12.18
  23 -21 -18   18.79    7.03
  23 -19 -19    6.36    6.27
  23 -13 -19    7.12    9.25
  23 -11 -18   14.69   10.38
  23  -9 -17    6.71    8.84
  23  -7 -14   17.43    9.98
  24 -20 -17   17.62    7.33
  24 -18 -18   17.79    7.26
  24 -16 -18   44.97   10.39
  24 -14 -18    0.26    7.00
  24 -12 -17   17.87   10.54
  24 -10 -16  122.24   15.00
  24  -8 -13   22.93   10.13
  24  -8  -5  160.40   17.83
  25 -21 -14   33.50    7.37
  25 -17 -16    2.49    7.96
  25 -15 -16    4.28    8.24
  25 -13 -16   48.44   10.39
  25 -11 -14   -2.43   10.65
  25  -9 -11    0.64    9.31
  25  -9 -10  321.45   21.93
  25  -9  -9   -1.86    9.55
  25  -9  -8  283.32   20.40
  26 -18 -12    9.28    8.04
  26 -18  -7   89.62   11.93
  26 -16  -6    5.35    9.31
  26 -14 -12   19.44    9.81
  26 -14  -7    7.03   10.08
  26 -14  -6    2.25    8.37
  26 -12 -11   13.14    8.61
  26 -12 -10   24.91   10.19
  26 -12  -9    3.47    8.96
  15  -9 -22   12.93   10.38
  15  -7 -21   11.10    8.86
  15  -5 -19   14.29   11.07
  16 -20 -23    1.06    6.65
  16 -12 -23   -1.90    8.57
  17 -17 -23   31.65    9.91
  17 -15 -23   22.57   10.15
  17 -13 -23   39.22    9.92
  17  -7 -20   50.73   12.64
  19 -19 -22   59.47    9.79
  19 -13 -22   68.46   11.47
  19  -7 -19   14.21   10.19
  19  -5 -17    0.97    8.47
  20 -20 -21   56.66   10.19
  20 -10 -20   49.43   12.63
  20  -8 -19   29.57   10.96
  20  -6 -17   -1.08    8.61
  20  -4 -14  153.26   16.18
  21 -11 -20   11.46    9.34
  21  -9 -19   -0.46    8.21
  21  -7 -17    1.89    9.36
  21  -5 -14   45.61   11.58
  22 -18 -20   46.38    9.16
  22 -16 -20  166.19   15.45
  22 -14 -20   -1.86    7.94
  22 -10 -18   13.42   10.40
  22  -6 -14   54.85   12.28
  23 -23 -16    3.90    5.00
  23 -17 -19  111.94   12.41
  23 -15 -19   58.41   10.54
  23  -9 -16   12.26    9.24
  23  -7 -13    5.64    9.04
  24 -22 -15    7.81    5.50
  24 -18 -17    9.67    8.02
  24 -14 -17   12.44    9.23
  24 -10 -15    0.03    9.44
  24  -8 -11  344.06   22.31
  24  -8 -10   -2.07   11.26
  24  -8  -8   -4.49   11.39
  24  -8  -7  414.84   24.76
  24  -8  -6   39.53   12.04
  25 -21 -13   69.19    9.30
  25 -19 -15    4.77    6.15
  25 -15 -15    3.70    8.47
  25 -13 -15   34.66    9.94
  25 -11  -5   19.45    9.98
  26 -18 -11   52.12    9.68
  26 -18 -10    2.83    6.83
  26 -18  -9    3.91    8.15
  26 -18  -8    6.08    7.16
  26 -16 -12    8.05    7.56
  26 -16 -11    5.00    8.30
  26 -16 -10   72.63   12.32
  26 -16  -9    4.79    9.50
  26 -16  -7   -1.53    7.96
  26 -14 -11    8.16    8.30
  26 -14 -10   19.50    9.02
  26 -14  -9   16.92   10.96
  26 -14  -8   64.14   11.77
  13  -9 -22  131.01   16.00
  14 -12 -23    3.98    9.94
  14  -6 -20   91.57   13.32
  15 -19 -23    0.86    8.34
  15 -13 -23   39.92   11.22
  16 -22 -22    8.96    7.40
  16 -18 -23    3.99    8.47
  16 -14 -23   -1.21    8.95
  16 -10 -22   72.02   12.24
  16  -8 -21   33.88   10.58
  17 -23 -21   11.08    7.00
  17 -21 -22   63.10   10.42
  17 -11 -22   10.97    9.95
  17  -9 -21    1.39    8.74
  18 -22 -21   46.30    9.13
  18 -20 -22  106.55   11.68
  18 -12 -22  101.64   13.56
  18 -10 -21   68.91   13.60
  18  -8 -20    5.92    9.14
  18  -6 -18    6.76   10.02
  18  -4 -16    5.16    8.53
  19 -23 -20   -3.81    6.15
  19 -21 -21  183.28   14.50
  19 -17 -22    6.05    7.72
  19 -15 -22    8.60    8.19
  19 -11 -21  163.11   16.51
  19  -5 -16   19.08    9.52
  20  -6 -16   -5.38    9.60
  20  -4 -13   26.08   10.14
  21 -19 -20   30.33    9.46
  21 -13 -20   12.94    9.92
  21  -9 -18    7.98   10.54
  21  -7 -16   13.61   11.02
  21  -5 -13   74.83   13.30
  22 -22 -18   15.10    5.99
  22 -20 -19    1.75    6.42
  22 -12 -19   64.38   11.82
  22  -8 -16    6.78    8.96
  22  -6 -13  184.06   17.46
  22  -6 -12    0.18   10.31
  23 -21 -17    8.37    6.13
  23 -19 -18   28.51    7.94
  23 -13 -18    7.17    8.64
  23 -11 -17   63.64   12.47
  23  -9 -15   -0.83    8.47
  23  -7 -11    5.56   11.32
  23  -7  -6  369.19   23.50
  23  -7  -5   16.23   10.73
  24 -22 -14    1.57    5.97
  24 -20 -16   17.36    7.16
  24 -16 -17    3.35    7.45
  24 -12 -16  128.66   14.54
  24 -10 -14  109.46   14.58
  25 -21 -11  139.73   12.60
  25 -21 -10   38.35    8.72
  25 -21  -8    2.89    7.23
  25 -21  -7    5.82    7.57
  25 -19 -14   31.53    7.97
  25 -17 -15   62.42   10.27
  25 -15 -14   32.56   10.29
  25 -13 -14   16.00    8.76
  25 -13 -13   10.58   10.47
  25 -11 -11   18.54    9.59
  25 -11 -10   11.38   10.38
  25 -11  -9    6.70   10.67
  25 -11  -8   17.42   11.15
  25 -11  -7    1.47    8.89
  14 -10 -22    5.21    9.85
  14  -8 -21   16.65    9.03
  15 -17 -23   44.99   10.84
  15 -15 -23   32.14   10.32
  15  -7 -20   15.69   10.68
  16 -16 -23    1.73    7.69
  16  -6 -19   -3.38    8.15
  17  -5 -17    8.75   10.02
  18 -18 -22   11.51    8.75
  18 -16 -22   11.15    9.20
  18 -14 -22   21.15    9.10
  19 -13 -21    1.56    9.76
  19  -7 -18   10.11    9.24
  20 -24 -18    2.14    5.93
  20 -18 -21   40.49    9.45
  20 -12 -20   33.30   11.67
  20 -10 -19    1.76   10.21
  20  -8 -18    4.12    8.87
  20  -4 -12   71.69   12.38
  21 -23 -18    2.46    5.50
  21 -21 -19   37.56    8.89
  21 -17 -20    3.19    8.93
  21 -15 -20   39.63   11.22
  21 -11 -19   15.94    9.43
  21  -5 -12   85.65   13.06
  22 -18 -19    4.99    7.41
  22 -16 -19    5.75    9.63
  22 -14 -19   33.66   10.37
  22 -12 -18   20.23   10.74
  22 -10 -17    3.87    8.54
  22  -8 -15   -0.65    8.44
  22  -6 -10  154.84   17.19
  22  -6  -6    6.66   12.18
  22  -6  -5  248.35   19.40
  23 -23 -15    1.37    4.99
  23 -17 -18    4.13    7.64
  23 -15 -18   -0.62    7.27
  23 -13 -17   30.71   10.97
  23 -11 -16   -0.53   10.12
  23  -9 -14   -0.62    8.32
  23  -7 -10  239.24   19.13
  23  -7  -9   26.45   10.82
  23  -7  -8  237.28   19.12
  23  -7  -7    1.24    9.16
  24 -22 -13   43.28    8.67
  24 -20 -15   -7.10    6.67
  24 -18 -16    7.79    6.61
  24 -16 -16   32.07   10.04
  24 -14 -16    1.13    7.95
  24 -12 -15    8.83    9.12
  24 -10 -13   10.22    9.12
  24 -10  -5   34.08   12.79
  25 -21  -9    2.03    6.15
  25 -19 -13   68.54   10.56
  25 -19  -5    6.82    8.74
  25 -17 -14    1.38    6.81
  25 -17 -13   12.39    8.65
  25 -15 -13   -2.33    8.64
  25 -13  -6   18.72   11.36
  14 -22 -22   -1.25    7.45
  14 -18 -23    5.72    8.77
  14 -16 -23    0.84    8.96
  14 -14 -23    4.92    7.88
  15 -11 -22   34.13   10.16
  15  -9 -21    0.96    8.25
  16 -20 -22   44.11   10.15
  16 -12 -22  122.21   14.00
  16 -10 -21    3.43   10.50
  16  -8 -20    4.01    8.79
  17 -19 -22   22.47    9.73
  17 -13 -22   51.44   10.90
  17  -9 -20   87.21   14.16
  17  -7 -19    7.08    8.81
  18 -12 -21  140.06   16.12
  18 -10 -20  111.88   15.75
  18  -6 -17    5.20    8.48
  19 -15 -21   17.00   10.03
  19  -9 -19   -0.39    9.18
  19  -7 -17   -0.74   10.09
  19  -5 -15   32.61   10.38
  20  -8 -17   42.15   12.52
  20  -6 -15    7.07    8.87
  21 -13 -19    7.35    9.87
  21  -9 -17    1.49    9.28
  21  -7 -15    6.89    8.97
  21  -5 -10   13.08    9.62
  21  -5  -9   38.78   10.79
  22 -24 -15    3.26    5.84
  22 -22 -17   19.53    6.91
  22 -20 -18    7.50    6.77
  22 -10 -16   19.45   10.98
  22  -8 -14   12.42    9.54
  22  -6  -9   60.20   12.26
  22  -6  -8   48.60   11.65
  22  -6  -7  153.70   15.86
  23 -23 -14   16.85    6.82
  23 -21 -16   22.26    7.04
  23 -19 -17    1.86    6.76
  23 -17 -17   40.20   10.55
  23 -15 -17   27.51   10.26
  23 -11 -15  195.94   18.38
  23  -9 -13    5.81    9.05
  24 -20 -14   29.46    8.72
  24 -18 -15    3.03    8.06
  24 -14 -15   -0.77    7.37
  24 -12 -14  196.16   17.70
  24 -10 -11  142.13   16.18
  24 -10 -10   11.97   11.06
  24 -10  -8    0.68   11.24
  24 -10  -7  104.49   15.45
  24 -10  -6   10.77    9.62
  25 -19 -10   25.66    9.43
  25 -19  -8   31.95    9.74
  25 -19  -7   -0.24    8.54
  25 -19  -6  138.38   13.62
  25 -17  -5   -1.31    9.49
  25 -15  -6   33.84   11.61
  25 -15  -5    3.53    8.65
  25 -13 -11    4.62    8.24
  25 -13 -10   10.15    8.53
  25 -13  -9   16.22   10.79
  25 -13  -8    0.97    9.93
  25 -13  -7    3.02    9.32
  13 -11 -22  168.48   16.98
  13  -9 -21    4.99   11.22
  13  -7 -20   23.92   10.55
  14 -12 -22   26.42   10.95
  15 -23 -21   10.21    7.58
  15 -21 -22    9.56    7.52
  16 -14 -22    0.24    9.15
  16  -6 -18    4.38    8.82
  17 -17 -22    4.14    7.98
  17 -15 -22   11.97    8.34
  17 -11 -21  176.27   16.54
  18 -24 -19    9.48    7.01
  18 -20 -21  104.78   12.28
  19 -17 -21    9.54    7.59
  19  -5 -14   15.41    9.60
  20 -14 -20    3.22    8.65
  20 -12 -19   -0.61    9.98
  20 -10 -18   41.71   12.26
  20  -6 -14    1.21    8.51
  21 -23 -17   25.97    7.04
  21 -21 -18    4.97    7.44
  21 -19 -19    3.99    7.15
  21 -17 -19  256.73   18.73
  21 -15 -19  120.20   14.98
  21 -11 -18   16.22    9.64
  21  -7 -14   43.48   11.26
  22 -18 -18   38.54    9.21
  22 -16 -18  203.64   17.14
  22 -14 -18   37.24   10.07
  22 -12 -17   -1.77    8.07
  22  -8 -13    1.62    8.63
  23 -23 -13    2.19    6.21
  23 -21 -15    2.40    7.20
  23 -19 -16   37.00    9.69
  23 -13 -16   29.76   10.49
  23 -11 -14    9.66   10.84
  23  -9 -12  107.43   14.54
  23  -9  -5   57.86   13.76
  23  -9  -4   42.00   12.35
  24 -22 -10   31.90    8.60
  24 -22  -7   -2.84    7.07
  24 -22  -6    1.09    7.28
  24 -20 -13   14.72    8.69
  24 -18 -14    1.83    8.22
  24 -16 -15   38.62    9.63
  24 -14 -14   12.09    8.49
  24 -12 -13    9.01    9.15
  24 -12  -4   10.98   11.70
  25 -19  -9    2.15    7.08
  25 -17 -11    6.52    7.77
  25 -17 -10    0.48    8.33
  25 -17  -9   59.61   11.70
  25 -17  -8   10.75    9.94
  25 -17  -7    2.90    9.48
  25 -17  -6    3.02    8.33
  25 -15 -11    1.04    7.74
  25 -15 -10   39.43   10.05
  25 -15  -9   58.16   12.36
  25 -15  -8    9.85    9.99
  25 -15  -7   11.67    9.81
  14 -10 -21   70.42   13.04
  14  -8 -20   40.26   10.46
  15 -19 -22    3.02    8.71
  15 -13 -22    1.12    8.00
  16 -24 -20    9.20    7.46
  16 -22 -21   58.54    9.69
  16 -18 -22   -1.32    7.44
  16 -16 -22   23.22    8.81
  16  -8 -19  178.27   17.69
  17 -23 -20   -0.39    7.33
  17 -21 -21  120.54   12.35
  17 -13 -21   -4.56    9.83
  18 -22 -20  129.92   12.56
  18 -18 -21   42.36    9.56
  18 -16 -21   14.75    9.58
  18 -14 -21   11.84    8.57
  18  -8 -18    4.17    9.36
  18  -6 -16   21.66   10.17
  19 -25 -17    0.02    5.98
  19 -11 -19  193.19   18.46
  19  -9 -18   44.10   11.35
  19  -7 -16   51.28   11.69
  20 -24 -17   18.11    6.31
  20 -20 -19   34.74    9.98
  20  -8 -16    6.90    9.63
  20  -6 -13  100.33   13.85
  21 -13 -18    3.87    9.89
  21 -11 -17   35.13   10.70
  21  -7 -13   12.58    9.43
  22 -24 -14    2.59    5.46
  22 -22 -16    9.89    6.46
  22 -20 -17   59.11    9.95
  22 -14 -17    3.82    9.64
  22 -12 -16   58.08   12.74
  22 -10 -15    4.15    8.76
  22  -8 -12    1.62    9.56
  22  -8  -4    3.50   11.50
  23 -23 -12   19.13    7.26
  23 -17 -16    6.04    7.52
  23 -15 -16   -2.28    7.36
  23 -13 -15   76.09   12.39
  23 -11 -13   44.31   12.53
  23  -9 -10  391.04   23.92
  23  -9  -9   17.80   11.09
  23  -9  -7   -3.91   11.27
  24 -22  -9    9.60    6.91
  24 -22  -8    1.00    6.10
  24 -20 -12  121.20   13.53
  24 -20  -4    3.41    8.66
  24 -18 -13    2.13    8.58
  24 -16 -14   33.93    9.60
  24 -14 -13   11.01    8.40
  24 -12 -11   21.69    9.94
  24 -12 -10   -0.17    9.91
  24 -12  -6    4.24   11.01
  24 -12  -5   19.26   10.38
  12 -10 -21  253.89   19.87
  13 -13 -22   14.93   10.61
  14 -20 -22    8.77    8.12
  14 -14 -22   -0.43    9.35
  15 -17 -22    2.88    9.53
  15 -15 -22    4.95    8.51
  15 -11 -21   22.76    9.75
  15  -9 -20   68.00   12.09
  16 -12 -21   12.23    9.48
  16 -10 -20   29.42   10.27
  17 -19 -21  159.31   15.31
  17 -15 -21    9.70    9.91
  17 -11 -20   57.08   11.72
  17  -9 -19    4.15    9.20
  18 -12 -20   89.40   13.49
  18  -6 -15   81.34   13.94
  20 -22 -18   36.12    8.22
  20 -18 -19   24.05   10.18
  20 -16 -19   31.22   11.61
  20 -14 -19   53.20   11.67
  20 -12 -18   73.82   13.72
  20 -10 -17    7.99    8.94
  20  -8 -15   40.77   12.51
  21 -25 -14    3.66    5.49
  21 -23 -16    8.00    6.25
  21 -19 -18    5.51    7.43
  21 -17 -18   -5.21    9.44
  21 -15 -18   12.05   10.55
  21  -9 -15   -5.50    8.21
  21  -7 -12   36.15   10.66
  21  -7 -11  137.08   16.53
  22 -24 -13   -0.73    5.98
  22 -22 -15   -1.37    6.80
  22 -20 -16   11.72    8.89
  22 -18 -17   24.52    9.10
  22 -16 -17   -0.60    8.37
  22 -10 -14    5.42    9.41
  22  -8 -10    3.20    9.45
  22  -8  -9  515.23   27.21
  22  -8  -6    0.06   10.72
  22  -8  -5  229.17   20.05
  23 -23  -4   -2.72    6.90
  23 -21 -14    6.20    6.48
  23 -19 -15   -0.41    6.89
  23 -17 -15   38.17   10.65
  23 -15 -15   33.82    9.82
  23 -13 -14   -0.95    9.98
  23 -11 -12   -3.26    9.98
  24 -20 -10   44.73   10.29
  24 -20  -6    0.37    8.60
  24 -20  -5   63.58   11.73
  24 -18 -12   19.01    9.35
  24 -18  -4   11.66   10.46
  24 -16 -13   37.75    9.75
  24 -16 -12   -2.30    9.12
  24 -16  -4    1.40   10.15
  24 -14  -5   55.01   13.24
  24 -12  -9    6.37    9.05
  24 -12  -8   10.08    9.64
  24 -12  -7   13.12    9.62
  12 -14 -22    3.00   10.00
  13 -19 -22   26.15   10.22
  13 -15 -22   12.82    9.99
  13 -11 -21   20.70   11.20
  13  -9 -20    6.36   11.28
  14 -22 -21   27.07    9.32
  14 -18 -22   24.03    8.92
  14 -16 -22   27.41   10.66
  15 -21 -21   19.95    9.26
  15  -7 -18  119.14   14.39
  16 -14 -21   20.16   10.85
  17 -25 -18   16.53    7.60
  17 -17 -21   -0.76    7.34
  17  -7 -17    3.29    8.49
  18 -20 -20  244.84   17.07
  18 -14 -20   18.37    9.32
  18  -8 -17  135.35   15.33
  19 -23 -18    1.87    6.18
  19 -13 -19    6.42    8.71
  19 -11 -18   -3.59   10.26
  19  -9 -17    2.12    8.85
  19  -7 -15   46.27   11.28
  20 -24 -16   29.52    8.13
  20  -6 -11   66.85   12.12
  21 -25 -13    4.68    6.22
  21 -21 -17   22.22    8.12
  21 -13 -17   26.85    9.82
  21 -11 -16    2.11    8.65
  21  -9 -14    3.58    9.26
  21  -7  -9  229.09   19.68
  21  -7  -5   15.27   12.81
  21  -7  -4   95.37   14.32
  22 -24 -12    0.06    6.14
  22 -18 -16    3.00    8.52
  22 -16 -16   53.65   11.86
  22 -14 -16   29.94   10.61
  22 -12 -15    7.36    8.80
  22 -10 -13   12.32   10.16
  22  -8  -8   -1.57    9.35
  22  -8  -7  434.65   24.30
  23 -23  -9    5.21    6.95
  23 -23  -8   -1.15    7.00
  23 -23  -7   -0.55    6.92
  23 -23  -6    6.65    7.49
  23 -23  -5   -1.76    7.48
  23 -21 -13    8.76    7.00
  23 -19 -14   16.16    7.54
  23 -15 -14   23.63   10.51
  23 -11 -10    3.07   10.54
  23 -11  -5   93.03   15.01
  23 -11  -4   14.92   11.04
  24 -20  -9    8.77    7.66
  24 -20  -8   -2.20    7.84
  24 -20  -7   50.71    9.87
  24 -18 -10    1.41    8.61
  24 -18  -5    4.41    9.95
  24 -16  -5   37.37   11.67
  24 -14 -10    2.66    8.92
  24 -14  -9   51.77   12.43
  24 -14  -8    5.94   10.42
  24 -14  -7    2.29   10.21
  24 -14  -6   40.32   11.15
  13 -17 -22    3.70    7.99
  14 -12 -21   51.22   10.95
  14 -10 -20   36.13   11.71
  15 -25 -19    5.52    7.26
  15 -23 -20   10.16    8.02
  15 -13 -21    2.83    8.26
  15 -11 -20   13.89   10.82
  15  -9 -19    2.55   10.28
  16 -24 -19   12.13    8.07
  16 -22 -20   70.85   11.43
  16 -18 -21   24.66    9.04
  16 -16 -21    4.16    8.10
  16 -12 -20   30.89   11.67
  16  -8 -18   -2.31    8.80
  17 -23 -19   48.13   10.17
  17 -21 -20   76.48   11.21
  17 -13 -20   74.87   12.27
  17 -11 -19  135.64   16.48
  18 -26 -16   10.22    6.70
  18 -22 -19   22.65    8.20
  18 -18 -20   10.58    8.83
  18 -16 -20   34.47   10.39
  18 -10 -18   50.54   11.96
  19 -25 -16   33.24    7.77
  19 -15 -19   36.59   10.61
  19  -9 -16  125.42   16.11
  19  -7 -14    2.40    9.08
  20 -26 -13    0.64    5.80
  20 -22 -17    9.56    6.98
  20 -20 -18   31.38    8.69
  20 -18 -18   77.55   12.93
  20 -14 -18   31.01   10.69
  20 -12 -17    0.55    8.41
  20 -10 -16   -3.79    8.15
  20  -8 -14   11.16    9.09
  21 -23 -15   13.31    7.21
  21 -19 -17   -0.55    7.53
  21 -15 -17   67.73   11.85
  21 -13 -16   20.04   10.96
  21 -11 -15   13.08    9.49
  21  -7  -8  283.87   20.05
  21  -7  -7   16.12    9.98
  21  -7  -6  398.22   23.40
  22 -22 -14   -0.91    6.64
  22 -20 -15   66.19   10.70
  22 -14 -15   -1.12    8.10
  22 -12 -14  100.63   13.95
  22 -10 -12   71.56   12.87
  23 -21 -12   22.42    8.09
  23 -21  -3   -1.12    8.85
  23 -19 -13    9.36    8.62
  23 -17 -14   25.90    9.09
  23 -13 -12   -0.53    8.28
  23 -11  -9   15.82    9.54
  23 -11  -8   -4.27    8.81
  23 -11  -7   42.45   11.60
  23 -11  -6   62.18   12.84
  24 -18  -9    4.44    7.78
  24 -18  -8   22.28    8.83
  24 -18  -7    8.74    8.63
  24 -18  -6    0.11    8.51
  24 -16 -10   19.74    9.16
  24 -16  -9   18.80    9.55
  24 -16  -8   62.29   11.63
  24 -16  -7    4.50    8.38
  24 -16  -6   -0.79    8.84
  12 -12 -21  182.99   17.33
  13 -21 -21   36.25   10.09
  13 -13 -21   12.17   10.05
  14 -20 -21   10.74    9.36
  14 -14 -21    9.82    9.91
  15 -19 -21   36.51    9.97
  15 -17 -21    1.91    9.11
  15 -15 -21    2.89    7.90
  16 -10 -19   26.08   10.08
  17 -17 -20   14.78    9.99
  17 -15 -20    3.80    8.18
  18  -8 -16   14.90    9.51
  19 -23 -17   12.85    8.28
  19 -21 -18    7.03    7.16
  19 -13 -18    3.54    8.72
  19 -11 -17   62.22   12.28
  19  -7 -13   64.82   11.96
  20 -24 -15    5.35    7.32
  20 -16 -18  226.21   18.02
  20 -10 -15    2.89    8.61
  20  -8 -13   -1.83    8.21
  21 -25 -12    7.26    5.77
  21 -23 -14    4.13    7.23
  21 -11 -14  118.63   15.86
  21  -9 -12   31.24   10.68
  22 -24  -4   -0.84    6.95
  22 -22 -13   29.74    8.06
  22 -20 -14    0.37    8.34
  22 -16 -15    3.14    8.57
  22 -14 -14   70.20   13.24
  22 -12 -13  103.64   14.10
  22 -10 -10  209.44   18.28
  22 -10  -9   65.11   13.76
  22 -10  -4  345.35   22.94
  23 -21 -11   40.88    9.17
  23 -21  -4    5.08    9.14
  23 -19 -12   -2.14    8.82
  23 -17 -13   20.01    8.60
  23 -15 -12   20.40    9.17
  23 -13 -10    8.09   10.79
  23 -13  -5   34.95   12.83
  23 -13  -4   48.35   13.34
  12 -10 -20  101.00   13.72
  13 -11 -20  116.09   14.89
  14 -26 -18   -5.74    6.65
  14 -18 -21   -4.15    8.95
  14 -16 -21   35.95   11.26
  16 -26 -17    5.13    7.17
  16 -14 -20   18.33    9.45
  17 -21 -19  170.98   16.15
  17 -13 -19    0.00   10.14
  17  -9 -17    3.51    8.58
  18 -24 -17   38.65    8.84
  18 -12 -18  101.19   14.02
  18 -10 -17   42.05   11.10
  18  -8 -15  220.27   18.27
  19 -25 -15   31.77    7.65
  19  -9 -15    1.60    9.17
  19  -7 -12   36.44   10.66
  20 -26 -12    2.93    5.45
  20 -22 -16   13.26    7.70
  20 -20 -17   16.88    8.15
  20 -18 -17    8.19    9.77
  20 -16 -17    4.05   10.14
  20 -14 -17    0.61    8.34
  20 -12 -16    9.56    9.53
  20  -8 -12   15.87    9.33
  21 -25 -11    2.20    5.68
  21 -21 -15    0.93    6.71
  21 -17 -16    8.63    8.29
  21 -15 -16    7.95    8.61
  21 -13 -15   38.04   10.65
  21  -9 -11  136.22   15.54
  21  -9  -3  157.57   18.19
  22 -24  -9   16.00    6.90
  22 -24  -8   -4.71    6.98
  22 -24  -7   25.88    8.46
  22 -24  -6   -2.38    6.73
  22 -22 -12    1.64    6.69
  22 -16 -14   53.56   10.96
  22 -12 -12   -1.73    8.51
  22 -10  -8   12.63   10.56
  22 -10  -7   55.29   12.36
  22 -10  -6   86.22   13.97
  22 -10  -5  135.23   15.66
  23 -21  -9   -1.05    6.72
  23 -21  -8    4.75    8.68
  23 -21  -7    7.74    8.81
  23 -21  -6   26.08    9.94
  23 -21  -5    3.96    7.93
  23 -19 -11   58.32   11.50
  23 -19  -4   -1.12    9.98
  23 -19  -3    2.72    9.01
  23 -17 -12    1.20    7.56
  23 -17  -3   63.40   13.20
  23 -15  -4   12.54   11.17
  23 -15  -3    6.97    9.15
  23 -13  -9    6.55    8.91
  23 -13  -8   33.86   10.81
  23 -13  -7    0.16    9.17
  23 -13  -6  109.13   14.42
  12 -20 -21   64.69   12.14
  12 -14 -21    8.74   10.26
  13 -25 -19   20.24    7.73
  13 -23 -20    3.35    7.66
  13 -19 -21   18.01   10.21
  13 -17 -21   16.55   10.13
  13 -15 -21    1.29    8.73
  14 -24 -19   12.41    8.30
  14 -22 -20    2.23    8.49
  14 -12 -20   16.24    9.29
  14 -10 -19    0.23    8.37
  15 -25 -18   69.47   10.85
  15 -21 -20   21.96    9.02
  15 -13 -20   10.35    9.06
  15 -11 -19    7.32    8.78
  16 -24 -18    6.89    8.02
  16 -22 -19   52.40   11.48
  16 -18 -20   33.19    9.94
  16 -16 -20    0.51    8.81
  16 -12 -19   -1.10    8.05
  16 -10 -18    5.02    9.02
  17 -27 -15   38.52    7.80
  17 -23 -18    4.05    7.18
  18 -26 -15    8.24    6.22
  19 -27 -12   12.86    6.02
  19 -23 -16   21.59    9.05
  19 -21 -17   35.08   10.66
  19 -17 -18   -4.02    8.26
  19 -13 -17   12.84    9.13
  19 -11 -16    4.65    9.43
  19  -9 -14   15.91   10.99
  20 -26 -11   13.08    6.94
  20 -24 -14   19.15    7.22
  20 -14 -16   17.56   10.87
  20 -12 -15   13.97   10.86
  20 -10 -14   45.78   11.32
  20  -8 -11   68.70   12.13
  21 -25 -10   47.29    8.16
  21 -25  -3   -0.06    6.80
  21 -23 -13   -0.58    6.30
  21 -21 -14   34.21   10.50
  21 -19 -15   -7.90    9.01
  21 -17 -15   35.11   11.29
  21 -15 -15   48.16   11.06
  21 -13 -14   44.29   12.43
  21 -11 -13   37.73   11.27
  21  -9  -9   66.45   12.70
  21  -9  -8  253.00   20.32
  21  -9  -7   -4.84   10.57
  21  -9  -6  223.23   19.24
  21  -9  -5   79.90   15.43
  22 -22 -11   22.15    8.02
  22 -22  -3    3.45    9.22
  22 -20 -13   26.70    8.63
  22 -16 -13    8.81    9.84
  22 -14 -13   10.05    8.94
  22 -14 -12   -5.18    9.47
  22 -12 -11   33.47   10.86
  22 -12  -3   68.11   14.77
  23 -19  -9    3.67    7.88
  23 -19  -8    5.29    8.71
  23 -19  -7   -3.52    9.32
  23 -19  -6    7.93   10.12
  23 -19  -5    3.42    9.77
  23 -17  -9   52.28   12.21
  23 -17  -5    0.09    9.95
  23 -17  -4   13.00    9.13
  23 -15  -9    4.45    8.74
  23 -15  -8   57.38   12.88
  23 -15  -7   -1.10   10.17
  23 -15  -6    3.65   10.51
  23 -15  -5   61.42   12.27
  11 -15 -21    0.44   10.13
  11 -11 -20  266.16   19.07
  12 -18 -21    1.22    9.59
  12 -16 -21   29.67   11.05
  12 -12 -20   92.17   14.24
  14 -14 -20   31.48   11.42
  15 -27 -16   -2.03    6.61
  15 -23 -19   43.89    9.32
  15 -19 -20   11.81    8.46
  15 -17 -20   67.25   12.70
  15 -15 -20   34.16   10.67
  16  -8 -16    3.68    9.56
  17 -19 -19   61.11   11.35
  17 -15 -19    5.52    8.81
  17  -9 -16  252.84   19.13
  18 -24 -16   12.88    8.39
  18 -22 -17    2.45    8.71
  18 -18 -18   71.31   13.73
  18 -16 -18  200.32   18.54
  18 -14 -18    7.50    8.85
  18 -12 -17    4.92    8.83
  18 -10 -16   -1.36    8.45
  18  -8 -14   75.01   12.64
  19 -27 -11   29.46    7.70
  19 -25 -14   12.57    7.14
  19 -19 -17    2.99    9.31
  19 -15 -17   55.03   12.83
  19 -11 -15    8.90   10.44
  20 -26 -10    7.45    7.01
  20 -24 -13   -0.18    7.20
  20 -22 -15   15.70    8.03
  20 -20 -16    4.12    7.90
  20 -18 -16    6.69    9.80
  20 -16 -16   42.83   10.77
  20 -10 -13   86.21   13.80
  20  -8  -9  375.77   22.74
  20  -8  -8   -6.24   10.45
  21 -25  -8   53.63    9.70
  21 -25  -7   -0.42    7.17
  21 -25  -6   48.90    9.37
  21 -25  -5   -1.50    6.80
  21 -25  -4   16.40    7.37
  21 -23 -12   16.09    7.47
  21 -15 -14    7.17   10.08
  21 -13 -13   19.37   11.27
  22 -22  -4    2.13    8.83
  22 -20 -12   -1.95    6.78
  22 -16 -12    0.48    9.56
  22 -14 -11    3.18   10.22
  22 -12  -9   79.56   13.48
  22 -12  -8    8.65   11.11
  22 -12  -7   -3.69   10.59
  22 -12  -6   65.76   14.31
  22 -12  -5  214.00   19.56
  22 -12  -4  138.88   16.50
  23 -17  -8   -0.78    7.97
  23 -17  -7   54.47   11.91
  23 -17  -6    3.76    8.36
  11 -25 -19    2.90    8.10
  11 -17 -21   51.79   11.50
  12 -26 -18    1.76    7.58
  12 -22 -20   29.23   10.39
  12 -10 -19   -0.25    9.04
  13 -27 -17    5.16    7.01
  13 -21 -20    8.71    8.92
  13 -13 -20   17.40    9.15
  13 -11 -19  209.79   17.96
  14 -20 -20    3.97    8.36
  14 -18 -20   21.10   10.37
  14 -16 -20   22.57   10.84
  14 -12 -19   44.58   12.25
  15 -13 -19    4.81   10.31
  15  -9 -17   13.30    9.56
  16 -20 -19   60.83   10.98
  16 -16 -19    3.57    9.83
  16 -14 -19   -1.22    7.98
  16 -12 -18   30.07   11.64
  17 -27 -14   -0.40    5.59
  17 -25 -16   45.95    9.02
  17 -11 -17   33.79   10.37
  18 -26 -14   20.67    7.40
  18 -10 -15   49.48   12.57
  18  -8 -13   -4.17    8.36
  19 -27 -10    1.68    6.30
  19 -23 -15   15.66    8.81
  19 -21 -16   41.65   10.89
  19 -17 -17  194.54   17.06
  19 -13 -16   16.40    9.56
  19  -9 -13   21.97    9.74
  20 -26  -9   37.07    8.43
  20 -22 -14    8.89    8.94
  20 -20 -15  197.82   17.14
  20 -14 -15   29.99   10.82
  20 -12 -14    0.52    8.81
  20 -10 -12  384.03   23.22
  21 -23 -11    9.58    7.18
  21 -21 -13   71.96   11.25
  21 -19 -14  176.85   15.73
  21 -17 -14   20.83    9.74
  22 -22  -8   -0.21    6.85
  22 -22  -7    3.87    8.66
  22 -22  -6    4.60    8.49
  22 -22  -5    1.28    7.82
  22 -20 -11    0.53    7.23
  22 -20  -3   20.70   11.17
  22 -20  -2   55.70   12.23
  22 -18 -11    5.13    9.33
  22 -18  -2   39.04   12.21
  22 -16 -11    1.99    9.89
  22 -14  -9   49.38   12.95
  22 -14  -3    9.59   12.02
  11 -13 -20   72.73   14.09
  12 -24 -19    8.08    8.93
  12 -14 -20   36.39   11.25
  13 -25 -18   68.74   11.13
  13 -23 -19   33.67   10.21
  13 -19 -20   50.44   11.86
  13 -15 -20   50.51   12.19
  14 -28 -15    7.12    7.17
  14 -26 -17   35.17    8.38
  14 -22 -19   21.62   10.11
  15 -25 -17    2.96    8.04
  15 -23 -18    6.50    9.13
  15 -21 -19   30.79   10.07
  15 -11 -18   24.68   10.07
  16 -22 -18   36.49    9.81
  17  -9 -15    2.02    8.44
  18 -28 -10   36.02    7.67
  18 -26 -13   -1.04    7.00
  18 -24 -15   42.49   10.31
  18 -20 -17   11.46    8.33
  18 -16 -17    6.34   10.46
  18 -14 -17   23.00    9.77
  18 -12 -16   -3.10    8.80
  19 -27  -9   34.23    8.21
  19 -25 -13   10.79    6.83
  19 -19 -16   43.67   11.74
  19 -17 -16   -0.45    9.66
  19 -15 -16    9.94    8.85
  19 -11 -14   47.53   11.35
  19  -9 -12   17.77    9.37
  20 -26  -7    8.54    7.28
  20 -26  -6   -1.07    6.78
  20 -26  -5   23.20    8.01
  20 -26  -4   18.71    7.70
  20 -24 -12    5.48    6.80
  20 -18 -15   73.83   12.54
  20 -16 -15    8.67    8.68
  20 -14 -14   25.07   11.22
  20 -10 -11   11.20    9.98
  21 -23 -10   -4.19    5.94
  21 -23  -2    4.01    8.76
  21 -21 -12    4.64    7.95
  21 -19 -13   34.68   10.54
  21 -17 -13   14.30    8.87
  21 -15 -13   17.76    9.44
  21 -13 -11   73.22   14.10
  21 -11  -8   71.60   14.29
  21 -11  -7   19.75   11.69
  21 -11  -5  397.80   24.28
  21 -11  -4  255.82   21.09
  22 -20  -8   -1.19    8.60
  22 -20  -5   -2.74    9.74
  22 -20  -4   26.59   10.75
  22 -16  -9    3.37   10.58
  22 -16  -3   -0.77   10.63
  22 -14  -8    2.36    8.73
  22 -14  -6   19.38   12.03
  22 -14  -5   77.28   14.34
  22 -14  -4   78.28   13.33
  10 -26 -18   20.10    8.70
  11 -21 -20   38.16   11.19
  11 -11 -19  263.58   19.82
  12 -28 -16    7.22    7.33
  12 -16 -20    0.69    9.72
  13 -17 -20   24.39    9.32
  14 -24 -18   26.45    8.63
  14 -14 -19   13.62   10.89
  15 -19 -19   39.96   10.00
  15 -17 -19   -0.34    9.40
  15 -15 -19    4.20    8.56
  16 -28 -13   11.23    6.37
  16 -26 -15   33.74    9.32
  16 -20 -18   30.64   11.28
  16 -14 -18   -2.90    8.39
  16 -10 -16    9.47    8.89
  17 -27 -13   21.31    7.32
  17 -25 -15   13.33    7.46
  17 -21 -17   34.62   11.03
  17 -13 -17   11.48    9.04
  17 -11 -16   29.24    9.98
  17  -9 -14  177.95   17.42
  18 -28  -9    8.50    5.99
  18 -22 -16   13.71    8.61
  18 -18 -17   30.41   10.04
  18 -10 -14    9.61    8.87
  19 -27  -8   -2.59    5.18
  19 -25 -12    2.15    6.28
  19 -23 -14    3.11    7.18
  19 -21 -15   -2.57    7.49
  19 -11 -13  121.51   16.11
  20 -24 -11    6.70    7.02
  20 -22 -13    2.11    7.64
  20 -20 -14   65.41   12.22
  20 -18 -14   11.05   10.42
  20 -16 -14   28.15   11.16
  20 -12 -12  128.26   15.69
  20 -10 -10  507.88   26.11
  21 -23  -7   -0.50    7.84
  21 -23  -4    6.06    8.81
  21 -23  -3    2.60    7.90
  21 -21 -11   16.53    8.06
  21 -21  -1  198.22   17.70
  21 -19 -12   66.34   11.60
  21 -15 -12    4.82    8.57
  21 -13  -2   77.66   15.37
  21 -11  -6   16.44   10.27
  22 -20  -7   -3.59    7.77
  22 -20  -6    8.63    8.19
  22 -18  -8   29.98    9.89
  22 -18  -7    9.58    9.91
  22 -18  -6    6.43   10.04
  22 -18  -5    2.31    9.91
  22 -18  -4   -0.85    8.72
  22 -16  -8  102.55   14.34
  22 -16  -7   19.30   11.65
  22 -16  -6   11.07   11.04
  22 -16  -5    7.50   10.49
  22 -16  -4    2.55    9.62
  11 -23 -19   -0.29    9.05
  11 -19 -20   72.18   12.96
  11 -17 -20    0.79    9.56
  11 -15 -20   12.55    9.62
  12 -18 -20    5.05    8.25
  12 -12 -19  186.17   16.38
  13 -27 -16   -2.11    7.27
  13 -21 -19   14.66    9.84
  13 -13 -19   72.40   12.05
  13 -11 -18   99.22   14.39
  14 -20 -19   14.36    9.22
  14 -18 -19    9.75   10.15
  14 -16 -19  108.05   14.87
  14 -12 -18   33.83   10.34
  14 -10 -17   23.46    9.85
  15 -21 -18   20.70   10.20
  15 -13 -18   35.23   10.46
  15 -11 -17   11.11    8.77
  16 -18 -18    9.48    9.07
  16 -16 -18   58.54   12.44
  17 -23 -16   41.93   10.22
  17 -19 -17    8.72   10.13
  17 -15 -17   30.40   10.35
  18 -28  -8   20.16    6.73
  18 -26 -12    0.89    6.05
  18 -24 -14   17.45    8.01
  18 -20 -16   -2.31    7.71
  18 -16 -16   37.64   12.01
  18 -14 -16   -0.45    8.27
  18 -12 -15   13.73    9.29
  18 -10 -13   76.05   13.86
  19 -27  -6   -3.46    5.61
  19 -27  -5   18.05    6.77
  19 -27  -4   21.17    7.20
  19 -25 -11    3.58    7.99
  19 -23 -13    4.41    8.71
  19 -19 -15    3.88    8.44
  19 -17 -15   21.69   10.85
  19 -15 -15    3.40    8.68
  19 -13 -14    5.74    8.72
  19  -9 -10   58.48   11.53
  20 -24 -10   21.18    8.19
  20 -24  -1    7.86    8.56
  20 -22 -12   60.34   10.46
  20 -20 -13  193.44   16.66
  20 -14 -13    2.89    8.53
  20 -12 -11  429.64   24.54
  20 -10  -8  103.70   14.10
  20 -10  -7    9.34    9.30
  20 -10  -6   49.89   12.76
  20 -10  -5  103.67   16.04
  20 -10  -4  635.91   29.49
  20 -10  -3  118.11   15.52
  21 -23  -6    5.25    7.64
  21 -23  -5   -2.16    6.96
  21 -21 -10    3.51    7.93
  21 -21  -2   80.79   13.95
  21 -19 -11    2.16    7.92
  21 -17 -11   12.53   10.30
  21 -15 -11   24.17   10.00
  21 -15 -10   -6.59    9.73
  21 -13  -8  141.63   16.57
  21 -13  -4  262.76   20.87
  21 -13  -3   36.55   13.09
  10 -28 -16   27.25    8.70
  10 -18 -20   43.19   11.96
  10 -16 -20    2.15    8.54
  10 -12 -19  126.25   15.58
  11 -25 -18   23.73    8.93
  12 -26 -17   39.25    9.91
  12 -24 -18   38.74   10.61
  12 -22 -19    2.47    7.76
  12 -14 -19   -0.55    9.46
  13 -25 -17   -1.05    8.38
  13 -23 -18    9.73    9.51
  13 -19 -19    1.92    9.63
  14 -26 -16    4.77    7.54
  14 -22 -18    5.46    9.35
  15 -23 -17    6.64    9.37
  15 -19 -18   16.70   10.57
  15 -15 -18   -1.49    7.98
  16 -28 -12   16.06    7.02
  16 -26 -14   26.02    9.18
  16 -10 -15  213.48   17.52
  17 -27 -12   34.60    8.04
  17 -25 -14   35.84    9.09
  17 -13 -16    6.33    8.58
  17 -11 -15    2.37    8.21
  18 -28  -5    5.46    6.57
  18 -26 -11    4.69    7.72
  18 -22 -15   31.12    9.27
  18 -18 -16   36.71   10.55
  18 -14 -15   37.74   12.09
  18 -12 -14   26.92   11.34
  19 -25 -10   68.24   11.21
  19 -25   0    1.10    8.22
  19 -21 -14   89.55   12.66
  19 -13 -13   20.58   11.42
  20 -24  -9   41.66    8.91
  20 -24  -3    2.20    8.38
  20 -24  -2   25.69    9.94
  20 -22 -11    2.70    8.60
  20 -20 -12  125.05   15.56
  20 -18 -13  123.65   14.32
  20 -16 -13   10.61    8.79
  20 -14 -12   10.65    9.00
  20 -12 -10  387.10   23.41
  21 -21  -7    4.37    8.96
  21 -21  -4    6.76   10.44
  21 -21  -3  105.82   14.60
  21 -19 -10   18.39    9.60
  21 -19  -2  116.59   15.84
  21 -19  -1   25.96   10.88
  21 -17 -10   28.40   10.04
  21 -15  -2   22.47   12.68
  21 -13  -7   10.71    9.78
  21 -13  -6   20.34   10.46
  21 -13  -5    1.06    9.42
   9 -25 -18    3.48    8.55
   9 -23 -19    9.10    8.98
  10 -22 -19    0.31    8.86
  11 -13 -19  143.48   15.21
  12 -28 -15   28.89    8.88
  12 -20 -19  120.90   15.11
  13 -17 -19   23.28    9.59
  14 -24 -17   18.26    8.75
  14 -14 -18   -0.43    8.39
  15 -29 -11    7.74    6.91
  15 -27 -14    4.24    6.72
  15 -17 -18   40.64   10.70
  15 -13 -17   16.86    9.51
  16 -28 -11   33.51    8.80
  16 -12 -16   10.87    8.77
  17 -27 -11    2.44    7.33
  17 -23 -15   15.10    8.52
  17 -21 -16    4.79    8.04
  17 -19 -16    6.23    9.80
  17 -15 -16   -0.06    8.36
  17 -11 -14    4.99    8.38
  18 -24 -13    1.01    7.12
  18 -22 -14   12.76    9.61
  18 -20 -15  117.56   14.38
  18 -18 -15   18.73   10.70
  18 -16 -15   14.63   10.61
  18 -10 -12  160.62   16.02
  19 -25  -9   -1.15    8.28
  19 -23 -12    7.16    7.96
  19 -21 -13  203.26   17.85
  19 -19 -14  224.38   18.20
  19 -17 -14   -1.42    8.03
  19 -11 -11  599.25   28.12
  20 -24  -7   43.59    9.52
  20 -24  -6   -3.40    6.78
  20 -24  -5   46.18   10.80
  20 -24  -4    4.99    8.64
  20 -22 -10    3.59    7.29
  20 -20 -11  115.10   15.10
  20 -18 -12    7.17    8.46
  20 -16 -12    0.01    8.44
  20 -12  -8   44.41   12.78
  20 -12  -2  715.05   31.61
  21 -21  -6   -2.72    7.40
  21 -21  -5   33.08    9.80
  21 -19  -8   10.22    8.80
  21 -19  -7    4.90    9.74
  21 -19  -3   42.40   12.76
  21 -17  -8   -0.95   10.71
  21 -17  -3   41.03   12.86
  21 -17  -2    0.04    9.85
  21 -15  -8   62.14   12.33
  21 -15  -7   71.62   12.63
  21 -15  -6   20.49   11.75
  21 -15  -5    6.05   11.16
  21 -15  -4    2.13   10.65
  21 -15  -3    6.55   10.09
  10 -26 -17    3.75    8.82
  10 -24 -18    3.25    9.28
  10 -14 -19    9.43   11.16
  11 -27 -16    6.16    8.14
  11 -21 -19   50.83   10.61
  11 -15 -19   43.37   11.75
  12 -18 -19   13.26    8.84
  12 -16 -19   69.39   11.67
  12 -12 -18  164.16   15.59
  13 -27 -15    8.88    8.21
  13 -21 -18    7.36    9.70
  14 -28 -13    1.13    7.33
  14 -20 -18    4.75    8.01
  14 -18 -18    0.29    9.42
  14 -16 -18    6.82    8.82
  15 -25 -15    1.76    9.54
  15 -21 -17    3.51    8.14
  15 -15 -17   70.88   13.70
  16 -26 -13   10.95    8.57
  16 -24 -15  102.49   12.52
  16 -22 -16   11.35    8.92
  16 -14 -16    0.36    9.70
  16 -10 -14    4.79    8.91
  17 -27 -10    4.33    7.56
  17 -25 -13   13.00    7.73
  17 -21 -15   -0.96    9.37
  17 -17 -16    8.25    8.91
  17 -13 -15   18.16    9.48
  18 -26 -10    5.39    6.96
  18 -24 -12    1.88    8.25
  18 -14 -14   36.18   10.47
  18 -12 -13  165.20   16.31
  19 -25  -2   -1.55    7.99
  19 -23 -11    2.38    7.61
  19 -21 -12   63.06   13.35
  19 -19 -13   75.08   12.93
  19 -17 -13   15.90   10.56
  19 -15 -13    6.03    8.90
  19 -13 -12  201.30   17.87
  20 -22  -9    0.41    7.15
  20 -22  -1   84.44   13.84
  20 -20 -10   18.36   10.62
  20 -18 -11   12.74    9.05
  20 -16 -11   51.86   11.89
  20 -14 -10   89.47   13.43
  20 -12  -7  204.82   18.20
  20 -12  -6  129.78   15.13
  20 -12  -5  150.29   17.28
  21 -19  -6    1.61    8.06
  21 -19  -5   42.78   11.53
  21 -19  -4   14.28    9.41
  21 -17  -7  176.27   16.70
  21 -17  -6   -5.48    8.61
  21 -17  -5   28.96   10.50
  21 -17  -4   -1.36    9.21
  10 -20 -19  113.39   14.80
  10 -16 -19    0.44    9.94
  11 -29 -14   12.41    7.21
  11 -25 -17    7.16    9.20
  11 -23 -18   -4.73    9.03
  11 -19 -19    5.94    9.13
  11 -17 -19    2.46    8.08
  12 -26 -16   23.22    9.84
  12 -24 -17    6.56    9.34
  12 -22 -18   10.98    8.28
  12 -14 -18   21.14   10.78
  13 -25 -16   72.94   12.62
  13 -23 -17    3.06    9.88
  13 -19 -18   43.54   12.09
  13 -15 -18   17.64    9.50
  14 -24 -16    4.04    9.39
  14 -22 -17   36.98    9.95
  14 -14 -17   56.04   12.60
  15 -29 -10   -0.52    5.94
  15 -27 -13   44.81    9.67
  15 -19 -17    3.49    8.65
  15 -17 -17   84.74   13.28
  15 -11 -15   11.63   10.08
  16 -28 -10   11.19    6.90
  16 -20 -16    2.91    8.27
  16 -12 -15   22.32    9.42
  17 -25 -12    6.60    8.56
  17 -23 -14   16.02    8.31
  17 -19 -15    3.00   10.02
  17 -15 -15   25.62   10.04
  17 -13 -14   45.33   12.26
  17 -11 -13    9.75    8.69
  18 -26  -9   33.87    8.69
  18 -26  -8    3.13    7.90
  18 -26   0   15.18    8.54
  18 -22 -13    5.30    8.78
  18 -20 -14   43.44   11.18
  18 -18 -14   28.65   10.09
  18 -16 -14   -0.54    8.94
  18 -14 -13    4.50    9.96
  18 -10 -10  422.71   23.86
  19 -25  -6   71.91   10.73
  19 -25  -5   -0.27    8.47
  19 -25  -4   52.39   10.78
  19 -25  -3    3.61    8.48
  19 -23 -10    5.27    7.40
  19 -19 -12  225.94   19.32
  19 -15 -12   14.14    9.16
  19 -13 -11  193.30   17.60
  19 -11  -8  201.92   17.39
  20 -22  -7    9.46    8.16
  20 -22  -6    4.55    9.41
  20 -22  -5   -1.28    9.75
  20 -22  -4   49.39   11.78
  20 -22  -3   47.22   12.29
  20 -20  -9   58.31   12.56
  20 -18 -10    7.45    8.59
  20 -16 -10    1.69    8.50
  20 -16  -9   11.16   10.86
  20 -14  -8   -3.88    8.70
  20 -14  -2    1.85   11.22
  20 -14  -1    1.34    9.16
   8 -26 -17   -0.25    8.58
   8 -24 -18    8.59   10.19
   9 -27 -16   11.09    8.79
   9 -19 -19   -1.22    9.98
   9 -17 -19    5.48   10.32
   9 -15 -19   42.16   11.32
  10 -28 -15   51.87   10.34
  10 -18 -19   51.88   11.38
  11 -13 -18  145.63   15.16
  12 -28 -14    5.99    6.94
  12 -20 -18   30.31   11.47
  13 -29 -12    8.71    7.72
  13 -17 -18   39.87   10.76
  13 -13 -17    0.18    8.19
  14 -30  -9   26.51    7.38
  14 -20 -17    2.50    9.81
  14 -16 -17    8.91   10.31
  14 -12 -16   -1.02    8.50
  15 -29  -9    3.97    6.99
  15 -25 -14   95.88   13.31
  16 -28  -9   -1.34    6.99
  16 -26 -12    1.54    8.22
  16 -24 -14    4.58    7.56
  16 -22 -15   21.92    9.70
  16 -18 -16   20.01    9.66
  16 -14 -15    2.28    9.88
  16 -12 -14   13.81   10.21
  17 -27  -9   13.78    7.33
  17 -23 -13   13.68    9.41
  17 -21 -14   76.35   13.58
  17 -17 -15   14.97    9.17
  17 -11 -12  262.15   20.06
  18 -26  -7   12.27    8.74
  18 -26  -2   -2.44    7.64
  18 -26  -1    6.38    8.49
  18 -24 -11    1.78    7.52
  18 -22 -12  149.16   16.03
  18 -20 -13  274.20   19.93
  18 -16 -13   10.64   10.54
  18 -12 -11  438.15   24.98
  19 -23  -9   13.06    7.95
  19 -23   0   26.50   10.87
  19 -21 -11  175.87   16.29
  19 -17 -12    4.15    8.41
  19 -15 -11    9.19    8.86
  19 -13 -10  176.04   16.85
  19 -11  -7    2.61    8.90
  19 -11  -6   20.10    9.87
  19 -11  -5  272.79   20.71
  19 -11  -4  158.63   18.61
  19 -11  -3 1259.94   39.15
  19 -11  -2   65.19   13.62
  20 -20  -7    4.53    9.99
  20 -18  -9    5.69    8.67
  20 -18  -1   89.58   15.18
  20 -16  -2   61.18   13.99
  20 -14  -7  127.62   15.02
  20 -14  -6   38.47   11.32
  20 -14  -5   30.42   10.95
  20 -14  -4   -1.89    9.03
  20 -14  -3   50.28   12.34
   9 -29 -14    7.19    7.70
   9 -25 -17   15.59    9.92
   9 -23 -18    0.26    7.84
   9 -13 -18   12.16   10.85
  10 -22 -18   -1.27    9.26
  11 -29 -13   11.26    7.98
  11 -27 -15   21.14    9.60
  11 -21 -18   51.66   11.12
  11 -15 -18   -1.60    9.34
  12 -30 -11   20.19    7.71
  12 -18 -18    5.01    8.58
  12 -16 -18    6.99    8.72
  13 -21 -17   69.21   12.97
  14 -30  -8   35.83    8.35
  14 -28 -12   73.27   10.45
  14 -26 -14    0.27    7.66
  14 -22 -16    5.19   10.00
  14 -18 -17    6.60    9.18
  15 -29  -8   10.49    7.19
  15 -27 -12   16.70    7.84
  15 -23 -15   24.76    9.68
  15 -13 -15    6.69    9.61
  16 -28  -8   13.15    7.80
  16 -24 -13    9.48    9.21
  16 -20 -15   13.08    8.97
  17 -27  -8   -4.29    6.08
  17 -27  -7   13.43    8.09
  17 -27   0    6.76    7.82
  17 -25 -11   -2.41    7.16
  17 -19 -14  120.53   14.61
  17 -17 -14   10.90   10.52
  17 -15 -14   19.30    9.48
  18 -26  -5   29.78    8.42
  18 -26  -4    3.11    8.29
  18 -26  -3   32.81    8.58
  18 -24 -10    6.48    8.01
  18 -18 -13   84.24   13.13
  18 -14 -12   19.10    9.47
  19 -23  -8    9.82    8.42
  19 -23  -1    6.45   10.30
  19 -21 -10   50.34   11.16
  19 -19 -11   13.06    9.50
  19 -17 -11    3.59    8.47
  19 -15 -10    6.04    8.83
  19 -13  -9  157.96   16.24
  20 -20  -6   13.97    9.49
  20 -20  -5   -2.16    8.05
  20 -20  -4  196.78   17.40
  20 -20  -3   36.64   11.74
  20 -18  -7    0.63    8.60
  20 -18  -6   33.72   11.96
  20 -18  -5    1.99   10.57
  20 -18  -4   17.93   11.47
  20 -18  -3   12.21   11.07
  20 -18  -2    2.44    9.84
  20 -16  -7   10.37    9.67
  20 -16  -6  202.80   17.86
  20 -16  -5   14.76   11.96
  20 -16  -4   34.78   12.63
  20 -16  -3   41.23   11.36
   7 -27 -16    2.15    8.44
   8 -22 -18    4.66    9.78
  10 -30 -12   -0.72    6.92
  10 -26 -16   43.65   10.01
  10 -24 -17    3.50    7.52
  10 -20 -18    3.99   10.16
  10 -14 -18   80.85   12.67
  11 -25 -16   37.63   11.16
  11 -23 -17    1.31    9.77
  11 -19 -18  131.09   14.52
  11 -17 -18   -0.01    8.02
  12 -24 -16   -3.38    9.55
  12 -22 -17    9.54    8.60
  12 -14 -17  119.47   14.92
  13 -29 -11   28.19    8.25
  13 -25 -15   -0.45    7.95
  13 -23 -16   16.14    8.76
  13 -19 -17    4.16    9.96
  13 -17 -17   34.50   11.80
  14 -30  -7    6.81    6.92
  14 -28 -11   -1.17    7.77
  14 -14 -16   54.19   11.78
  15 -29  -7    8.50    7.23
  15 -27 -11    3.99    8.54
  15 -25 -13    2.39    9.05
  16 -28  -7    4.79    7.38
  16 -28   0    3.16    7.17
  16 -26 -11    6.88    7.68
  16 -22 -14   -1.03    8.55
  16 -18 -15    8.36    8.66
  16 -14 -14   43.19   10.71
  16 -12 -13    5.75    8.11
  17 -27  -6    2.93    7.08
  17 -27  -4   20.86    8.51
  17 -27  -3   17.30    8.50
  17 -27  -2    4.38    7.77
  17 -27  -1    0.89    6.22
  17 -23 -12   11.03    8.85
  17 -21 -13  105.91   13.89
  17 -13 -12   53.51   12.53
  17 -11 -11  171.28   16.10
  18 -24  -9   39.12    9.63
  18 -24   1   -4.58    9.16
  18 -22 -11    2.24    8.14
  18 -20 -12  214.60   18.16
  18 -18 -12   51.43   11.40
  18 -16 -12   20.58    9.74
  18 -14 -11   37.34   10.69
  18 -12  -9  234.04   19.05
  19 -23  -6    5.60    8.45
  19 -23  -5   10.64    7.98
  19 -23  -4    1.11    9.31
  19 -23  -3   -0.16    8.43
  19 -21  -9   28.53    9.77
  19 -21  -8    4.58    9.88
  19 -19 -10  114.08   14.11
  19 -17 -10   40.86   10.77
  19 -15  -9   -1.52    8.25
  19 -13  -7   62.45   12.68
  19 -13  -6   80.76   14.40
  19 -13  -2  130.79   17.46
  19 -13  -1  135.62   16.14
   6 -28 -15   -0.52    8.00
   7 -29 -14   11.20    8.00
   8 -26 -16   51.34   11.42
   9 -21 -18   46.54   11.15
   9 -15 -18   14.22   11.17
  10 -28 -14    3.54    8.36
  10 -18 -18    3.91    9.69
  10 -16 -18    2.44    8.74
  11 -13 -17   36.52   10.68
  12 -30 -10    2.68    6.78
  12 -20 -17  108.78   15.26
  12 -16 -17    0.05    9.81
  13 -27 -13   21.93    8.92
  14 -30  -6   16.42    7.31
  14 -26 -13   31.41    9.59
  15 -29  -6    0.28    6.75
  15 -23 -14   14.26    9.19
  15 -21 -15    5.11    8.50
  15 -19 -15    2.59   10.08
  15 -17 -15   21.27   11.06
  15 -15 -15    1.70    8.80
  16 -28  -6    2.65    6.09
  16 -28  -2    9.17    7.66
  16 -28  -1    3.53    7.29
  16 -26 -10   19.74    8.52
  16 -24 -12   10.66    7.97
  16 -20 -14    1.27    8.46
  16 -18 -14    3.45   10.07
  16 -16 -14   -1.65    8.18
  17 -25  -9    1.93    9.00
  17 -23 -11   28.44   10.73
  17 -19 -13   61.99   12.86
  17 -17 -13   32.39   10.32
  18 -24  -8   15.68    8.49
  18 -24  -7   39.86   10.86
  18 -24   0    9.56   10.11
  18 -22 -10   36.33   10.49
  18 -20 -11  210.35   18.28
  18 -18 -11   20.74   11.14
  18 -16 -11   27.43   10.04
  18 -14 -10  119.58   14.45
  19 -21  -6    2.17    9.90
  19 -21  -2  107.50   15.53
  19 -21  -1  128.17   16.76
  19 -19  -9   -1.99    8.23
  19 -19  -8   58.26   13.13
  19 -19   0  157.94   17.93
  19 -17  -9   13.76    9.25
  19 -17   0    0.04   11.72
  19 -15  -7  218.96   19.33
  19 -15  -1   16.80   12.14
  19 -13  -5  179.42   16.92
  19 -13  -4  233.81   18.64
   5 -29 -14    5.86    7.71
   8 -24 -17    8.11    8.38
   8 -20 -18   34.85   11.63
   8 -16 -18   -0.65   10.99
   9 -29 -13    4.25    8.18
   9 -27 -15   20.57    9.22
   9 -25 -16    4.90    9.66
   9 -23 -17    2.67    9.97
   9 -19 -18   98.28   13.54
   9 -17 -18   21.95    9.56
  10 -22 -17    0.36    9.68
  11 -31  -9   -0.35    5.84
  11 -27 -14    6.04    7.98
  11 -21 -17   81.12   12.53
  11 -15 -17   11.66   10.19
  12 -26 -14    3.67    9.75
  12 -18 -17   24.55    9.82
  13 -29 -10   22.60    7.97
  13 -21 -16    7.86    9.26
  13 -15 -16   15.79    9.32
  14 -30  -5    0.38    5.58
  14 -30  -4   13.68    7.04
  14 -28 -10   17.44    8.19
  14 -24 -14   15.22    9.35
  15 -29  -5   -0.88    5.82
  15 -29  -3   -0.19    6.69
  15 -29  -2   -1.43    6.88
  15 -29  -1   -0.40    6.74
  15 -27 -10   18.12    8.38
  15 -25 -12   -0.53    7.12
  16 -28  -3    7.08    6.94
  16 -26  -9    0.40    8.64
  16 -22 -13    7.00    8.55
  16 -14 -13   -0.66    8.03
  16 -12 -12    4.10    8.35
  17 -25  -8   53.29   10.54
  17 -25   1   21.09   10.33
  17 -19 -12  175.97   17.93
  17 -17 -12    2.19    9.97
  17 -15 -12    2.20    8.42
  17 -13 -11  187.37   16.71
  18 -24  -5   59.69   11.97
  18 -24  -4    0.18    8.74
  18 -24  -3   13.62   10.19
  18 -24  -2    1.45    9.72
  18 -22  -9    3.72    8.74
  18 -20 -10   28.04   10.13
  18 -18 -10   -3.16    9.66
  18 -16 -10    0.54    8.36
  18 -14  -9   43.94   10.77
  18 -12  -7  281.61   19.81
  18 -12  -6  203.17   18.18
  19 -21  -5   55.79   11.77
  19 -21  -4    3.91    9.38
  19 -21  -3  169.49   16.93
  19 -19  -6    8.65   10.64
  19 -19  -2   53.82   13.49
  19 -17  -6    1.72   10.58
  19 -17  -1   76.58   14.69
  19 -15  -6   68.17   13.18
  19 -15  -5   97.50   13.93
  19 -15  -4    2.79   10.81
  19 -15  -3    1.06   10.58
  19 -15  -2   21.12   10.13
   6 -26 -16    8.37    9.92
   8 -30 -12   28.20    8.82
   8 -28 -14    2.21    8.52
   8 -18 -18   -1.06    9.01
  10 -26 -15    8.63    8.38
  10 -24 -16    2.53    8.71
  10 -14 -17   95.51   13.14
  11 -31  -8    3.65    6.79
  11 -25 -15   -0.61    7.72
[truncated: 1,820,244 more chars]
